# Supplementary material for: Exploring the Ocular Surface Microbiome and Tear Proteome in Glaucoma
Source: Int J Mol Sci. 2024 Jun 6;25(11):6257. doi: 10.3390/ijms25116257 (PMC11172891; doi:10.3390/ijms25116257)
Supplement: Supplementary file 1 [file ijms-25-06257-s001.zip]

Archive with 1 entries (1 files):
- ijms-2966643-supplementary.xlsx
