# Supplementary material for: Exploring the Ocular Surface Microbiome and Tear Proteome in Glaucoma
Source: Int J Mol Sci. 2024 Jun 6;25(11):6257. doi: 10.3390/ijms25116257 (PMC11172891; doi:10.3390/ijms25116257)
Supplement: Supplementary file 1 [file ijms-25-06257-s001.zip › ijms-2966643-supplementary.xlsx]

## Sheet: input data
Leading_Protein	Protein ID	iMaxLFQ log2FC patient - control	iMaxLFQ EB_adjpVal patient - control	Gene	Description
sp|P16403|H12_HUMAN	P16403	4.62778	3.90705e-05	H1-2	Histone H1.2
sp|O75367-1|H2AY_HUMAN	O75367-1	4.55392	1.35773e-07	MACROH2A1	Isoform 2 of Core histone macro-H2A.1
sp|P68871|HBB_HUMAN	P68871	4.54745	0.00160593	HBB	Hemoglobin subunit beta
sp|P69905|HBA_HUMAN	P69905	4.47085	0.0025016	HBA1	Hemoglobin subunit alpha
sp|P21217|FUT3_HUMAN	P21217	4.01604	1.44953e-08	FUT3	3-galactosyl-N-acetylglucosaminide 4-alpha-L-fucosyltransferase FUT3
sp|P59665|DEF1_HUMAN	P59665	4.00029	0.00665713	DEFA1	Neutrophil defensin 1
sp|P16401|H15_HUMAN	P16401	3.63244	0.00148659	H1-5	Histone H1.5
sp|P12724|ECP_HUMAN	P12724	3.57503	0.00125832	RNASE3	Eosinophil cationic protein
sp|Q6P4A8|PLBL1_HUMAN	Q6P4A8	3.53231	4.19983e-08	PLBD1	Phospholipase B-like 1
sp|P02042|HBD_HUMAN	P02042	3.25147	0.014258	HBD	Hemoglobin subunit delta
sp|P00915|CAH1_HUMAN	P00915	3.22075	0.00370497	CA1	Carbonic anhydrase 1
sp|P06899|H2B1J_HUMAN	P06899	3.07292	0.000680504	H2BC11	Histone H2B type 1-J
sp|P04908|H2A1B_HUMAN	P04908	2.96146	0.00123402	H2AC4	Histone H2A type 1-B/E
sp|P49913|CAMP_HUMAN	P49913	2.8312	0.00755944	CAMP	Cathelicidin antimicrobial peptide
sp|P80511|S10AC_HUMAN	P80511	2.81312	0.0110772	S100A12	Protein S100-A12
sp|P02654|APOC1_HUMAN	P02654	2.72254	0.0319066	APOC1	Apolipoprotein C-I
sp|Q16777|H2A2C_HUMAN	Q16777	2.66133	0.000680504	H2AC20	Histone H2A type 2-C
sp|O60814|H2B1K_HUMAN	O60814	2.61978	0.0025016	H2BC12	Histone H2B type 1-K
sp|P14598|NCF1_HUMAN	P14598	2.53746	0.00564735	NCF1	Neutrophil cytosol factor 1
sp|P21333-2|FLNA_HUMAN	P21333-2	2.47821	0.000184533	FLNA	Isoform 2 of Filamin-A
sp|P62805|H4_HUMAN	P62805	2.2497	0.0094361	H4C1	Histone H4
sp|P20160|CAP7_HUMAN	P20160	2.23674	0.0094361	AZU1	Azurocidin
sp|P09972|ALDOC_HUMAN	P09972	2.23508	6.44869e-05	ALDOC	Fructose-bisphosphate aldolase C
sp|O75556|SG2A1_HUMAN	O75556	2.2262	0.0137057	SCGB2A1	Mammaglobin-B
sp|P15153|RAC2_HUMAN	P15153	2.22462	0.00638661	RAC2	Ras-related C3 botulinum toxin substrate 2
sp|O95968|SG1D1_HUMAN	O95968	2.19168	0.061983	SCGB1D1	Secretoglobin family 1D member 1
sp|P08246|ELNE_HUMAN	P08246	2.16909	0.024971	ELANE	Neutrophil elastase
sp|O75594|PGRP1_HUMAN	O75594	2.08964	0.0103357	PGLYRP1	Peptidoglycan recognition protein 1
sp|Q04756|HGFA_HUMAN	Q04756	2.0446	0.0116832	HGFAC	Hepatocyte growth factor activator
sp|P24158|PRTN3_HUMAN	P24158	2.02898	0.014258	PRTN3	Myeloblastin
sp|P02652|APOA2_HUMAN	P02652	2.02399	0.00431385	APOA2	Apolipoprotein A-II
sp|P08311|CATG_HUMAN	P08311	1.98645	0.00762262	CTSG	Cathepsin G
sp|P32320|CDD_HUMAN	P32320	1.95243	0.033092	CDA	Cytidine deaminase
sp|O60234|GMFG_HUMAN	O60234	1.92149	0.0269909	GMFG	Glia maturation factor gamma
sp|P09382|LEG1_HUMAN	P09382	1.91853	0.00146343	LGALS1	Galectin-1
sp|P05089|ARGI1_HUMAN	P05089	1.90237	0.0025016	ARG1	Arginase-1
sp|P05164-2|PERM_HUMAN	P05164-2	1.87726	0.015245	MPO	Isoform H14 of Myeloperoxidase
sp|P02656|APOC3_HUMAN	P02656	1.85974	0.016452	APOC3	Apolipoprotein C-III
sp|P02751-14|FINC_HUMAN	P02751-14	1.85114	0.0128862	FN1	Isoform 14 of Fibronectin
sp|A0A075B6R2|HV404_HUMAN	A0A075B6R2	1.85104	0.0432724	IGHV4-4	Immunoglobulin heavy variable 4-4
sp|P18077|RL35A_HUMAN	P18077	1.84941	0.0377492	RPL35A	60S ribosomal protein L35a
sp|P13796|PLSL_HUMAN	P13796	1.84641	0.0231873	LCP1	Plastin-2
sp|P41218|MNDA_HUMAN	P41218	1.81315	0.10383	MNDA	Myeloid cell nuclear differentiation antigen
sp|Q9Y3P9|RBGP1_HUMAN	Q9Y3P9	1.79999	0.0157611	RABGAP1	Rab GTPase-activating protein 1
sp|P29034|S10A2_HUMAN	P29034	1.79883	0.0377492	S100A2	Protein S100-A2
sp|Q9Y6Q5|AP1M2_HUMAN	Q9Y6Q5	1.79067	0.0171102	AP1M2	AP-1 complex subunit mu-2
sp|P26583|HMGB2_HUMAN	P26583	1.78035	0.0278313	HMGB2	High mobility group protein B2
sp|P05160|F13B_HUMAN	P05160	1.71425	0.00506333	F13B	Coagulation factor XIII B chain
sp|Q01970|PLCB3_HUMAN	Q01970	1.66743	0.0191539	PLCB3	1-phosphatidylinositol 4,5-bisphosphate phosphodiesterase beta-3
sp|P02749|APOH_HUMAN	P02749	1.66137	0.00431385	APOH	Beta-2-glycoprotein 1
sp|Q9BWS9|CHID1_HUMAN	Q9BWS9	1.65074	0.0269909	CHID1	Chitinase domain-containing protein 1
sp|P15328|FOLR1_HUMAN	P15328	1.62531	0.014258	FOLR1	Folate receptor alpha
sp|P36222|CH3L1_HUMAN	P36222	1.60767	0.0210461	CHI3L1	Chitinase-3-like protein 1
sp|P31146|COR1A_HUMAN	P31146	1.59603	0.016324	CORO1A	Coronin-1A
sp|Q8N474|SFRP1_HUMAN	Q8N474	1.57885	0.0278313	SFRP1	Secreted frizzled-related protein 1
sp|P02766|TTHY_HUMAN	P02766	1.55212	0.00730521	TTR	Transthyretin
sp|A0A0B4J1Y8|LV949_HUMAN	A0A0B4J1Y8	1.54887	0.0150376	IGLV9-49	Immunoglobulin lambda variable 9-49
sp|P60983|GMFB_HUMAN	P60983	1.52268	0.000680504	GMFB	Glia maturation factor beta
sp|P61769|B2MG_HUMAN	P61769	1.51907	0.0150376	B2M	Beta-2-microglobulin
sp|P27169|PON1_HUMAN	P27169	1.48555	0.0183652	PON1	Serum paraoxonase/arylesterase 1
sp|P04004|VTNC_HUMAN	P04004	1.47462	0.00431385	VTN	Vitronectin
sp|P61626|LYSC_HUMAN	P61626	1.45432	0.0508166	LYZ	Lysozyme C
sp|P00738|HPT_HUMAN	P00738	1.43964	0.0157611	HP	Haptoglobin
sp|P0DJI8|SAA1_HUMAN	P0DJI8	1.41851	0.0156803	SAA1	Serum amyloid A-1 protein
sp|P04040|CATA_HUMAN	P04040	1.41386	0.0541194	CAT	Catalase
sp|Q6MZM9|PRR27_HUMAN	Q6MZM9	1.41297	0.114053	PRR27	Proline-rich protein 27
sp|P05109|S10A8_HUMAN	P05109	1.41119	0.0242543	S100A8	Protein S100-A8
sp|A0A0J9YX35|HV64D_HUMAN	A0A0J9YX35	1.40392	0.097701	IGHV3-64D	Immunoglobulin heavy variable 3-64D
sp|P68431|H31_HUMAN	P68431	1.40215	0.0858584	H3C1	Histone H3.1
sp|P09237|MMP7_HUMAN	P09237	1.39918	0.0525908	MMP7	Matrilysin
sp|P09228|CYTT_HUMAN	P09228	1.3884	0.103585	CST2	Cystatin-SA
sp|P02655|APOC2_HUMAN	P02655	1.37833	0.0859152	APOC2	Apolipoprotein C-II
sp|Q6P996|PDXD1_HUMAN	Q6P996	1.37589	0.0503122	PDXDC1	Pyridoxal-dependent decarboxylase domain-containing protein 1
sp|P14780|MMP9_HUMAN	P14780	1.36203	0.0975201	MMP9	Matrix metalloproteinase-9
sp|Q14019|COTL1_HUMAN	Q14019	1.34546	0.0398538	COTL1	Coactosin-like protein
sp|P01036|CYTS_HUMAN	P01036	1.34397	0.0477742	CST4	Cystatin-S
sp|P09668|CATH_HUMAN	P09668	1.33675	0.0377492	CTSH	Pro-cathepsin H
sp|Q99536|VAT1_HUMAN	Q99536	1.32955	0.00564735	VAT1	Synaptic vesicle membrane protein VAT-1 homolog
sp|P26038|MOES_HUMAN	P26038	1.31643	0.0137057	MSN	Moesin
sp|P01597|KV139_HUMAN	P01597	1.28907	0.144863	IGKV1-39	Immunoglobulin kappa variable 1-39
sp|Q16610-4|ECM1_HUMAN	Q16610-4	1.2829	0.024592	ECM1	Isoform 4 of Extracellular matrix protein 1
sp|Q9H4G4|GAPR1_HUMAN	Q9H4G4	1.28279	0.0326934	GLIPR2	Golgi-associated plant pathogenesis-related protein 1
sp|P07711|CATL1_HUMAN	P07711	1.28107	0.124733	CTSL	Procathepsin L
sp|Q92820|GGH_HUMAN	Q92820	1.2792	0.0256501	GGH	Gamma-glutamyl hydrolase
sp|O14791-2|APOL1_HUMAN	O14791-2	1.27657	0.0398538	APOL1	Isoform 2 of Apolipoprotein L1
sp|O75636|FCN3_HUMAN	O75636	1.27127	0.031535	FCN3	Ficolin-3
sp|P45877|PPIC_HUMAN	P45877	1.27099	0.0133781	PPIC	Peptidyl-prolyl cis-trans isomerase C
sp|P80303|NUCB2_HUMAN	P80303	1.26905	0.0528695	NUCB2	Nucleobindin-2
sp|P01031|CO5_HUMAN	P01031	1.2683	0.062697	C5	Complement C5
sp|O43490-2|PROM1_HUMAN	O43490-2	1.26606	0.0582454	PROM1	Isoform 2 of Prominin-1
sp|Q02818|NUCB1_HUMAN	Q02818	1.26413	0.161568	NUCB1	Nucleobindin-1
sp|P35858-2|ALS_HUMAN	P35858-2	1.25741	0.0339967	IGFALS	Isoform 2 of Insulin-like growth factor-binding protein complex acid labile subunit
sp|Q6UXB2|CXL17_HUMAN	Q6UXB2	1.24716	0.0751487	CXCL17	C-X-C motif chemokine 17
sp|Q14515|SPRL1_HUMAN	Q14515	1.24381	0.0858584	SPARCL1	SPARC-like protein 1
sp|P08254|MMP3_HUMAN	P08254	1.23681	0.0273448	MMP3	Stromelysin-1
sp|P03950|ANGI_HUMAN	P03950	1.20533	0.0127161	ANG	Angiogenin
sp|P52790|HXK3_HUMAN	P52790	1.20255	0.0398538	HK3	Hexokinase-3
sp|P36980-2|FHR2_HUMAN	P36980-2	1.20127	0.111461	CFHR2	Isoform Short of Complement factor H-related protein 2
sp|P22792|CPN2_HUMAN	P22792	1.20043	0.0582454	CPN2	Carboxypeptidase N subunit 2
sp|P03973|SLPI_HUMAN	P03973	1.20033	0.176171	SLPI	Antileukoproteinase
sp|Q92743|HTRA1_HUMAN	Q92743	1.19861	0.139754	HTRA1	Serine protease HTRA1
sp|P04114|APOB_HUMAN	P04114	1.19635	0.0771318	APOB	Apolipoprotein B-100
sp|Q11201|SIA4A_HUMAN	Q11201	1.18541	0.0858584	ST3GAL1	CMP-N-acetylneuraminate-beta-galactosamide-alpha-2,3-sialyltransferase 1
sp|P12273|PIP_HUMAN	P12273	1.16748	0.014258	PIP	Prolactin-inducible protein
sp|P25311|ZA2G_HUMAN	P25311	1.16386	0.0449696	AZGP1	Zinc-alpha-2-glycoprotein
sp|Q15782-6|CH3L2_HUMAN	Q15782-6	1.16364	0.110658	CHI3L2	Isoform 3 of Chitinase-3-like protein 2
sp|P02649|APOE_HUMAN	P02649	1.15753	0.0676704	APOE	Apolipoprotein E
sp|P01034|CYTC_HUMAN	P01034	1.15512	0.0352063	CST3	Cystatin-C
sp|P84095|RHOG_HUMAN	P84095	1.13025	0.0718167	RHOG	Rho-related GTP-binding protein RhoG
sp|P35542|SAA4_HUMAN	P35542	1.13007	0.130082	SAA4	Serum amyloid A-4 protein
sp|P0C0L5|CO4B_HUMAN	P0C0L5	1.12906	0.014258	C4B	Complement C4-B
sp|Q96S96|PEBP4_HUMAN	Q96S96	1.12906	0.111461	PEBP4	Phosphatidylethanolamine-binding protein 4
sp|O43508-2|TNF12_HUMAN	O43508-2	1.12538	0.0331165	TNFSF12	Isoform TWE-PRIL of Tumor necrosis factor ligand superfamily member 12
sp|Q7Z7M9|GALT5_HUMAN	Q7Z7M9	1.12245	0.0265352	GALNT5	Polypeptide N-acetylgalactosaminyltransferase 5
sp|P34096|RNAS4_HUMAN	P34096	1.11798	0.014258	RNASE4	Ribonuclease 4
sp|P07602-3|SAP_HUMAN	P07602-3	1.11711	0.119596	PSAP	Isoform Sap-mu-9 of Prosaposin
sp|P10321-2|HLAC_HUMAN	P10321-2	1.11518	0.0740421	HLA-C	Isoform 2 of HLA class I histocompatibility antigen, C alpha chain
sp|P02743|SAMP_HUMAN	P02743	1.11393	0.104135	APCS	Serum amyloid P-component
sp|Q9UBR2|CATZ_HUMAN	Q9UBR2	1.11266	0.0425795	CTSZ	Cathepsin Z
sp|Q9Y3Z3-4|SAMH1_HUMAN	Q9Y3Z3-4	1.10997	0.0942059	SAMHD1	Isoform 4 of Deoxynucleoside triphosphate triphosphohydrolase SAMHD1
sp|P02647|APOA1_HUMAN	P02647	1.10995	0.0692037	APOA1	Apolipoprotein A-I
sp|Q96DA0|ZG16B_HUMAN	Q96DA0	1.10867	0.0851457	ZG16B	Zymogen granule protein 16 homolog B
sp|P54819-2|KAD2_HUMAN	P54819-2	1.10652	0.0718167	AK2	Isoform 2 of Adenylate kinase 2, mitochondrial
sp|Q03591|FHR1_HUMAN	Q03591	1.09571	0.0648808	CFHR1	Complement factor H-related protein 1
sp|P02760|AMBP_HUMAN	P02760	1.09507	0.0150376	AMBP	Protein AMBP
sp|P08697|A2AP_HUMAN	P08697	1.08494	0.014258	SERPINF2	Alpha-2-antiplasmin
sp|P31151|S10A7_HUMAN	P31151	1.08329	0.170575	S100A7	Protein S100-A7
sp|P01037|CYTN_HUMAN	P01037	1.07369	0.156737	CST1	Cystatin-SN
sp|P63173|RL38_HUMAN	P63173	1.07327	0.031535	RPL38	60S ribosomal protein L38
sp|O95445|APOM_HUMAN	O95445	1.06873	0.115567	APOM	Apolipoprotein M
sp|O00468-2|AGRIN_HUMAN	O00468-2	1.05721	0.0660182	AGRN	Isoform 2 of Agrin
sp|P05120|PAI2_HUMAN	P05120	1.05181	0.0319066	SERPINB2	Plasminogen activator inhibitor 2
sp|Q13421-2|MSLN_HUMAN	Q13421-2	1.04689	0.142496	MSLN	Isoform 3 of Mesothelin
sp|P01019|ANGT_HUMAN	P01019	1.04347	0.0212001	AGT	Angiotensinogen
sp|P01877|IGHA2_HUMAN	P01877	1.03998	0.0357004	IGHA2	Immunoglobulin heavy constant alpha 2
sp|P13987-2|CD59_HUMAN	P13987-2	1.03906	0.030397	CD59	Isoform 2 of CD59 glycoprotein
sp|P02753|RET4_HUMAN	P02753	1.02857	0.103693	RBP4	Retinol-binding protein 4
sp|P19021-2|AMD_HUMAN	P19021-2	1.02532	0.110658	PAM	Isoform 2 of Peptidyl-glycine alpha-amidating monooxygenase
sp|A0A087WSY6|KVD15_HUMAN	A0A087WSY6	1.0225	0.126367	IGKV3D-15	Immunoglobulin kappa variable 3D-15
sp|A0A075B6K5|LV39_HUMAN	A0A075B6K5	1.01132	0.11797	IGLV3-9	Immunoglobulin lambda variable 3-9
sp|P32455|GBP1_HUMAN	P32455	1.00255	0.204426	GBP1	Guanylate-binding protein 1
sp|P15169|CBPN_HUMAN	P15169	0.999012	0.0901969	CPN1	Carboxypeptidase N catalytic chain
sp|P04430|KV116_HUMAN	P04430	0.997104	0.118644	IGKV1-16	Immunoglobulin kappa variable 1-16
sp|O00584|RNT2_HUMAN	O00584	0.996986	0.152241	RNASET2	Ribonuclease T2
sp|P10643|CO7_HUMAN	P10643	0.994723	0.0582454	C7	Complement component C7
sp|A0A075B6I9|LV746_HUMAN	A0A075B6I9	0.991896	0.386866	IGLV7-46	Immunoglobulin lambda variable 7-46
sp|P54108-2|CRIS3_HUMAN	P54108-2	0.991339	0.0743821	CRISP3	Isoform 2 of Cysteine-rich secretory protein 3
sp|A0A0B4J1X5|HV374_HUMAN	A0A0B4J1X5	0.985546	0.153429	IGHV3-74	Immunoglobulin heavy variable 3-74
sp|P28676|GRAN_HUMAN	P28676	0.982617	0.140108	GCA	Grancalcin
sp|P12814|ACTN1_HUMAN	P12814	0.981733	0.103544	ACTN1	Alpha-actinin-1
sp|A0A0A0MT36|KVD21_HUMAN	A0A0A0MT36	0.980081	0.0829146	IGKV6D-21	Immunoglobulin kappa variable 6D-21
sp|P19823|ITIH2_HUMAN	P19823	0.979333	0.199689	ITIH2	Inter-alpha-trypsin inhibitor heavy chain H2
sp|P01011|AACT_HUMAN	P01011	0.97375	0.0150376	SERPINA3	Alpha-1-antichymotrypsin
sp|P47929|LEG7_HUMAN	P47929	0.965149	0.145104	LGALS7	Galectin-7
sp|P22079|PERL_HUMAN	P22079	0.961978	0.221411	LPO	Lactoperoxidase
sp|Q9GZN4|BSSP4_HUMAN	Q9GZN4	0.960357	0.115793	PRSS22	Brain-specific serine protease 4
sp|Q02809-2|PLOD1_HUMAN	Q02809-2	0.955997	0.124288	PLOD1	Isoform 2 of Procollagen-lysine,2-oxoglutarate 5-dioxygenase 1
sp|Q13162|PRDX4_HUMAN	Q13162	0.954363	0.0765162	PRDX4	Peroxiredoxin-4
sp|P07858|CATB_HUMAN	P07858	0.948604	0.101956	CTSB	Cathepsin B
sp|P07357|CO8A_HUMAN	P07357	0.948241	0.0348702	C8A	Complement component C8 alpha chain
sp|P80748|LV321_HUMAN	P80748	0.939589	0.233127	IGLV3-21	Immunoglobulin lambda variable 3-21
sp|P06865|HEXA_HUMAN	P06865	0.921207	0.115793	HEXA	Beta-hexosaminidase subunit alpha
sp|P01714|LV319_HUMAN	P01714	0.918034	0.188654	IGLV3-19	Immunoglobulin lambda variable 3-19
sp|Q9H2G2|SLK_HUMAN	Q9H2G2	0.917353	0.116913	SLK	STE20-like serine/threonine-protein kinase
sp|P25815|S100P_HUMAN	P25815	0.91605	0.184787	S100P	Protein S100-P
sp|P00739|HPTR_HUMAN	P00739	0.91388	0.151387	HPR	Haptoglobin-related protein
sp|P01042-2|KNG1_HUMAN	P01042-2	0.91358	0.0231873	KNG1	Isoform LMW of Kininogen-1
sp|P06727|APOA4_HUMAN	P06727	0.912068	0.15705	APOA4	Apolipoprotein A-IV
sp|P06702|S10A9_HUMAN	P06702	0.9117	0.0924085	S100A9	Protein S100-A9
sp|Q99935|PROL1_HUMAN	Q99935	0.911032	0.197319	OPRPN	Opiorphin prepropeptide
sp|P01033|TIMP1_HUMAN	P01033	0.91008	0.0668679	TIMP1	Metalloproteinase inhibitor 1
sp|P05156|CFAI_HUMAN	P05156	0.90194	0.030397	CFI	Complement factor I
sp|P04278|SHBG_HUMAN	P04278	0.896389	0.161781	SHBG	Sex hormone-binding globulin
sp|P31025|LCN1_HUMAN	P31025	0.89377	0.0921429	LCN1	Lipocalin-1
sp|Q9BQ69|MACD1_HUMAN	Q9BQ69	0.891684	0.115567	MACROD1	ADP-ribose glycohydrolase MACROD1
sp|P07360|CO8G_HUMAN	P07360	0.891634	0.145104	C8G	Complement component C8 gamma chain
sp|P01701|LV151_HUMAN	P01701	0.891275	0.0990008	IGLV1-51	Immunoglobulin lambda variable 1-51
sp|P22352|GPX3_HUMAN	P22352	0.890276	0.0110772	GPX3	Glutathione peroxidase 3
sp|P08603|CFAH_HUMAN	P08603	0.890004	0.202812	CFH	Complement factor H
sp|Q9NP97|DLRB1_HUMAN	Q9NP97	0.88915	0.0958823	DYNLRB1	Dynein light chain roadblock-type 1
sp|P10909-6|CLUS_HUMAN	P10909-6	0.888165	0.0542789	CLU	Isoform 6 of Clusterin
sp|P05546|HEP2_HUMAN	P05546	0.884153	0.0678064	SERPIND1	Heparin cofactor 2
sp|Q9HCY8|S10AE_HUMAN	Q9HCY8	0.882516	0.0796509	S100A14	Protein S100-A14
sp|P19957|ELAF_HUMAN	P19957	0.874907	0.1982	PI3	Elafin
sp|P49908|SEPP1_HUMAN	P49908	0.872953	0.105607	SELENOP	Selenoprotein P
sp|P49788|TIG1_HUMAN	P49788	0.871175	0.152241	RARRES1	Retinoic acid receptor responder protein 1
sp|P13671|CO6_HUMAN	P13671	0.8672	0.145104	C6	Complement component C6
sp|P31944|CASPE_HUMAN	P31944	0.863313	0.192977	CASP14	Caspase-14
sp|P02768|ALBU_HUMAN	P02768	0.863044	0.0506263	ALB	Albumin
sp|P98160|PGBM_HUMAN	P98160	0.855808	0.278062	HSPG2	Basement membrane-specific heparan sulfate proteoglycan core protein
sp|A0A0C4DH73|KV112_HUMAN	A0A0C4DH73	0.853047	0.130668	IGKV1-12	Immunoglobulin kappa variable 1-12
sp|P36955|PEDF_HUMAN	P36955	0.8378	0.0700493	SERPINF1	Pigment epithelium-derived factor
sp|O60684|IMA7_HUMAN	O60684	0.837332	0.103118	KPNA6	Importin subunit alpha-7
sp|Q9H299|SH3L3_HUMAN	Q9H299	0.834581	0.0415609	SH3BGRL3	SH3 domain-binding glutamic acid-rich-like protein 3
sp|P02790|HEMO_HUMAN	P02790	0.833126	0.0326934	HPX	Hemopexin
sp|P07996|TSP1_HUMAN	P07996	0.830729	0.0936598	THBS1	Thrombospondin-1
sp|Q6UXB8|PI16_HUMAN	Q6UXB8	0.827549	0.256558	PI16	Peptidase inhibitor 16
sp|P56192|SYMC_HUMAN	P56192	0.823908	0.0857518	MARS1	Methionine--tRNA ligase, cytoplasmic
sp|A0A075B6J9|LV218_HUMAN	A0A075B6J9	0.821072	0.158139	IGLV2-18	Immunoglobulin lambda variable 2-18
sp|O43866|CD5L_HUMAN	O43866	0.820425	0.366299	CD5L	CD5 antigen-like
sp|A0A075B6S2|KVD29_HUMAN	A0A075B6S2	0.819592	0.303336	IGKV2D-29	Immunoglobulin kappa variable 2D-29
sp|A0A0C4DH24|KV621_HUMAN	A0A0C4DH24	0.815871	0.247763	IGKV6-21	Immunoglobulin kappa variable 6-21
sp|P07358|CO8B_HUMAN	P07358	0.814207	0.0990008	C8B	Complement component C8 beta chain
sp|A0A075B6P5|KV228_HUMAN	A0A075B6P5	0.814129	0.286794	IGKV2-28	Immunoglobulin kappa variable 2-28
sp|Q8NES3|LFNG_HUMAN	Q8NES3	0.812352	0.191426	LFNG	Beta-1,3-N-acetylglucosaminyltransferase lunatic fringe
sp|P01704|LV214_HUMAN	P01704	0.810869	0.273561	IGLV2-14	Immunoglobulin lambda variable 2-14
sp|P55060-3|XPO2_HUMAN	P55060-3	0.807232	0.119634	CSE1L	Isoform 3 of Exportin-2
sp|O43852-3|CALU_HUMAN	O43852-3	0.806615	0.308939	CALU	Isoform 3 of Calumenin
sp|P01782|HV309_HUMAN	P01782	0.805969	0.110658	IGHV3-9	Immunoglobulin heavy variable 3-9
sp|P01023|A2MG_HUMAN	P01023	0.803179	0.397958	A2M	Alpha-2-macroglobulin
sp|P00491|PNPH_HUMAN	P00491	0.802123	0.125712	PNP	Purine nucleoside phosphorylase
sp|Q14118|DAG1_HUMAN	Q14118	0.798417	0.223314	DAG1	Dystroglycan 1
sp|P20061|TCO1_HUMAN	P20061	0.796934	0.218428	TCN1	Transcobalamin-1
sp|P07737|PROF1_HUMAN	P07737	0.794318	0.115567	PFN1	Profilin-1
sp|P08571|CD14_HUMAN	P08571	0.789395	0.195632	CD14	Monocyte differentiation antigen CD14
sp|Q96PD5-2|PGRP2_HUMAN	Q96PD5-2	0.785168	0.116544	PGLYRP2	Isoform 2 of N-acetylmuramoyl-L-alanine amidase
sp|P02774-3|VTDB_HUMAN	P02774-3	0.78231	0.0562353	GC	Isoform 3 of Vitamin D-binding protein
sp|P01859|IGHG2_HUMAN	P01859	0.781686	0.0676704	IGHG2	Immunoglobulin heavy constant gamma 2
sp|P00918|CAH2_HUMAN	P00918	0.781511	0.266977	CA2	Carbonic anhydrase 2
sp|Q6NUJ1|SAPL1_HUMAN	Q6NUJ1	0.778887	0.140988	PSAPL1	Proactivator polypeptide-like 1
sp|Q9UI30|TR112_HUMAN	Q9UI30	0.774101	0.165623	TRMT112	Multifunctional methyltransferase subunit TRM112-like protein
sp|P14555|PA2GA_HUMAN	P14555	0.772943	0.335255	PLA2G2A	Phospholipase A2, membrane associated
sp|P03952|KLKB1_HUMAN	P03952	0.77074	0.16655	KLKB1	Plasma kallikrein
sp|Q13409-2|DC1I2_HUMAN	Q13409-2	0.769858	0.204426	DYNC1I2	Isoform 2B of Cytoplasmic dynein 1 intermediate chain 2
sp|P01717|LV325_HUMAN	P01717	0.766385	0.337283	IGLV3-25	Immunoglobulin lambda variable 3-25
sp|P01699|LV144_HUMAN	P01699	0.762015	0.247763	IGLV1-44	Immunoglobulin lambda variable 1-44
sp|P06454-2|PTMA_HUMAN	P06454-2	0.756947	0.233127	PTMA	Isoform 2 of Prothymosin alpha
sp|P29508|SPB3_HUMAN	P29508	0.755812	0.316968	SERPINB3	Serpin B3
sp|P31949|S10AB_HUMAN	P31949	0.74654	0.26307	S100A11	Protein S100-A11
sp|P02765|FETUA_HUMAN	P02765	0.745817	0.0765162	AHSG	Alpha-2-HS-glycoprotein
sp|P62942|FKB1A_HUMAN	P62942	0.741785	0.0921216	FKBP1A	Peptidyl-prolyl cis-trans isomerase FKBP1A
sp|Q15847|ADIRF_HUMAN	Q15847	0.7353	0.0915625	ADIRF	Adipogenesis regulatory factor
sp|Q06033-2|ITIH3_HUMAN	Q06033-2	0.735104	0.244293	ITIH3	Isoform 2 of Inter-alpha-trypsin inhibitor heavy chain H3
sp|P43652|AFAM_HUMAN	P43652	0.73496	0.115567	AFM	Afamin
sp|P04196|HRG_HUMAN	P04196	0.734828	0.103693	HRG	Histidine-rich glycoprotein
sp|P02763|A1AG1_HUMAN	P02763	0.733401	0.0956622	ORM1	Alpha-1-acid glycoprotein 1
sp|Q9H3K6|BOLA2_HUMAN	Q9H3K6	0.730872	0.14357	BOLA2	BolA-like protein 2
sp|P08237-3|PFKAM_HUMAN	P08237-3	0.728789	0.225954	PFKM	Isoform 3 of ATP-dependent 6-phosphofructokinase, muscle type
sp|P22626|ROA2_HUMAN	P22626	0.728289	0.157132	HNRNPA2B1	Heterogeneous nuclear ribonucleoproteins A2/B1
sp|P62979|RS27A_HUMAN	P62979	0.725892	0.103693	RPS27A	Ubiquitin-40S ribosomal protein S27a
sp|P04179-4|SODM_HUMAN	P04179-4	0.720886	0.233127	SOD2	Isoform 4 of Superoxide dismutase [Mn], mitochondrial
sp|P78527-2|PRKDC_HUMAN	P78527-2	0.717456	0.174161	PRKDC	Isoform 2 of DNA-dependent protein kinase catalytic subunit
sp|O60841|IF2P_HUMAN	O60841	0.713563	0.162282	EIF5B	Eukaryotic translation initiation factor 5B
sp|P54105|ICLN_HUMAN	P54105	0.711935	0.0642083	CLNS1A	Methylosome subunit pICln
sp|P02788|TRFL_HUMAN	P02788	0.711858	0.217133	LTF	Lactotransferrin
sp|O95433-2|AHSA1_HUMAN	O95433-2	0.710463	0.170255	AHSA1	Isoform 2 of Activator of 90 kDa heat shock protein ATPase homolog 1
sp|P60709|ACTB_HUMAN	P60709	0.708169	0.14357	ACTB	Actin, cytoplasmic 1
sp|Q16651|PRSS8_HUMAN	Q16651	0.705512	0.278944	PRSS8	Prostasin
sp|P04433|KV311_HUMAN	P04433	0.703966	0.127161	IGKV3-11	Immunoglobulin kappa variable 3-11
sp|Q8N1A6|CD033_HUMAN	Q8N1A6	0.703264	0.241371	C4orf33	UPF0462 protein C4orf33
sp|P62873-2|GBB1_HUMAN	P62873-2	0.703256	0.0953233	GNB1	Isoform 2 of Guanine nucleotide-binding protein G(I)/G(S)/G(T) subunit beta-1
sp|A0M8Q6|IGLC7_HUMAN	A0M8Q6	0.702794	0.301536	IGLC7	Immunoglobulin lambda constant 7
sp|A0A075B6H9|LV469_HUMAN	A0A075B6H9	0.701789	0.188075	IGLV4-69	Immunoglobulin lambda variable 4-69
sp|P01619|KV320_HUMAN	P01619	0.701241	0.131517	IGKV3-20	Immunoglobulin kappa variable 3-20
sp|P02675|FIBB_HUMAN	P02675	0.697482	0.268366	FGB	Fibrinogen beta chain
sp|A0A0C4DH68|KV224_HUMAN	A0A0C4DH68	0.693314	0.281902	IGKV2-24	Immunoglobulin kappa variable 2-24
sp|Q9GZZ8|LACRT_HUMAN	Q9GZZ8	0.692051	0.315202	LACRT	Extracellular glycoprotein lacritin
sp|Q93008-3|USP9X_HUMAN	Q93008-3	0.691167	0.174204	USP9X	Isoform 2 of Probable ubiquitin carboxyl-terminal hydrolase FAF-X
sp|Q9NZP8|C1RL_HUMAN	Q9NZP8	0.690087	0.180185	C1RL	Complement C1r subcomponent-like protein
sp|P01599|KV117_HUMAN	P01599	0.689542	0.23531	IGKV1-17	Immunoglobulin kappa variable 1-17
sp|P0DOY3|IGLC3_HUMAN	P0DOY3	0.689423	0.251838	IGLC3	Immunoglobulin lambda constant 3
sp|Q9BRK5|CAB45_HUMAN	Q9BRK5	0.684412	0.278944	SDF4	45 kDa calcium-binding protein
sp|O43432-3|IF4G3_HUMAN	O43432-3	0.6843	0.158139	EIF4G3	Isoform 3 of Eukaryotic translation initiation factor 4 gamma 3
sp|P01834|IGKC_HUMAN	P01834	0.683197	0.110658	IGKC	Immunoglobulin kappa constant
sp|O95361|TRI16_HUMAN	O95361	0.680275	0.111461	TRIM16	Tripartite motif-containing protein 16
sp|Q14624|ITIH4_HUMAN	Q14624	0.677194	0.204478	ITIH4	Inter-alpha-trypsin inhibitor heavy chain H4
sp|P05023-3|AT1A1_HUMAN	P05023-3	0.675145	0.317282	ATP1A1	Isoform 3 of Sodium/potassium-transporting ATPase subunit alpha-1
sp|P04217|A1BG_HUMAN	P04217	0.673766	0.151387	A1BG	Alpha-1B-glycoprotein
sp|Q9BZL1|UBL5_HUMAN	Q9BZL1	0.664448	0.152241	UBL5	Ubiquitin-like protein 5
sp|P19827|ITIH1_HUMAN	P19827	0.663407	0.403917	ITIH1	Inter-alpha-trypsin inhibitor heavy chain H1
sp|Q9H7C9|AAMDC_HUMAN	Q9H7C9	0.662588	0.174204	AAMDC	Mth938 domain-containing protein
sp|P02787|TRFE_HUMAN	P02787	0.661094	0.116544	TF	Serotransferrin
sp|P28799|GRN_HUMAN	P28799	0.661042	0.366673	GRN	Progranulin
sp|A0A0C4DH38|HV551_HUMAN	A0A0C4DH38	0.658059	0.186054	IGHV5-51	Immunoglobulin heavy variable 5-51
sp|P01009|A1AT_HUMAN	P01009	0.658033	0.103557	SERPINA1	Alpha-1-antitrypsin
sp|O14879|IFIT3_HUMAN	O14879	0.655374	0.245922	IFIT3	Interferon-induced protein with tetratricopeptide repeats 3
sp|P50552|VASP_HUMAN	P50552	0.651553	0.104115	VASP	Vasodilator-stimulated phosphoprotein
sp|P01700|LV147_HUMAN	P01700	0.64835	0.151387	IGLV1-47	Immunoglobulin lambda variable 1-47
sp|P52306-4|GDS1_HUMAN	P52306-4	0.648211	0.115567	RAP1GDS1	Isoform 4 of Rap1 GTPase-GDP dissociation stimulator 1
sp|Q99439|CNN2_HUMAN	Q99439	0.642194	0.0796509	CNN2	Calponin-2
sp|Q96IY4-2|CBPB2_HUMAN	Q96IY4-2	0.63537	0.119596	CPB2	Isoform 2 of Carboxypeptidase B2
sp|Q96Q15-2|SMG1_HUMAN	Q96Q15-2	0.634032	0.400813	SMG1	Isoform 2 of Serine/threonine-protein kinase SMG1
sp|P00748|FA12_HUMAN	P00748	0.632989	0.22443	F12	Coagulation factor XII
sp|P02750|A2GL_HUMAN	P02750	0.632485	0.157675	LRG1	Leucine-rich alpha-2-glycoprotein
sp|Q14520-2|HABP2_HUMAN	Q14520-2	0.632112	0.221411	HABP2	Isoform 2 of Hyaluronan-binding protein 2
sp|P01780|HV307_HUMAN	P01780	0.629617	0.293797	IGHV3-7	Immunoglobulin heavy variable 3-7
sp|P16070-10|CD44_HUMAN	P16070-10	0.628714	0.153429	CD44	Isoform 10 of CD44 antigen
sp|A0A0B4J1V2|HV226_HUMAN	A0A0B4J1V2	0.627239	0.289906	IGHV2-26	Immunoglobulin heavy variable 2-26
sp|P12830|CADH1_HUMAN	P12830	0.626836	0.143259	CDH1	Cadherin-1
sp|P01593|KVD33_HUMAN	P01593	0.623954	0.152241	IGKV1D-33	Immunoglobulin kappa variable 1D-33
sp|Q9UGM3-3|DMBT1_HUMAN	Q9UGM3-3	0.6202	0.613538	DMBT1	Isoform 3 of Deleted in malignant brain tumors 1 protein
sp|P62879|GBB2_HUMAN	P62879	0.61675	0.144792	GNB2	Guanine nucleotide-binding protein G(I)/G(S)/G(T) subunit beta-2
sp|P02748|CO9_HUMAN	P02748	0.61169	0.296926	C9	Complement component C9
sp|P08185|CBG_HUMAN	P08185	0.607298	0.142619	SERPINA6	Corticosteroid-binding globulin
sp|P33241-3|LSP1_HUMAN	P33241-3	0.605932	0.0825016	LSP1	Isoform 3 of Lymphocyte-specific protein 1
sp|P61916|NPC2_HUMAN	P61916	0.602847	0.150692	NPC2	NPC intracellular cholesterol transporter 2
sp|P80188|NGAL_HUMAN	P80188	0.596437	0.103557	LCN2	Neutrophil gelatinase-associated lipocalin
sp|Q9P2J5-2|SYLC_HUMAN	Q9P2J5-2	0.592833	0.116435	LARS1	Isoform 2 of Leucine--tRNA ligase, cytoplasmic
sp|P01706|LV211_HUMAN	P01706	0.586979	0.402411	IGLV2-11	Immunoglobulin lambda variable 2-11
sp|A0A0A0MS15|HV349_HUMAN	A0A0A0MS15	0.586929	0.336681	IGHV3-49	Immunoglobulin heavy variable 3-49
sp|P01768|HV330_HUMAN	P01768	0.585827	0.218428	IGHV3-30	Immunoglobulin heavy variable 3-30
sp|Q9NQX3-2|GEPH_HUMAN	Q9NQX3-2	0.585316	0.1846	GPHN	Isoform 2 of Gephyrin
sp|Q8TD19|NEK9_HUMAN	Q8TD19	0.581041	0.115567	NEK9	Serine/threonine-protein kinase Nek9
sp|P06312|KV401_HUMAN	P06312	0.576747	0.308939	IGKV4-1	Immunoglobulin kappa variable 4-1
sp|Q7L2H7|EIF3M_HUMAN	Q7L2H7	0.576095	0.165039	EIF3M	Eukaryotic translation initiation factor 3 subunit M
sp|Q15293|RCN1_HUMAN	Q15293	0.574958	0.34904	RCN1	Reticulocalbin-1
sp|P06310|KV230_HUMAN	P06310	0.563568	0.282978	IGKV2-30	Immunoglobulin kappa variable 2-30
sp|A0A075B6H7|KV37_HUMAN	A0A075B6H7	0.557384	0.183519	IGKV3-7	Probable non-functional immunoglobulin kappa variable 3-7
sp|O00391|QSOX1_HUMAN	O00391	0.557121	0.225954	QSOX1	Sulfhydryl oxidase 1
sp|P0C0L4|CO4A_HUMAN	P0C0L4	0.556405	0.325171	C4A	Complement C4-A
sp|Q9Y6E0-2|STK24_HUMAN	Q9Y6E0-2	0.555569	0.299427	STK24	Isoform A of Serine/threonine-protein kinase 24
sp|P01743|HV146_HUMAN	P01743	0.546948	0.254557	IGHV1-46	Immunoglobulin heavy variable 1-46
sp|Q9BVJ7|DUS23_HUMAN	Q9BVJ7	0.543082	0.250618	DUSP23	Dual specificity protein phosphatase 23
sp|P26640|SYVC_HUMAN	P26640	0.542974	0.250618	VARS1	Valine--tRNA ligase
sp|P0DOX8|IGL1_HUMAN	P0DOX8	0.541733	0.205609		Immunoglobulin lambda-1 light chain
sp|P04003|C4BPA_HUMAN	P04003	0.540161	0.413063	C4BPA	C4b-binding protein alpha chain
sp|P29401-2|TKT_HUMAN	P29401-2	0.537884	0.169471	TKT	Isoform 2 of Transketolase
sp|P09651-2|ROA1_HUMAN	P09651-2	0.537233	0.23884	HNRNPA1	Isoform A1-A of Heterogeneous nuclear ribonucleoprotein A1
sp|P06703|S10A6_HUMAN	P06703	0.536949	0.411579	S100A6	Protein S100-A6
sp|Q01082|SPTB2_HUMAN	Q01082	0.534771	0.238476	SPTBN1	Spectrin beta chain, non-erythrocytic 1
sp|P62857|RS28_HUMAN	P62857	0.533867	0.308064	RPS28	40S ribosomal protein S28
sp|P13688-10|CEAM1_HUMAN	P13688-10	0.533851	0.337562	CEACAM1	Isoform 10 of Carcinoembryonic antigen-related cell adhesion molecule 1
sp|Q15404|RSU1_HUMAN	Q15404	0.530963	0.194438	RSU1	Ras suppressor protein 1
sp|P23284|PPIB_HUMAN	P23284	0.529026	0.153429	PPIB	Peptidyl-prolyl cis-trans isomerase B
sp|P30566|PUR8_HUMAN	P30566	0.527308	0.178591	ADSL	Adenylosuccinate lyase
sp|O15067|PUR4_HUMAN	O15067	0.522785	0.160054	PFAS	Phosphoribosylformylglycinamidine synthase
sp|Q13217|DNJC3_HUMAN	Q13217	0.522242	0.342509	DNAJC3	DnaJ homolog subfamily C member 3
sp|Q15046-2|SYK_HUMAN	Q15046-2	0.520986	0.274384	KARS1	Isoform Mitochondrial of Lysine--tRNA ligase
sp|O15511|ARPC5_HUMAN	O15511	0.520306	0.154568	ARPC5	Actin-related protein 2/3 complex subunit 5
sp|P19652|A1AG2_HUMAN	P19652	0.519656	0.334269	ORM2	Alpha-1-acid glycoprotein 2
sp|Q99574|NEUS_HUMAN	Q99574	0.51894	0.433298	SERPINI1	Neuroserpin
sp|Q92896-2|GSLG1_HUMAN	Q92896-2	0.518055	0.303336	GLG1	Isoform 2 of Golgi apparatus protein 1
sp|O14908|GIPC1_HUMAN	O14908	0.517166	0.0990008	GIPC1	PDZ domain-containing protein GIPC1
sp|P23142-4|FBLN1_HUMAN	P23142-4	0.516628	0.428603	FBLN1	Isoform C of Fibulin-1
sp|P61457|PHS_HUMAN	P61457	0.515608	0.291082	PCBD1	Pterin-4-alpha-carbinolamine dehydratase
sp|P02679-2|FIBG_HUMAN	P02679-2	0.51394	0.384489	FGG	Isoform Gamma-A of Fibrinogen gamma chain
sp|Q14508|WFDC2_HUMAN	Q14508	0.513504	0.337562	WFDC2	WAP four-disulfide core domain protein 2
sp|P55058|PLTP_HUMAN	P55058	0.512875	0.318025	PLTP	Phospholipid transfer protein
sp|P29622|KAIN_HUMAN	P29622	0.512488	0.178705	SERPINA4	Kallistatin
sp|A0A0C4DH31|HV118_HUMAN	A0A0C4DH31	0.512129	0.273423	IGHV1-18	Immunoglobulin heavy variable 1-18
sp|P50897|PPT1_HUMAN	P50897	0.511931	0.335255	PPT1	Palmitoyl-protein thioesterase 1
sp|P00747|PLMN_HUMAN	P00747	0.510606	0.326986	PLG	Plasminogen
sp|P01024|CO3_HUMAN	P01024	0.510089	0.242419	C3	Complement C3
sp|O00533-2|NCHL1_HUMAN	O00533-2	0.509015	0.305359	CHL1	Isoform 2 of Neural cell adhesion molecule L1-like protein
sp|P53992|SC24C_HUMAN	P53992	0.507668	0.240785	SEC24C	Protein transport protein Sec24C
sp|P63172|DYLT1_HUMAN	P63172	0.507638	0.433298	DYNLT1	Dynein light chain Tctex-type 1
sp|P01871|IGHM_HUMAN	P01871	0.50522	0.51654	IGHM	Immunoglobulin heavy constant mu
sp|P0DOX3|IGD_HUMAN	P0DOX3	0.503274	0.425588		Immunoglobulin delta heavy chain
sp|A0A0B4J1V0|HV315_HUMAN	A0A0B4J1V0	0.501645	0.251838	IGHV3-15	Immunoglobulin heavy variable 3-15
sp|P14314-2|GLU2B_HUMAN	P14314-2	0.499762	0.339048	PRKCSH	Isoform 2 of Glucosidase 2 subunit beta
sp|Q9Y4L1|HYOU1_HUMAN	Q9Y4L1	0.495265	0.337562	HYOU1	Hypoxia up-regulated protein 1
sp|Q08380|LG3BP_HUMAN	Q08380	0.493565	0.403308	LGALS3BP	Galectin-3-binding protein
sp|P06681|CO2_HUMAN	P06681	0.490129	0.347438	C2	Complement C2
sp|Q9BTW9-4|TBCD_HUMAN	Q9BTW9-4	0.489882	0.243987	TBCD	Isoform 4 of Tubulin-specific chaperone D
sp|O14773|TPP1_HUMAN	O14773	0.488929	0.466738	TPP1	Tripeptidyl-peptidase 1
sp|P00734|THRB_HUMAN	P00734	0.488818	0.329332	F2	Prothrombin
sp|P50570-2|DYN2_HUMAN	P50570-2	0.484673	0.233936	DNM2	Isoform 2 of Dynamin-2
sp|P01833|PIGR_HUMAN	P01833	0.479081	0.364157	PIGR	Polymeric immunoglobulin receptor
sp|P01705|LV223_HUMAN	P01705	0.478421	0.372814	IGLV2-23	Immunoglobulin lambda variable 2-23
sp|P48507|GSH0_HUMAN	P48507	0.471569	0.456784	GCLM	Glutamate--cysteine ligase regulatory subunit
sp|Q9BTT0-3|AN32E_HUMAN	Q9BTT0-3	0.463901	0.250618	ANP32E	Isoform 3 of Acidic leucine-rich nuclear phosphoprotein 32 family member E
sp|P10599|THIO_HUMAN	P10599	0.463419	0.414695	TXN	Thioredoxin
sp|P53634|CATC_HUMAN	P53634	0.458849	0.306304	CTSC	Dipeptidyl peptidase 1
sp|Q9BRA2|TXD17_HUMAN	Q9BRA2	0.456573	0.518323	TXNDC17	Thioredoxin domain-containing protein 17
sp|P20933|ASPG_HUMAN	P20933	0.452217	0.272956	AGA	N(4)-(beta-N-acetylglucosaminyl)-L-asparaginase
sp|P04424-3|ARLY_HUMAN	P04424-3	0.451303	0.24714	ASL	Isoform 3 of Argininosuccinate lyase
sp|P11021|BIP_HUMAN	P11021	0.447179	0.140988	HSPA5	Endoplasmic reticulum chaperone BiP
sp|P40926|MDHM_HUMAN	P40926	0.444747	0.362166	MDH2	Malate dehydrogenase, mitochondrial
sp|Q92882|OSTF1_HUMAN	Q92882	0.444121	0.146794	OSTF1	Osteoclast-stimulating factor 1
sp|A0A075B6K4|LV310_HUMAN	A0A075B6K4	0.440474	0.524335	IGLV3-10	Immunoglobulin lambda variable 3-10
sp|A0A0C4DH67|KV108_HUMAN	A0A0C4DH67	0.439418	0.447906	IGKV1-8	Immunoglobulin kappa variable 1-8
sp|P0DOX5|IGG1_HUMAN	P0DOX5	0.438766	0.272956		Immunoglobulin gamma-1 heavy chain
sp|P09543-2|CN37_HUMAN	P09543-2	0.438462	0.350897	CNP	Isoform CNPI of 2',3'-cyclic-nucleotide 3'-phosphodiesterase
sp|P05090|APOD_HUMAN	P05090	0.432348	0.335255	APOD	Apolipoprotein D
sp|P01703|LV140_HUMAN	P01703	0.429026	0.422604	IGLV1-40	Immunoglobulin lambda variable 1-40
sp|P0DTE7|AMY1B_HUMAN	P0DTE7	0.428855	0.528242	AMY1B	Alpha-amylase 1B
sp|P51178-2|PLCD1_HUMAN	P51178-2	0.428159	0.350897	PLCD1	Isoform 2 of 1-phosphatidylinositol 4,5-bisphosphate phosphodiesterase delta-1
sp|A0A0B4J1Y9|HV372_HUMAN	A0A0B4J1Y9	0.426091	0.523849	IGHV3-72	Immunoglobulin heavy variable 3-72
sp|Q16378|PROL4_HUMAN	Q16378	0.42292	0.590761	PRR4	Proline-rich protein 4
sp|P02794|FRIH_HUMAN	P02794	0.420316	0.406691	FTH1	Ferritin heavy chain
sp|Q9Y376|CAB39_HUMAN	Q9Y376	0.418441	0.365168	CAB39	Calcium-binding protein 39
sp|P54136|SYRC_HUMAN	P54136	0.418252	0.300193	RARS1	Arginine--tRNA ligase, cytoplasmic
sp|P25774|CATS_HUMAN	P25774	0.417388	0.300489	CTSS	Cathepsin S
sp|P0DOX7|IGK_HUMAN	P0DOX7	0.412398	0.433298		Immunoglobulin kappa light chain
sp|Q15418-2|KS6A1_HUMAN	Q15418-2	0.411582	0.329332	RPS6KA1	Isoform 2 of Ribosomal protein S6 kinase alpha-1
sp|P46976-2|GLYG_HUMAN	P46976-2	0.410369	0.244737	GYG1	Isoform GN-1 of Glycogenin-1
sp|Q15942-2|ZYX_HUMAN	Q15942-2	0.409793	0.481105	ZYX	Isoform 2 of Zyxin
sp|P0DOX2|IGA2_HUMAN	P0DOX2	0.407548	0.424613		Immunoglobulin alpha-2 heavy chain
sp|P26447|S10A4_HUMAN	P26447	0.407406	0.53122	S100A4	Protein S100-A4
sp|P00450|CERU_HUMAN	P00450	0.406204	0.537195	CP	Ceruloplasmin
sp|P04899-4|GNAI2_HUMAN	P04899-4	0.404911	0.24147	GNAI2	Isoform sGi2 of Guanine nucleotide-binding protein G(i) subunit alpha-2
sp|A0A075B6S5|KV127_HUMAN	A0A075B6S5	0.399632	0.500783	IGKV1-27	Immunoglobulin kappa variable 1-27
sp|P01861|IGHG4_HUMAN	P01861	0.398309	0.501596	IGHG4	Immunoglobulin heavy constant gamma 4
sp|P11940-2|PABP1_HUMAN	P11940-2	0.397951	0.30011	PABPC1	Isoform 2 of Polyadenylate-binding protein 1
sp|P01709|LV208_HUMAN	P01709	0.397691	0.559541	IGLV2-8	Immunoglobulin lambda variable 2-8
sp|P14174|MIF_HUMAN	P14174	0.396503	0.573477	MIF	Macrophage migration inhibitory factor
sp|Q9UBT3|DKK4_HUMAN	Q9UBT3	0.395026	0.591583	DKK4	Dickkopf-related protein 4
sp|P35754|GLRX1_HUMAN	P35754	0.390069	0.540838	GLRX	Glutaredoxin-1
sp|P47989|XDH_HUMAN	P47989	0.388827	0.531786	XDH	Xanthine dehydrogenase/oxidase
sp|P01008|ANT3_HUMAN	P01008	0.38873	0.245922	SERPINC1	Antithrombin-III
sp|P01591|IGJ_HUMAN	P01591	0.387844	0.456292	JCHAIN	Immunoglobulin J chain
sp|P46379-2|BAG6_HUMAN	P46379-2	0.384662	0.270388	BAG6	Isoform 2 of Large proline-rich protein BAG6
sp|P02792|FRIL_HUMAN	P02792	0.384127	0.453164	FTL	Ferritin light chain
sp|Q15369-2|ELOC_HUMAN	Q15369-2	0.38057	0.277581	ELOC	Isoform 2 of Elongin-C
sp|P05155-2|IC1_HUMAN	P05155-2	0.37966	0.51865	SERPING1	Isoform 2 of Plasma protease C1 inhibitor
sp|Q99584|S10AD_HUMAN	Q99584	0.378031	0.563835	S100A13	Protein S100-A13
sp|P01040|CYTA_HUMAN	P01040	0.374619	0.347736	CSTA	Cystatin-A
sp|P61960|UFM1_HUMAN	P61960	0.369798	0.499535	UFM1	Ubiquitin-fold modifier 1
sp|Q7L1Q6-3|5MP2_HUMAN	Q7L1Q6-3	0.366647	0.266658	BZW1	Isoform 3 of eIF5-mimic protein 2
sp|P26373|RL13_HUMAN	P26373	0.366078	0.634015	RPL13	60S ribosomal protein L13
sp|P43251-2|BTD_HUMAN	P43251-2	0.363175	0.409905	BTD	Isoform 2 of Biotinidase
sp|P06331|HV434_HUMAN	P06331	0.362198	0.515982	IGHV4-34	Immunoglobulin heavy variable 4-34
sp|P00736|C1R_HUMAN	P00736	0.358255	0.357775	C1R	Complement C1r subcomponent
sp|P07686|HEXB_HUMAN	P07686	0.357989	0.499535	HEXB	Beta-hexosaminidase subunit beta
sp|P15941-11|MUC1_HUMAN	P15941-11	0.357248	0.454128	MUC1	Isoform Y-LSP of Mucin-1
sp|P00751|CFAB_HUMAN	P00751	0.355404	0.500783	CFB	Complement factor B
sp|P04080|CYTB_HUMAN	P04080	0.349066	0.601966	CSTB	Cystatin-B
sp|Q9NSY2|STAR5_HUMAN	Q9NSY2	0.347349	0.413063	STARD5	StAR-related lipid transfer protein 5
sp|P01766|HV313_HUMAN	P01766	0.343444	0.575947	IGHV3-13	Immunoglobulin heavy variable 3-13
sp|P37108|SRP14_HUMAN	P37108	0.343403	0.422604	SRP14	Signal recognition particle 14 kDa protein
sp|P01602|KV105_HUMAN	P01602	0.335453	0.530657	IGKV1-5	Immunoglobulin kappa variable 1-5
sp|P60660-2|MYL6_HUMAN	P60660-2	0.330832	0.511487	MYL6	Isoform Smooth muscle of Myosin light polypeptide 6
sp|Q9P260|RELCH_HUMAN	Q9P260	0.330194	0.335255	RELCH	RAB11-binding protein RELCH
sp|P05452|TETN_HUMAN	P05452	0.327018	0.549688	CLEC3B	Tetranectin
sp|O75882-2|ATRN_HUMAN	O75882-2	0.324416	0.499535	ATRN	Isoform 2 of Attractin
sp|Q9NVZ3-2|NECP2_HUMAN	Q9NVZ3-2	0.323511	0.516023	NECAP2	Isoform 2 of Adaptin ear-binding coat-associated protein 2
sp|Q9NUQ9|CYRIB_HUMAN	Q9NUQ9	0.320905	0.385466	CYRIB	CYFIP-related Rac1 interactor B
sp|P23528|COF1_HUMAN	P23528	0.31896	0.343704	CFL1	Cofilin-1
sp|Q9UBC9|SPRR3_HUMAN	Q9UBC9	0.318687	0.552548	SPRR3	Small proline-rich protein 3
sp|P02745|C1QA_HUMAN	P02745	0.316988	0.631517	C1QA	Complement C1q subcomponent subunit A
sp|O15145|ARPC3_HUMAN	O15145	0.316412	0.36197	ARPC3	Actin-related protein 2/3 complex subunit 3
sp|P61254|RL26_HUMAN	P61254	0.315465	0.531786	RPL26	60S ribosomal protein L26
sp|Q04323-2|UBXN1_HUMAN	Q04323-2	0.314237	0.300173	UBXN1	Isoform 2 of UBX domain-containing protein 1
sp|O95786|RIGI_HUMAN	O95786	0.313928	0.303336	RIGI	Antiviral innate immune response receptor RIG-I
sp|P07108|ACBP_HUMAN	P07108	0.31328	0.578104	DBI	Acyl-CoA-binding protein
sp|P63261|ACTG_HUMAN	P63261	0.313142	0.238797	ACTG1	Actin, cytoplasmic 2
sp|P01860|IGHG3_HUMAN	P01860	0.311213	0.577152	IGHG3	Immunoglobulin heavy constant gamma 3
sp|P14625|ENPL_HUMAN	P14625	0.310991	0.461585	HSP90B1	Endoplasmin
sp|P58546|MTPN_HUMAN	P58546	0.309818	0.520242	MTPN	Myotrophin
sp|Q92890-1|UFD1_HUMAN	Q92890-1	0.309601	0.501596	UFD1	Isoform Long of Ubiquitin recognition factor in ER-associated degradation protein 1
sp|Q7Z6Z7-2|HUWE1_HUMAN	Q7Z6Z7-2	0.30917	0.643067	HUWE1	Isoform 2 of E3 ubiquitin-protein ligase HUWE1
sp|P61160|ARP2_HUMAN	P61160	0.306468	0.301536	ACTR2	Actin-related protein 2
sp|O14976-2|GAK_HUMAN	O14976-2	0.306227	0.508534	GAK	Isoform 2 of Cyclin-G-associated kinase
sp|P62993|GRB2_HUMAN	P62993	0.305038	0.451509	GRB2	Growth factor receptor-bound protein 2
sp|P24592|IBP6_HUMAN	P24592	0.304612	0.542202	IGFBP6	Insulin-like growth factor-binding protein 6
sp|Q9HB07|MYG1_HUMAN	Q9HB07	0.30291	0.426214	MYG1	MYG1 exonuclease
sp|P52566|GDIR2_HUMAN	P52566	0.299157	0.474258	ARHGDIB	Rho GDP-dissociation inhibitor 2
sp|P01876|IGHA1_HUMAN	P01876	0.298346	0.542202	IGHA1	Immunoglobulin heavy constant alpha 1
sp|P50238|CRIP1_HUMAN	P50238	0.295466	0.759966	CRIP1	Cysteine-rich protein 1
sp|O00273-2|DFFA_HUMAN	O00273-2	0.294176	0.604333	DFFA	Isoform DFF35 of DNA fragmentation factor subunit alpha
sp|P15814|IGLL1_HUMAN	P15814	0.293941	0.565582	IGLL1	Immunoglobulin lambda-like polypeptide 1
sp|P08727|K1C19_HUMAN	P08727	0.293539	0.512357	KRT19	Keratin, type I cytoskeletal 19
sp|P27797|CALR_HUMAN	P27797	0.292092	0.520242	CALR	Calreticulin
sp|Q53H96-2|P5CR3_HUMAN	Q53H96-2	0.291951	0.43489	PYCR3	Isoform 2 of Pyrroline-5-carboxylate reductase 3
sp|P05386|RLA1_HUMAN	P05386	0.290568	0.531786	RPLP1	60S acidic ribosomal protein P1
sp|P02671|FIBA_HUMAN	P02671	0.287647	0.561862	FGA	Fibrinogen alpha chain
sp|P29350-3|PTN6_HUMAN	P29350-3	0.286619	0.489489	PTPN6	Isoform 2 of Tyrosine-protein phosphatase non-receptor type 6
sp|Q6P1N9|TATD1_HUMAN	Q6P1N9	0.284778	0.522014	TATDN1	Deoxyribonuclease TATDN1
sp|Q14103-3|HNRPD_HUMAN	Q14103-3	0.277393	0.527975	HNRNPD	Isoform 3 of Heterogeneous nuclear ribonucleoprotein D0
sp|P41222|PTGDS_HUMAN	P41222	0.268798	0.525363	PTGDS	Prostaglandin-H2 D-isomerase
sp|O00571-2|DDX3X_HUMAN	O00571-2	0.266014	0.602022	DDX3X	Isoform 2 of ATP-dependent RNA helicase DDX3X
sp|P09960|LKHA4_HUMAN	P09960	0.262284	0.358932	LTA4H	Leukotriene A-4 hydrolase
sp|Q9NQP4|PFD4_HUMAN	Q9NQP4	0.260776	0.664716	PFDN4	Prefoldin subunit 4
sp|Q9NT62|ATG3_HUMAN	Q9NT62	0.258239	0.477297	ATG3	Ubiquitin-like-conjugating enzyme ATG3
sp|A0A0C4DH36|HV338_HUMAN	A0A0C4DH36	0.25817	0.60603	IGHV3-38	Probable non-functional immunoglobulin heavy variable 3-38
sp|O15143|ARC1B_HUMAN	O15143	0.256997	0.693879	ARPC1B	Actin-related protein 2/3 complex subunit 1B
sp|Q92688-2|AN32B_HUMAN	Q92688-2	0.254771	0.583358	ANP32B	Isoform 2 of Acidic leucine-rich nuclear phosphoprotein 32 family member B
sp|P30040|ERP29_HUMAN	P30040	0.252885	0.531786	ERP29	Endoplasmic reticulum resident protein 29
sp|Q6IBS0|TWF2_HUMAN	Q6IBS0	0.252828	0.422604	TWF2	Twinfilin-2
sp|Q15642-2|CIP4_HUMAN	Q15642-2	0.252385	0.462722	TRIP10	Isoform 2 of Cdc42-interacting protein 4
sp|P68032|ACTC_HUMAN	P68032	0.250703	0.606685	ACTC1	Actin, alpha cardiac muscle 1
sp|Q13185|CBX3_HUMAN	Q13185	0.249062	0.636388	CBX3	Chromobox protein homolog 3
sp|P61077-2|UB2D3_HUMAN	P61077-2	0.248881	0.607445	UBE2D3	Isoform 2 of Ubiquitin-conjugating enzyme E2 D3
sp|Q99436|PSB7_HUMAN	Q99436	0.242396	0.577152	PSMB7	Proteasome subunit beta type-7
sp|P09914|IFIT1_HUMAN	P09914	0.242099	0.621444	IFIT1	Interferon-induced protein with tetratricopeptide repeats 1
sp|P51884|LUM_HUMAN	P51884	0.241977	0.686721	LUM	Lumican
sp|P98088|MUC5A_HUMAN	P98088	0.241102	0.734595	MUC5AC	Mucin-5AC
sp|Q9Y265|RUVB1_HUMAN	Q9Y265	0.238786	0.460314	RUVBL1	RuvB-like 1
sp|P62820|RAB1A_HUMAN	P62820	0.235896	0.647554	RAB1A	Ras-related protein Rab-1A
sp|Q9Y490|TLN1_HUMAN	Q9Y490	0.235873	0.669814	TLN1	Talin-1
sp|O43242|PSMD3_HUMAN	O43242	0.233927	0.530292	PSMD3	26S proteasome non-ATPase regulatory subunit 3
sp|Q92900-2|RENT1_HUMAN	Q92900-2	0.231524	0.613513	UPF1	Isoform 2 of Regulator of nonsense transcripts 1
sp|Q15843|NEDD8_HUMAN	Q15843	0.229651	0.736763	NEDD8	NEDD8
sp|Q14247|SRC8_HUMAN	Q14247	0.223675	0.492346	CTTN	Src substrate cortactin
sp|Q15691|MARE1_HUMAN	Q15691	0.223308	0.568037	MAPRE1	Microtubule-associated protein RP/EB family member 1
sp|Q8NBJ4-2|GOLM1_HUMAN	Q8NBJ4-2	0.221545	0.693879	GOLM1	Isoform 2 of Golgi membrane protein 1
sp|Q04637-3|IF4G1_HUMAN	Q04637-3	0.217876	0.556358	EIF4G1	Isoform B of Eukaryotic translation initiation factor 4 gamma 1
sp|Q14847|LASP1_HUMAN	Q14847	0.215822	0.481105	LASP1	LIM and SH3 domain protein 1
sp|Q96C19|EFHD2_HUMAN	Q96C19	0.215791	0.530762	EFHD2	EF-hand domain-containing protein D2
sp|P21926|CD9_HUMAN	P21926	0.213202	0.606441	CD9	CD9 antigen
sp|Q9HD42|CHM1A_HUMAN	Q9HD42	0.212173	0.639463	CHMP1A	Charged multivesicular body protein 1a
sp|P18283|GPX2_HUMAN	P18283	0.211034	0.701395	GPX2	Glutathione peroxidase 2
sp|A0A0C4DH34|HV428_HUMAN	A0A0C4DH34	0.205639	0.758396	IGHV4-28	Immunoglobulin heavy variable 4-28
sp|P52907|CAZA1_HUMAN	P52907	0.205454	0.52697	CAPZA1	F-actin-capping protein subunit alpha-1
sp|O00757|F16P2_HUMAN	O00757	0.20369	0.839479	FBP2	Fructose-1,6-bisphosphatase isozyme 2
sp|O00560-2|SDCB1_HUMAN	O00560-2	0.200589	0.687885	SDCBP	Isoform 2 of Syntenin-1
sp|A0A0C4DH25|KVD20_HUMAN	A0A0C4DH25	0.199716	0.699338	IGKV3D-20	Immunoglobulin kappa variable 3D-20
sp|A0A0J9YXX1|HV5X1_HUMAN	A0A0J9YXX1	0.199377	0.833673	IGHV5-10-1	Immunoglobulin heavy variable 5-10-1
sp|P06744|G6PI_HUMAN	P06744	0.198697	0.512357	GPI	Glucose-6-phosphate isomerase
sp|Q12805-2|FBLN3_HUMAN	Q12805-2	0.197847	0.681173	EFEMP1	Isoform 2 of EGF-containing fibulin-like extracellular matrix protein 1
sp|Q6FI81|CPIN1_HUMAN	Q6FI81	0.197406	0.674197	CIAPIN1	Anamorsin
sp|P84103-2|SRSF3_HUMAN	P84103-2	0.195028	0.744941	SRSF3	Isoform 2 of Serine/arginine-rich splicing factor 3
sp|O95379|TFIP8_HUMAN	O95379	0.19188	0.613229	TNFAIP8	Tumor necrosis factor alpha-induced protein 8
sp|P11413|G6PD_HUMAN	P11413	0.191423	0.525363	G6PD	Glucose-6-phosphate 1-dehydrogenase
sp|P15559-2|NQO1_HUMAN	P15559-2	0.189596	0.711209	NQO1	Isoform 2 of NAD(P)H dehydrogenase [quinone] 1
sp|P35579|MYH9_HUMAN	P35579	0.187731	0.839479	MYH9	Myosin-9
sp|P62937|PPIA_HUMAN	P62937	0.180759	0.60603	PPIA	Peptidyl-prolyl cis-trans isomerase A
sp|Q13885|TBB2A_HUMAN	Q13885	0.178976	0.772471	TUBB2A	Tubulin beta-2A chain
sp|P62829|RL23_HUMAN	P62829	0.176776	0.640935	RPL23	60S ribosomal protein L23
sp|Q00341|VIGLN_HUMAN	Q00341	0.172852	0.67163	HDLBP	Vigilin
sp|Q9UEW8-2|STK39_HUMAN	Q9UEW8-2	0.171755	0.65562	STK39	Isoform 2 of STE20/SPS1-related proline-alanine-rich protein kinase
sp|O43765|SGTA_HUMAN	O43765	0.171433	0.753536	SGTA	Small glutamine-rich tetratricopeptide repeat-containing protein alpha
sp|Q8NBJ7|SUMF2_HUMAN	Q8NBJ7	0.170827	0.744534	SUMF2	Inactive C-alpha-formylglycine-generating enzyme 2
sp|P19838-2|NFKB1_HUMAN	P19838-2	0.167328	0.657049	NFKB1	Isoform 2 of Nuclear factor NF-kappa-B p105 subunit
sp|P01889|HLAB_HUMAN	P01889	0.166007	0.778998	HLA-B	HLA class I histocompatibility antigen, B alpha chain
sp|P53618|COPB_HUMAN	P53618	0.165208	0.737617	COPB1	Coatomer subunit beta
sp|Q14C86-2|GAPD1_HUMAN	Q14C86-2	0.161791	0.755283	GAPVD1	Isoform 2 of GTPase-activating protein and VPS9 domain-containing protein 1
sp|P02746|C1QB_HUMAN	P02746	0.161234	0.823432	C1QB	Complement C1q subcomponent subunit B
sp|Q96DE0|NUD16_HUMAN	Q96DE0	0.153905	0.769014	NUDT16	U8 snoRNA-decapping enzyme
sp|E9PAV3-2|NACAM_HUMAN	E9PAV3-2	0.151401	0.665788	NACA	Isoform skNAC-2 of Nascent polypeptide-associated complex subunit alpha, muscle-specific form
sp|P25398|RS12_HUMAN	P25398	0.150403	0.715331	RPS12	40S ribosomal protein S12
sp|P21283|VATC1_HUMAN	P21283	0.14981	0.653162	ATP6V1C1	V-type proton ATPase subunit C 1
sp|P12268|IMDH2_HUMAN	P12268	0.148579	0.867731	IMPDH2	Inosine-5'-monophosphate dehydrogenase 2
sp|P07237|PDIA1_HUMAN	P07237	0.147973	0.744534	P4HB	Protein disulfide-isomerase
sp|P61923|COPZ1_HUMAN	P61923	0.144829	0.715331	COPZ1	Coatomer subunit zeta-1
sp|O15144|ARPC2_HUMAN	O15144	0.142965	0.720983	ARPC2	Actin-related protein 2/3 complex subunit 2
sp|Q70IA6-2|MOB2_HUMAN	Q70IA6-2	0.14253	0.686727	MOB2	Isoform 2 of MOB kinase activator 2
sp|Q9UNZ2-5|NSF1C_HUMAN	Q9UNZ2-5	0.141361	0.778979	NSFL1C	Isoform 3 of NSFL1 cofactor p47
sp|P06753-2|TPM3_HUMAN	P06753-2	0.13517	0.686513	TPM3	Isoform 2 of Tropomyosin alpha-3 chain
sp|P00746|CFAD_HUMAN	P00746	0.13389	0.828975	CFD	Complement factor D
sp|Q9UBV8|PEF1_HUMAN	Q9UBV8	0.132881	0.785644	PEF1	Peflin
sp|Q99426|TBCB_HUMAN	Q99426	0.130604	0.744534	TBCB	Tubulin-folding cofactor B
sp|Q14166|TTL12_HUMAN	Q14166	0.130536	0.851076	TTLL12	Tubulin--tyrosine ligase-like protein 12
sp|P05198|IF2A_HUMAN	P05198	0.126726	0.787632	EIF2S1	Eukaryotic translation initiation factor 2 subunit 1
sp|P62753|RS6_HUMAN	P62753	0.126396	0.808941	RPS6	40S ribosomal protein S6
sp|P61981|1433G_HUMAN	P61981	0.125527	0.680008	YWHAG	14-3-3 protein gamma
sp|P15121|ALDR_HUMAN	P15121	0.124114	0.780988	AKR1B1	Aldo-keto reductase family 1 member B1
sp|P07437|TBB5_HUMAN	P07437	0.124113	0.727871	TUBB	Tubulin beta chain
sp|O00303|EIF3F_HUMAN	O00303	0.123088	0.798635	EIF3F	Eukaryotic translation initiation factor 3 subunit F
sp|P61201|CSN2_HUMAN	P61201	0.12307	0.688743	COPS2	COP9 signalosome complex subunit 2
sp|Q9Y696|CLIC4_HUMAN	Q9Y696	0.122734	0.846842	CLIC4	Chloride intracellular channel protein 4
sp|P29692-3|EF1D_HUMAN	P29692-3	0.121568	0.798284	EEF1D	Isoform 3 of Elongation factor 1-delta
sp|Q9P1F3|ABRAL_HUMAN	Q9P1F3	0.120366	0.820396	ABRACL	Costars family protein ABRACL
sp|Q9H2U2-2|IPYR2_HUMAN	Q9H2U2-2	0.119559	0.802531	PPA2	Isoform 2 of Inorganic pyrophosphatase 2, mitochondrial
sp|P09488|GSTM1_HUMAN	P09488	0.119463	0.816404	GSTM1	Glutathione S-transferase Mu 1
sp|P12109|CO6A1_HUMAN	P12109	0.118792	0.857529	COL6A1	Collagen alpha-1(VI) chain
sp|P11172|UMPS_HUMAN	P11172	0.117786	0.790163	UMPS	Uridine 5'-monophosphate synthase
sp|Q15785|TOM34_HUMAN	Q15785	0.116134	0.792561	TOMM34	Mitochondrial import receptor subunit TOM34
sp|Q9BPY8|HOP_HUMAN	Q9BPY8	0.109626	0.805515	HOPX	Homeodomain-only protein
sp|P09871|C1S_HUMAN	P09871	0.109369	0.84435	C1S	Complement C1s subcomponent
sp|P29692|EF1D_HUMAN	P29692	0.108823	0.737804	EEF1D	Elongation factor 1-delta
sp|P61158|ARP3_HUMAN	P61158	0.106921	0.715331	ACTR3	Actin-related protein 3
sp|P61224|RAP1B_HUMAN	P61224	0.105983	0.778998	RAP1B	Ras-related protein Rap-1b
sp|O75531|BAF_HUMAN	O75531	0.10598	0.873915	BANF1	Barrier-to-autointegration factor
sp|O95436-2|NPT2B_HUMAN	O95436-2	0.102508	0.835212	SLC34A2	Isoform 2 of Sodium-dependent phosphate transport protein 2B
sp|Q9H4M9|EHD1_HUMAN	Q9H4M9	0.101641	0.820731	EHD1	EH domain-containing protein 1
sp|P05388|RLA0_HUMAN	P05388	0.101437	0.791563	RPLP0	60S acidic ribosomal protein P0
sp|Q7LG56|RIR2B_HUMAN	Q7LG56	0.101272	0.818419	RRM2B	Ribonucleoside-diphosphate reductase subunit M2 B
sp|P46776|RL27A_HUMAN	P46776	0.100665	0.853252	RPL27A	60S ribosomal protein L27a
sp|P25685|DNJB1_HUMAN	P25685	0.0978532	0.823155	DNAJB1	DnaJ homolog subfamily B member 1
sp|O60610|DIAP1_HUMAN	O60610	0.0971781	0.831612	DIAPH1	Protein diaphanous homolog 1
sp|Q92734-2|TFG_HUMAN	Q92734-2	0.0948666	0.854881	TFG	Isoform 2 of Protein TFG
sp|Q9NZT1|CALL5_HUMAN	Q9NZT1	0.0876145	0.891853	CALML5	Calmodulin-like protein 5
sp|P07339|CATD_HUMAN	P07339	0.0873122	0.785717	CTSD	Cathepsin D
sp|Q9Y3E7-3|CHMP3_HUMAN	Q9Y3E7-3	0.0871027	0.842196	CHMP3	Isoform 3 of Charged multivesicular body protein 3
sp|Q8WZ82|OVCA2_HUMAN	Q8WZ82	0.0853283	0.827992	OVCA2	Esterase OVCA2
sp|P13284|GILT_HUMAN	P13284	0.0848086	0.873915	IFI30	Gamma-interferon-inducible lysosomal thiol reductase
sp|O43847-2|NRDC_HUMAN	O43847-2	0.0838805	0.84435	NRDC	Isoform 2 of Nardilysin
sp|P08708|RS17_HUMAN	P08708	0.0835199	0.85528	RPS17	40S ribosomal protein S17
sp|P27695|APEX1_HUMAN	P27695	0.0821434	0.855048	APEX1	DNA-(apurinic or apyrimidinic site) endonuclease
sp|Q07020-2|RL18_HUMAN	Q07020-2	0.0814177	0.890036	RPL18	Isoform 2 of 60S ribosomal protein L18
sp|P04155|TFF1_HUMAN	P04155	0.0813426	0.871701	TFF1	Trefoil factor 1
sp|O60437|PEPL_HUMAN	O60437	0.0810721	0.875642	PPL	Periplakin
sp|Q9BVM4|GGACT_HUMAN	Q9BVM4	0.077184	0.867731	GGACT	Gamma-glutamylaminecyclotransferase
sp|P49327|FAS_HUMAN	P49327	0.0751097	0.915335	FASN	Fatty acid synthase
sp|Q92747|ARC1A_HUMAN	Q92747	0.0750097	0.895407	ARPC1A	Actin-related protein 2/3 complex subunit 1A
sp|Q16401|PSMD5_HUMAN	Q16401	0.0744376	0.84435	PSMD5	26S proteasome non-ATPase regulatory subunit 5
sp|Q08209-2|PP2BA_HUMAN	Q08209-2	0.0735738	0.87833	PPP3CA	Isoform 2 of Protein phosphatase 3 catalytic subunit alpha
sp|A0A075B6I0|LV861_HUMAN	A0A075B6I0	0.0716743	0.920079	IGLV8-61	Immunoglobulin lambda variable 8-61
sp|P46109|CRKL_HUMAN	P46109	0.0716424	0.856705	CRKL	Crk-like protein
sp|Q562R1|ACTBL_HUMAN	Q562R1	0.0715743	0.922365	ACTBL2	Beta-actin-like protein 2
sp|O75223|GGCT_HUMAN	O75223	0.070571	0.899651	GGCT	Gamma-glutamylcyclotransferase
sp|Q9UPN7|PP6R1_HUMAN	Q9UPN7	0.0684069	0.875409	PPP6R1	Serine/threonine-protein phosphatase 6 regulatory subunit 1
sp|P39019|RS19_HUMAN	P39019	0.0683107	0.903103	RPS19	40S ribosomal protein S19
sp|Q9ULZ3|ASC_HUMAN	Q9ULZ3	0.0658802	0.839479	PYCARD	Apoptosis-associated speck-like protein containing a CARD
sp|P83731|RL24_HUMAN	P83731	0.0631111	0.867731	RPL24	60S ribosomal protein L24
sp|Q9HAB8|PPCS_HUMAN	Q9HAB8	0.0628795	0.938089	PPCS	Phosphopantothenate--cysteine ligase
sp|O95171-2|SCEL_HUMAN	O95171-2	0.0627589	0.88365	SCEL	Isoform 2 of Sciellin
sp|P37837|TALDO_HUMAN	P37837	0.0599265	0.891853	TALDO1	Transaldolase
sp|Q9NP72|RAB18_HUMAN	Q9NP72	0.0595045	0.891628	RAB18	Ras-related protein Rab-18
sp|P08174-2|DAF_HUMAN	P08174-2	0.0587767	0.919496	CD55	Isoform 1 of Complement decay-accelerating factor
sp|Q96C86|DCPS_HUMAN	Q96C86	0.0569611	0.899288	DCPS	m7GpppX diphosphatase
sp|O00743|PPP6_HUMAN	O00743	0.0529259	0.890078	PPP6C	Serine/threonine-protein phosphatase 6 catalytic subunit
sp|Q15057|ACAP2_HUMAN	Q15057	0.0519323	0.912996	ACAP2	Arf-GAP with coiled-coil, ANK repeat and PH domain-containing protein 2
sp|O95989|NUDT3_HUMAN	O95989	0.0513948	0.891853	NUDT3	Diphosphoinositol polyphosphate phosphohydrolase 1
sp|Q14152|EIF3A_HUMAN	Q14152	0.0511576	0.93392	EIF3A	Eukaryotic translation initiation factor 3 subunit A
sp|Q9Y678|COPG1_HUMAN	Q9Y678	0.0511029	0.904724	COPG1	Coatomer subunit gamma-1
sp|O60888-2|CUTA_HUMAN	O60888-2	0.0500011	0.903343	CUTA	Isoform A of Protein CutA
sp|P67775|PP2AA_HUMAN	P67775	0.0497624	0.898063	PPP2CA	Serine/threonine-protein phosphatase 2A catalytic subunit alpha isoform
sp|Q16181-2|SEPT7_HUMAN	Q16181-2	0.0467562	0.929724	SEPTIN7	Isoform 2 of Septin-7
sp|P55735|SEC13_HUMAN	P55735	0.0436326	0.915335	SEC13	Protein SEC13 homolog
sp|Q04917|1433F_HUMAN	Q04917	0.0432916	0.892096	YWHAH	14-3-3 protein eta
sp|Q13098-5|CSN1_HUMAN	Q13098-5	0.0422335	0.903873	GPS1	Isoform 4 of COP9 signalosome complex subunit 1
sp|Q2TAA2|IAH1_HUMAN	Q2TAA2	0.0401915	0.925326	IAH1	Isoamyl acetate-hydrolyzing esterase 1 homolog
sp|Q9NQ48|LZTL1_HUMAN	Q9NQ48	0.0371589	0.93392	LZTFL1	Leucine zipper transcription factor-like protein 1
sp|O60784-2|TOM1_HUMAN	O60784-2	0.0355527	0.938089	TOM1	Isoform 2 of Target of Myb1 membrane trafficking protein
sp|Q09666|AHNK_HUMAN	Q09666	0.0346083	0.944375	AHNAK	Neuroblast differentiation-associated protein AHNAK
sp|Q9Y2A7-2|NCKP1_HUMAN	Q9Y2A7-2	0.0341731	0.919496	NCKAP1	Isoform 2 of Nck-associated protein 1
sp|P49354-2|FNTA_HUMAN	P49354-2	0.0333053	0.930369	FNTA	Isoform 2 of Protein farnesyltransferase/geranylgeranyltransferase type-1 subunit alpha
sp|O60664|PLIN3_HUMAN	O60664	0.0330007	0.915335	PLIN3	Perilipin-3
sp|P30047|GFRP_HUMAN	P30047	0.0311881	0.966407	GCHFR	GTP cyclohydrolase 1 feedback regulatory protein
sp|P39687|AN32A_HUMAN	P39687	0.0304182	0.943802	ANP32A	Acidic leucine-rich nuclear phosphoprotein 32 family member A
sp|P62136|PP1A_HUMAN	P62136	0.0280451	0.949984	PPP1CA	Serine/threonine-protein phosphatase PP1-alpha catalytic subunit
sp|O95352|ATG7_HUMAN	O95352	0.0264004	0.954246	ATG7	Ubiquitin-like modifier-activating enzyme ATG7
sp|P05455|LA_HUMAN	P05455	0.0240939	0.949984	SSB	Lupus La protein
sp|P62277|RS13_HUMAN	P62277	0.0220308	0.958018	RPS13	40S ribosomal protein S13
sp|P53999|TCP4_HUMAN	P53999	0.0208872	0.954246	SUB1	Activated RNA polymerase II transcriptional coactivator p15
sp|P57737-3|CORO7_HUMAN	P57737-3	0.0175425	0.962709	CORO7	Isoform 3 of Coronin-7
sp|Q92616|GCN1_HUMAN	Q92616	0.0173283	0.976816	GCN1	eIF-2-alpha kinase activator GCN1
sp|P0DOX6|IGM_HUMAN	P0DOX6	0.0163069	0.985162		Immunoglobulin mu heavy chain
sp|P00492|HPRT_HUMAN	P00492	0.0158766	0.964181	HPRT1	Hypoxanthine-guanine phosphoribosyltransferase
sp|P26639-2|SYTC_HUMAN	P26639-2	0.0141469	0.975759	TARS1	Isoform 2 of Threonine--tRNA ligase 1, cytoplasmic
sp|Q00839-2|HNRPU_HUMAN	Q00839-2	0.0125827	0.983104	HNRNPU	Isoform 2 of Heterogeneous nuclear ribonucleoprotein U
sp|Q14697|GANAB_HUMAN	Q14697	0.0120756	0.982128	GANAB	Neutral alpha-glucosidase AB
sp|O75363|BCAS1_HUMAN	O75363	0.0109213	0.977377	BCAS1	Breast carcinoma-amplified sequence 1
sp|O00204-2|ST2B1_HUMAN	O00204-2	0.0103799	0.97803	SULT2B1	Isoform 2 of Sulfotransferase 2B1
sp|P31150|GDIA_HUMAN	P31150	0.00996173	0.975759	GDI1	Rab GDP dissociation inhibitor alpha
sp|Q15366-3|PCBP2_HUMAN	Q15366-3	0.00776323	0.983104	PCBP2	Isoform 3 of Poly(rC)-binding protein 2
sp|P61970|NTF2_HUMAN	P61970	0.00642594	0.989928	NUTF2	Nuclear transport factor 2
sp|P60903|S10AA_HUMAN	P60903	0.00511802	0.990334	S100A10	Protein S100-A10
sp|P04406|G3P_HUMAN	P04406	0.00477688	0.986433	GAPDH	Glyceraldehyde-3-phosphate dehydrogenase
sp|P62140|PP1B_HUMAN	P62140	0.00439281	0.989928	PPP1CB	Serine/threonine-protein phosphatase PP1-beta catalytic subunit
sp|Q07960|RHG01_HUMAN	Q07960	0.00428602	0.990334	ARHGAP1	Rho GTPase-activating protein 1
sp|Q16539|MK14_HUMAN	Q16539	0.00374494	0.992453	MAPK14	Mitogen-activated protein kinase 14
sp|P36507|MP2K2_HUMAN	P36507	0.000211417	0.999942	MAP2K2	Dual specificity mitogen-activated protein kinase kinase 2
sp|Q9Y4E8-2|UBP15_HUMAN	Q9Y4E8-2	-2.07811e-05	0.999942	USP15	Isoform 2 of Ubiquitin carboxyl-terminal hydrolase 15
sp|Q8TF05-2|PP4R1_HUMAN	Q8TF05-2	-0.00388708	0.992453	PPP4R1	Isoform 2 of Serine/threonine-protein phosphatase 4 regulatory subunit 1
sp|P49862|KLK7_HUMAN	P49862	-0.00533537	0.992453	KLK7	Kallikrein-7
sp|P30101|PDIA3_HUMAN	P30101	-0.00849787	0.983104	PDIA3	Protein disulfide-isomerase A3
sp|P59998|ARPC4_HUMAN	P59998	-0.00883072	0.986433	ARPC4	Actin-related protein 2/3 complex subunit 4
sp|Q96QK1|VPS35_HUMAN	Q96QK1	-0.015116	0.968804	VPS35	Vacuolar protein sorting-associated protein 35
sp|P15927-2|RFA2_HUMAN	P15927-2	-0.017949	0.964701	RPA2	Isoform 2 of Replication protein A 32 kDa subunit
sp|Q9Y6U3|SCIN_HUMAN	Q9Y6U3	-0.0183313	0.976992	SCIN	Scinderin
sp|P63220|RS21_HUMAN	P63220	-0.0197647	0.959838	RPS21	40S ribosomal protein S21
sp|P09455|RET1_HUMAN	P09455	-0.021116	0.969981	RBP1	Retinol-binding protein 1
sp|P60866-2|RS20_HUMAN	P60866-2	-0.0214741	0.961666	RPS20	Isoform 2 of 40S ribosomal protein S20
sp|P26599-1|PTBP1_HUMAN	P26599-1	-0.0218274	0.964181	PTBP1	Isoform 2 of Polypyrimidine tract-binding protein 1
sp|Q14011-2|CIRBP_HUMAN	Q14011-2	-0.0241617	0.969981	CIRBP	Isoform 2 of Cold-inducible RNA-binding protein
sp|Q14116|IL18_HUMAN	Q14116	-0.0258844	0.947839	IL18	Interleukin-18
sp|Q32MZ4-3|LRRF1_HUMAN	Q32MZ4-3	-0.0263665	0.944844	LRRFIP1	Isoform 3 of Leucine-rich repeat flightless-interacting protein 1
sp|P35244|RFA3_HUMAN	P35244	-0.0277151	0.957904	RPA3	Replication protein A 14 kDa subunit
sp|O75629|CREG1_HUMAN	O75629	-0.0280361	0.96557	CREG1	Protein CREG1
sp|A0MZ66|SHOT1_HUMAN	A0MZ66	-0.0296089	0.94509	SHTN1	Shootin-1
sp|P22392-2|NDKB_HUMAN	P22392-2	-0.0301023	0.93678	NME2	Isoform 3 of Nucleoside diphosphate kinase B
sp|P04075|ALDOA_HUMAN	P04075	-0.0312306	0.902424	ALDOA	Fructose-bisphosphate aldolase A
sp|O60256|KPRB_HUMAN	O60256	-0.0317853	0.951042	PRPSAP2	Phosphoribosyl pyrophosphate synthase-associated protein 2
sp|Q9NZT2-2|OGFR_HUMAN	Q9NZT2-2	-0.0326386	0.93678	OGFR	Isoform 2 of Opioid growth factor receptor
sp|P63000|RAC1_HUMAN	P63000	-0.0340414	0.929724	RAC1	Ras-related C3 botulinum toxin substrate 1
sp|P42224|STAT1_HUMAN	P42224	-0.0341063	0.948578	STAT1	Signal transducer and activator of transcription 1-alpha/beta
sp|Q9UM54-6|MYO6_HUMAN	Q9UM54-6	-0.035421	0.918863	MYO6	Isoform 6 of Unconventional myosin-VI
sp|O43399-5|TPD54_HUMAN	O43399-5	-0.0365323	0.915335	TPD52L2	Isoform 5 of Tumor protein D54
sp|P07195|LDHB_HUMAN	P07195	-0.0367111	0.929724	LDHB	L-lactate dehydrogenase B chain
sp|O75663|TIPRL_HUMAN	O75663	-0.0371507	0.918863	TIPRL	TIP41-like protein
sp|P05543|THBG_HUMAN	P05543	-0.0390032	0.93392	SERPINA7	Thyroxine-binding globulin
sp|O15020-2|SPTN2_HUMAN	O15020-2	-0.0400361	0.949984	SPTBN2	Isoform 2 of Spectrin beta chain, non-erythrocytic 2
sp|Q9Y4Z0|LSM4_HUMAN	Q9Y4Z0	-0.0417488	0.942307	LSM4	U6 snRNA-associated Sm-like protein LSm4
sp|P07738|PMGE_HUMAN	P07738	-0.0421481	0.915335	BPGM	Bisphosphoglycerate mutase
sp|O94979-10|SC31A_HUMAN	O94979-10	-0.0438552	0.93392	SEC31A	Isoform 10 of Protein transport protein Sec31A
sp|O95373|IPO7_HUMAN	O95373	-0.0462691	0.912934	IPO7	Importin-7
sp|Q7KZF4|SND1_HUMAN	Q7KZF4	-0.0465516	0.91796	SND1	Staphylococcal nuclease domain-containing protein 1
sp|P42766|RL35_HUMAN	P42766	-0.0482585	0.921584	RPL35	60S ribosomal protein L35
sp|P30046|DOPD_HUMAN	P30046	-0.0490046	0.93392	DDT	D-dopachrome decarboxylase
sp|Q92598-2|HS105_HUMAN	Q92598-2	-0.0500656	0.910351	HSPH1	Isoform Beta of Heat shock protein 105 kDa
sp|Q9Y371-2|SHLB1_HUMAN	Q9Y371-2	-0.0514376	0.873443	SH3GLB1	Isoform 2 of Endophilin-B1
sp|P08865|RSSA_HUMAN	P08865	-0.0523949	0.890078	RPSA	40S ribosomal protein SA
sp|O43653|PSCA_HUMAN	O43653	-0.0546195	0.908066	PSCA	Prostate stem cell antigen
sp|P28072|PSB6_HUMAN	P28072	-0.0579182	0.93392	PSMB6	Proteasome subunit beta type-6
sp|P51665|PSMD7_HUMAN	P51665	-0.0587256	0.875409	PSMD7	26S proteasome non-ATPase regulatory subunit 7
sp|Q13232|NDK3_HUMAN	Q13232	-0.0598695	0.954246	NME3	Nucleoside diphosphate kinase 3
sp|P09429|HMGB1_HUMAN	P09429	-0.0604894	0.903343	HMGB1	High mobility group protein B1
sp|P35573|GDE_HUMAN	P35573	-0.0607664	0.910375	AGL	Glycogen debranching enzyme
sp|P12004|PCNA_HUMAN	P12004	-0.0639603	0.85528	PCNA	Proliferating cell nuclear antigen
sp|Q04446|GLGB_HUMAN	Q04446	-0.0666213	0.839479	GBE1	1,4-alpha-glucan-branching enzyme
sp|Q96FJ2|DYL2_HUMAN	Q96FJ2	-0.0669822	0.898063	DYNLL2	Dynein light chain 2, cytoplasmic
sp|P62847-2|RS24_HUMAN	P62847-2	-0.0676146	0.838875	RPS24	Isoform 2 of 40S ribosomal protein S24
sp|Q9H0E2|TOLIP_HUMAN	Q9H0E2	-0.0678246	0.839479	TOLLIP	Toll-interacting protein
sp|Q9NS86|LANC2_HUMAN	Q9NS86	-0.0685615	0.85528	LANCL2	LanC-like protein 2
sp|Q9BT78|CSN4_HUMAN	Q9BT78	-0.0706328	0.849995	COPS4	COP9 signalosome complex subunit 4
sp|P39023|RL3_HUMAN	P39023	-0.0722421	0.887734	RPL3	60S ribosomal protein L3
sp|Q9UGI8|TES_HUMAN	Q9UGI8	-0.0753876	0.826284	TES	Testin
sp|Q9BR76|COR1B_HUMAN	Q9BR76	-0.075854	0.849995	CORO1B	Coronin-1B
sp|P06396|GELS_HUMAN	P06396	-0.0766078	0.787425	GSN	Gelsolin
sp|O60493|SNX3_HUMAN	O60493	-0.0803409	0.826473	SNX3	Sorting nexin-3
sp|P48556|PSMD8_HUMAN	P48556	-0.0813505	0.841497	PSMD8	26S proteasome non-ATPase regulatory subunit 8
sp|P62269|RS18_HUMAN	P62269	-0.0823618	0.851076	RPS18	40S ribosomal protein S18
sp|Q13177|PAK2_HUMAN	Q13177	-0.0824703	0.836642	PAK2	Serine/threonine-protein kinase PAK 2
sp|P45985-2|MP2K4_HUMAN	P45985-2	-0.0855135	0.861805	MAP2K4	Isoform 2 of Dual specificity mitogen-activated protein kinase kinase 4
sp|P30044-2|PRDX5_HUMAN	P30044-2	-0.0866411	0.841497	PRDX5	Isoform Cytoplasmic+peroxisomal of Peroxiredoxin-5, mitochondrial
sp|P61956-2|SUMO2_HUMAN	P61956-2	-0.0885877	0.898593	SUMO2	Isoform 2 of Small ubiquitin-related modifier 2
sp|Q6GMV3|PTRD1_HUMAN	Q6GMV3	-0.0889818	0.824295	PTRHD1	Putative peptidyl-tRNA hydrolase PTRHD1
sp|A6NDG6|PGP_HUMAN	A6NDG6	-0.0900844	0.824295	PGP	Glycerol-3-phosphate phosphatase
sp|Q03426|KIME_HUMAN	Q03426	-0.0905123	0.846355	MVK	Mevalonate kinase
sp|Q8IZP0-10|ABI1_HUMAN	Q8IZP0-10	-0.0906307	0.823432	ABI1	Isoform 10 of Abl interactor 1
sp|Q9NYL9|TMOD3_HUMAN	Q9NYL9	-0.0907739	0.801248	TMOD3	Tropomodulin-3
sp|Q9UHD8-2|SEPT9_HUMAN	Q9UHD8-2	-0.0923813	0.867731	SEPTIN9	Isoform 2 of Septin-9
sp|Q9NZN3|EHD3_HUMAN	Q9NZN3	-0.0948817	0.83695	EHD3	EH domain-containing protein 3
sp|O00232|PSD12_HUMAN	O00232	-0.101533	0.820715	PSMD12	26S proteasome non-ATPase regulatory subunit 12
sp|P07814|SYEP_HUMAN	P07814	-0.10307	0.81514	EPRS1	Bifunctional glutamate/proline--tRNA ligase
sp|Q9BPX5|ARP5L_HUMAN	Q9BPX5	-0.104302	0.778998	ARPC5L	Actin-related protein 2/3 complex subunit 5-like protein
sp|P55209-2|NP1L1_HUMAN	P55209-2	-0.10722	0.79255	NAP1L1	Isoform 2 of Nucleosome assembly protein 1-like 1
sp|P63241|IF5A1_HUMAN	P63241	-0.10763	0.770354	EIF5A	Eukaryotic translation initiation factor 5A-1
sp|P41567|EIF1_HUMAN	P41567	-0.107843	0.791168	EIF1	Eukaryotic translation initiation factor 1
sp|P61088|UBE2N_HUMAN	P61088	-0.108186	0.707202	UBE2N	Ubiquitin-conjugating enzyme E2 N
sp|Q99747|SNAG_HUMAN	Q99747	-0.110296	0.776236	NAPG	Gamma-soluble NSF attachment protein
sp|P20339-2|RAB5A_HUMAN	P20339-2	-0.111198	0.874544	RAB5A	Isoform 2 of Ras-related protein Rab-5A
sp|P54920|SNAA_HUMAN	P54920	-0.111229	0.721856	NAPA	Alpha-soluble NSF attachment protein
sp|P54727|RD23B_HUMAN	P54727	-0.11124	0.770354	RAD23B	UV excision repair protein RAD23 homolog B
sp|P53990-2|IST1_HUMAN	P53990-2	-0.111907	0.744534	IST1	Isoform 2 of IST1 homolog
sp|P07954-2|FUMH_HUMAN	P07954-2	-0.114471	0.699338	FH	Isoform Cytoplasmic of Fumarate hydratase, mitochondrial
sp|Q99417|MYCBP_HUMAN	Q99417	-0.11483	0.780988	MYCBP	c-Myc-binding protein
sp|P30050|RL12_HUMAN	P30050	-0.115165	0.796293	RPL12	60S ribosomal protein L12
sp|P00558|PGK1_HUMAN	P00558	-0.115171	0.659191	PGK1	Phosphoglycerate kinase 1
sp|P10155-3|RO60_HUMAN	P10155-3	-0.117905	0.791168	RO60	Isoform 3 of RNA-binding protein RO60
sp|P46779|RL28_HUMAN	P46779	-0.117935	0.752122	RPL28	60S ribosomal protein L28
sp|P47755|CAZA2_HUMAN	P47755	-0.118265	0.733493	CAPZA2	F-actin-capping protein subunit alpha-2
sp|Q9UJC5|SH3L2_HUMAN	Q9UJC5	-0.118554	0.798231	SH3BGRL2	SH3 domain-binding glutamic acid-rich-like protein 2
sp|Q13200|PSMD2_HUMAN	Q13200	-0.119746	0.728764	PSMD2	26S proteasome non-ATPase regulatory subunit 2
sp|Q16774|KGUA_HUMAN	Q16774	-0.12026	0.820715	GUK1	Guanylate kinase
sp|P14324-2|FPPS_HUMAN	P14324-2	-0.120938	0.677454	FDPS	Isoform 2 of Farnesyl pyrophosphate synthase
sp|Q01518|CAP1_HUMAN	Q01518	-0.121758	0.77346	CAP1	Adenylyl cyclase-associated protein 1
sp|P0DP23|CALM1_HUMAN	P0DP23	-0.129434	0.772908	CALM1	Calmodulin-1
sp|P80217-2|IN35_HUMAN	P80217-2	-0.129774	0.688519	IFI35	Isoform 2 of Interferon-induced 35 kDa protein
sp|Q8NFU3|TSTD1_HUMAN	Q8NFU3	-0.129905	0.829226	TSTD1	Thiosulfate:glutathione sulfurtransferase
sp|P49593|PPM1F_HUMAN	P49593	-0.130112	0.637433	PPM1F	Protein phosphatase 1F
sp|Q08AM6|VAC14_HUMAN	Q08AM6	-0.130206	0.836632	VAC14	Protein VAC14 homolog
sp|P54577|SYYC_HUMAN	P54577	-0.131469	0.772471	YARS1	Tyrosine--tRNA ligase, cytoplasmic
sp|P63313|TYB10_HUMAN	P63313	-0.133383	0.769588	TMSB10	Thymosin beta-10
sp|Q6BCY4|NB5R2_HUMAN	Q6BCY4	-0.133563	0.752115	CYB5R2	NADH-cytochrome b5 reductase 2
sp|O00151|PDLI1_HUMAN	O00151	-0.135325	0.606441	PDLIM1	PDZ and LIM domain protein 1
sp|Q9Y3U8|RL36_HUMAN	Q9Y3U8	-0.137271	0.780285	RPL36	60S ribosomal protein L36
sp|P62266|RS23_HUMAN	P62266	-0.138374	0.792561	RPS23	40S ribosomal protein S23
sp|Q13158|FADD_HUMAN	Q13158	-0.140194	0.678128	FADD	FAS-associated death domain protein
sp|P62714|PP2AB_HUMAN	P62714	-0.141322	0.625334	PPP2CB	Serine/threonine-protein phosphatase 2A catalytic subunit beta isoform
sp|P36959|GMPR1_HUMAN	P36959	-0.141634	0.77346	GMPR	GMP reductase 1
sp|P63208|SKP1_HUMAN	P63208	-0.142173	0.798284	SKP1	S-phase kinase-associated protein 1
sp|P53367-2|ARFP1_HUMAN	P53367-2	-0.145106	0.648201	ARFIP1	Isoform A of Arfaptin-1
sp|Q9BW04|SARG_HUMAN	Q9BW04	-0.146096	0.671085	SARG	Specifically androgen-regulated gene protein
sp|O15212|PFD6_HUMAN	O15212	-0.147605	0.726901	PFDN6	Prefoldin subunit 6
sp|Q9H3U1-2|UN45A_HUMAN	Q9H3U1-2	-0.148816	0.70824	UNC45A	Isoform 2 of Protein unc-45 homolog A
sp|P61163|ACTZ_HUMAN	P61163	-0.149743	0.683111	ACTR1A	Alpha-centractin
sp|P13928|ANXA8_HUMAN	P13928	-0.153124	0.792561	ANXA8	Annexin A8
sp|Q9UNS2|CSN3_HUMAN	Q9UNS2	-0.154192	0.667323	COPS3	COP9 signalosome complex subunit 3
sp|P16930|FAAA_HUMAN	P16930	-0.154379	0.573607	FAH	Fumarylacetoacetase
sp|P78417|GSTO1_HUMAN	P78417	-0.154826	0.569898	GSTO1	Glutathione S-transferase omega-1
sp|P15144|AMPN_HUMAN	P15144	-0.15564	0.755283	ANPEP	Aminopeptidase N
sp|O75368|SH3L1_HUMAN	O75368	-0.156077	0.722502	SH3BGRL	Adapter SH3BGRL
sp|O75822|EIF3J_HUMAN	O75822	-0.156148	0.77346	EIF3J	Eukaryotic translation initiation factor 3 subunit J
sp|Q15008-4|PSMD6_HUMAN	Q15008-4	-0.158494	0.704595	PSMD6	Isoform 4 of 26S proteasome non-ATPase regulatory subunit 6
sp|Q13510-2|ASAH1_HUMAN	Q13510-2	-0.160682	0.780285	ASAH1	Isoform 2 of Acid ceramidase
sp|P31947|1433S_HUMAN	P31947	-0.161036	0.668702	SFN	14-3-3 protein sigma
sp|P43490|NAMPT_HUMAN	P43490	-0.163795	0.648201	NAMPT	Nicotinamide phosphoribosyltransferase
sp|O95833|CLIC3_HUMAN	O95833	-0.166227	0.692334	CLIC3	Chloride intracellular channel protein 3
sp|P02747|C1QC_HUMAN	P02747	-0.166347	0.839479	C1QC	Complement C1q subcomponent subunit C
sp|Q13813|SPTN1_HUMAN	Q13813	-0.167059	0.784101	SPTAN1	Spectrin alpha chain, non-erythrocytic 1
sp|O95749|GGPPS_HUMAN	O95749	-0.167158	0.709046	GGPS1	Geranylgeranyl pyrophosphate synthase
sp|P30520|PURA2_HUMAN	P30520	-0.167604	0.521023	ADSS2	Adenylosuccinate synthetase isozyme 2
sp|Q15907|RB11B_HUMAN	Q15907	-0.167659	0.678128	RAB11B	Ras-related protein Rab-11B
sp|P27482|CALL3_HUMAN	P27482	-0.168131	0.715331	CALML3	Calmodulin-like protein 3
sp|Q15121|PEA15_HUMAN	Q15121	-0.170392	0.641247	PEA15	Astrocytic phosphoprotein PEA-15
sp|Q9NRV9|HEBP1_HUMAN	Q9NRV9	-0.172468	0.693712	HEBP1	Heme-binding protein 1
sp|P62333|PRS10_HUMAN	P62333	-0.172968	0.502877	PSMC6	26S proteasome regulatory subunit 10B
sp|P60953|CDC42_HUMAN	P60953	-0.175028	0.509544	CDC42	Cell division control protein 42 homolog
sp|P83881|RL36A_HUMAN	P83881	-0.176019	0.686727	RPL36A	60S ribosomal protein L36a
sp|P68366|TBA4A_HUMAN	P68366	-0.1767	0.527082	TUBA4A	Tubulin alpha-4A chain
sp|P35268|RL22_HUMAN	P35268	-0.177403	0.785644	RPL22	60S ribosomal protein L22
sp|P46108|CRK_HUMAN	P46108	-0.180801	0.614474	CRK	Adapter molecule crk
sp|Q99829|CPNE1_HUMAN	Q99829	-0.180859	0.681179	CPNE1	Copine-1
sp|Q9Y617|SERC_HUMAN	Q9Y617	-0.1836	0.744181	PSAT1	Phosphoserine aminotransferase
sp|P62841|RS15_HUMAN	P62841	-0.183898	0.653162	RPS15	40S ribosomal protein S15
sp|P63279|UBC9_HUMAN	P63279	-0.184852	0.621595	UBE2I	SUMO-conjugating enzyme UBC9
sp|P31943|HNRH1_HUMAN	P31943	-0.184964	0.731534	HNRNPH1	Heterogeneous nuclear ribonucleoprotein H
sp|P61353|RL27_HUMAN	P61353	-0.185156	0.740953	RPL27	60S ribosomal protein L27
sp|O75116|ROCK2_HUMAN	O75116	-0.185734	0.680171	ROCK2	Rho-associated protein kinase 2
sp|P61586|RHOA_HUMAN	P61586	-0.185949	0.523752	RHOA	Transforming protein RhoA
sp|P18440|ARY1_HUMAN	P18440	-0.186054	0.578104	NAT1	Arylamine N-acetyltransferase 1
sp|Q9UJU6-2|DBNL_HUMAN	Q9UJU6-2	-0.186197	0.52428	DBNL	Isoform 2 of Drebrin-like protein
sp|P24666|PPAC_HUMAN	P24666	-0.186236	0.658307	ACP1	Low molecular weight phosphotyrosine protein phosphatase
sp|Q9NQR4|NIT2_HUMAN	Q9NQR4	-0.186998	0.502877	NIT2	Omega-amidase NIT2
sp|P09525-3|ANXA4_HUMAN	P09525-3	-0.187312	0.543695	ANXA4	Isoform 3 of Annexin A4
sp|P40121|CAPG_HUMAN	P40121	-0.188218	0.565472	CAPG	Macrophage-capping protein
sp|Q14258|TRI25_HUMAN	Q14258	-0.189247	0.744534	TRIM25	E3 ubiquitin/ISG15 ligase TRIM25
sp|Q96AT9|RPE_HUMAN	Q96AT9	-0.191891	0.482449	RPE	Ribulose-phosphate 3-epimerase
sp|Q13347|EIF3I_HUMAN	Q13347	-0.194864	0.614474	EIF3I	Eukaryotic translation initiation factor 3 subunit I
sp|P35221|CTNA1_HUMAN	P35221	-0.195182	0.737617	CTNNA1	Catenin alpha-1
sp|O14745|NHRF1_HUMAN	O14745	-0.197036	0.523849	NHERF1	Na(+)/H(+) exchange regulatory cofactor NHE-RF1
sp|P19474|RO52_HUMAN	P19474	-0.197478	0.636388	TRIM21	E3 ubiquitin-protein ligase TRIM21
sp|O00244|ATOX1_HUMAN	O00244	-0.198282	0.776236	ATOX1	Copper transport protein ATOX1
sp|P62280|RS11_HUMAN	P62280	-0.198835	0.658307	RPS11	40S ribosomal protein S11
sp|P12081-4|HARS1_HUMAN	P12081-4	-0.198927	0.520671	HARS1	Isoform 4 of Histidine--tRNA ligase, cytoplasmic
sp|O00233|PSMD9_HUMAN	O00233	-0.200051	0.60603	PSMD9	26S proteasome non-ATPase regulatory subunit 9
sp|P0DMV8|HS71A_HUMAN	P0DMV8	-0.200985	0.499535	HSPA1A	Heat shock 70 kDa protein 1A
sp|P41250-2|GARS_HUMAN	P41250-2	-0.202312	0.653162	GARS1	Isoform 2 of Glycine--tRNA ligase
sp|P31946|1433B_HUMAN	P31946	-0.202698	0.430103	YWHAB	14-3-3 protein beta/alpha
sp|Q9UNM6|PSD13_HUMAN	Q9UNM6	-0.203242	0.491809	PSMD13	26S proteasome non-ATPase regulatory subunit 13
sp|O14933|UB2L6_HUMAN	O14933	-0.203434	0.641247	UBE2L6	Ubiquitin/ISG15-conjugating enzyme E2 L6
sp|P31941|ABC3A_HUMAN	P31941	-0.203708	0.701175	APOBEC3A	DNA dC->dU-editing enzyme APOBEC-3A
sp|P12429|ANXA3_HUMAN	P12429	-0.204188	0.548693	ANXA3	Annexin A3
sp|Q9BWD1|THIC_HUMAN	Q9BWD1	-0.205682	0.433298	ACAT2	Acetyl-CoA acetyltransferase, cytosolic
sp|P49789|FHIT_HUMAN	P49789	-0.20745	0.591583	FHIT	Bis(5'-adenosyl)-triphosphatase
sp|Q14558-2|KPRA_HUMAN	Q14558-2	-0.20762	0.6837	PRPSAP1	Isoform 2 of Phosphoribosyl pyrophosphate synthase-associated protein 1
sp|P26641|EF1G_HUMAN	P26641	-0.210133	0.486013	EEF1G	Elongation factor 1-gamma
sp|P49773|HINT1_HUMAN	P49773	-0.21161	0.531782	HINT1	Adenosine 5'-monophosphoramidase HINT1
sp|P55884-2|EIF3B_HUMAN	P55884-2	-0.211743	0.623216	EIF3B	Isoform 2 of Eukaryotic translation initiation factor 3 subunit B
sp|Q15365|PCBP1_HUMAN	Q15365	-0.211861	0.412986	PCBP1	Poly(rC)-binding protein 1
sp|P11142|HSP7C_HUMAN	P11142	-0.213894	0.448836	HSPA8	Heat shock cognate 71 kDa protein
sp|Q9BUH6|PAXX_HUMAN	Q9BUH6	-0.215426	0.647554	PAXX	Protein PAXX
sp|P41252|SYIC_HUMAN	P41252	-0.216767	0.591583	IARS1	Isoleucine--tRNA ligase, cytoplasmic
sp|O00487|PSDE_HUMAN	O00487	-0.217249	0.525363	PSMD14	26S proteasome non-ATPase regulatory subunit 14
sp|Q99816|TS101_HUMAN	Q99816	-0.220478	0.508681	TSG101	Tumor susceptibility gene 101 protein
sp|P02144|MYG_HUMAN	P02144	-0.221082	0.694431	MB	Myoglobin
sp|Q13561-2|DCTN2_HUMAN	Q13561-2	-0.221585	0.505836	DCTN2	Isoform 2 of Dynactin subunit 2
sp|P36578|RL4_HUMAN	P36578	-0.221916	0.669814	RPL4	60S ribosomal protein L4
sp|O00629|IMA3_HUMAN	O00629	-0.223989	0.664539	KPNA4	Importin subunit alpha-3
sp|P61978-2|HNRPK_HUMAN	P61978-2	-0.224099	0.577152	HNRNPK	Isoform 2 of Heterogeneous nuclear ribonucleoprotein K
sp|P35080-2|PROF2_HUMAN	P35080-2	-0.224191	0.800935	PFN2	Isoform IIb of Profilin-2
sp|O75608|LYPA1_HUMAN	O75608	-0.225347	0.462521	LYPLA1	Acyl-protein thioesterase 1
sp|O60925|PFD1_HUMAN	O60925	-0.22586	0.543695	PFDN1	Prefoldin subunit 1
sp|Q14203-3|DCTN1_HUMAN	Q14203-3	-0.232345	0.577152	DCTN1	Isoform 3 of Dynactin subunit 1
sp|P05387|RLA2_HUMAN	P05387	-0.23315	0.73877	RPLP2	60S acidic ribosomal protein P2
sp|P12956-2|XRCC6_HUMAN	P12956-2	-0.233269	0.630369	XRCC6	Isoform 2 of X-ray repair cross-complementing protein 6
sp|P46783|RS10_HUMAN	P46783	-0.234525	0.653162	RPS10	40S ribosomal protein S10
sp|Q9Y316|MEMO1_HUMAN	Q9Y316	-0.23479	0.583324	MEMO1	Protein MEMO1
sp|O00203-3|AP3B1_HUMAN	O00203-3	-0.234965	0.678128	AP3B1	Isoform 2 of AP-3 complex subunit beta-1
sp|O76003|GLRX3_HUMAN	O76003	-0.236105	0.365271	GLRX3	Glutaredoxin-3
sp|P47897-2|SYQ_HUMAN	P47897-2	-0.237165	0.647158	QARS1	Isoform 2 of Glutamine--tRNA ligase
sp|P11908-2|PRPS2_HUMAN	P11908-2	-0.238338	0.433971	PRPS2	Isoform 2 of Ribose-phosphate pyrophosphokinase 2
sp|Q86V88-2|MGDP1_HUMAN	Q86V88-2	-0.239656	0.540302	MDP1	Isoform 2 of Magnesium-dependent phosphatase 1
sp|P23743|DGKA_HUMAN	P23743	-0.240234	0.548693	DGKA	Diacylglycerol kinase alpha
sp|O00170|AIP_HUMAN	O00170	-0.24082	0.492744	AIP	AH receptor-interacting protein
sp|Q9H2H8|PPIL3_HUMAN	Q9H2H8	-0.241257	0.606441	PPIL3	Peptidyl-prolyl cis-trans isomerase-like 3
sp|P62191|PRS4_HUMAN	P62191	-0.241914	0.509544	PSMC1	26S proteasome regulatory subunit 4
sp|Q9Y5X3|SNX5_HUMAN	Q9Y5X3	-0.245451	0.426807	SNX5	Sorting nexin-5
sp|P13489|RINI_HUMAN	P13489	-0.245568	0.335255	RNH1	Ribonuclease inhibitor
sp|P51149|RAB7A_HUMAN	P51149	-0.246561	0.484283	RAB7A	Ras-related protein Rab-7a
sp|P28482|MK01_HUMAN	P28482	-0.248058	0.337312	MAPK1	Mitogen-activated protein kinase 1
sp|P63244|RACK1_HUMAN	P63244	-0.250665	0.500433	RACK1	Receptor of activated protein C kinase 1
sp|P20591|MX1_HUMAN	P20591	-0.250824	0.60603	MX1	Interferon-induced GTP-binding protein Mx1
sp|P62316-2|SMD2_HUMAN	P62316-2	-0.251084	0.500783	SNRPD2	Isoform 2 of Small nuclear ribonucleoprotein Sm D2
sp|A0A0B4J1U7|HV601_HUMAN	A0A0B4J1U7	-0.251132	0.787632	IGHV6-1	Immunoglobulin heavy variable 6-1
sp|Q9UBQ5-2|EIF3K_HUMAN	Q9UBQ5-2	-0.25222	0.436301	EIF3K	Isoform 2 of Eukaryotic translation initiation factor 3 subunit K
sp|P84077|ARF1_HUMAN	P84077	-0.253913	0.613538	ARF1	ADP-ribosylation factor 1
sp|Q96GG9|DCNL1_HUMAN	Q96GG9	-0.254015	0.648201	DCUN1D1	DCN1-like protein 1
sp|P35813-3|PPM1A_HUMAN	P35813-3	-0.255763	0.475985	PPM1A	Isoform 3 of Protein phosphatase 1A
sp|P14923|PLAK_HUMAN	P14923	-0.257693	0.566465	JUP	Junction plakoglobin
sp|P28070|PSB4_HUMAN	P28070	-0.258253	0.469398	PSMB4	Proteasome subunit beta type-4
sp|P07355|ANXA2_HUMAN	P07355	-0.261777	0.518321	ANXA2	Annexin A2
sp|P46782|RS5_HUMAN	P46782	-0.261884	0.470151	RPS5	40S ribosomal protein S5
sp|Q9GZZ9|UBA5_HUMAN	Q9GZZ9	-0.261902	0.521023	UBA5	Ubiquitin-like modifier-activating enzyme 5
sp|P25788-2|PSA3_HUMAN	P25788-2	-0.262335	0.306304	PSMA3	Isoform 2 of Proteasome subunit alpha type-3
sp|P23142|FBLN1_HUMAN	P23142	-0.263047	0.67163	FBLN1	Fibulin-1
sp|Q8TE68|ES8L1_HUMAN	Q8TE68	-0.264436	0.409868	EPS8L1	Epidermal growth factor receptor kinase substrate 8-like protein 1
sp|Q5VYK3|ECM29_HUMAN	Q5VYK3	-0.264508	0.745668	ECPAS	Proteasome adapter and scaffold protein ECM29
sp|Q9H0W9|CK054_HUMAN	Q9H0W9	-0.264881	0.446716	C11orf54	Ester hydrolase C11orf54
sp|Q16864-2|VATF_HUMAN	Q16864-2	-0.265926	0.556188	ATP6V1F	Isoform 2 of V-type proton ATPase subunit F
sp|P53609-2|PGTB1_HUMAN	P53609-2	-0.2662	0.561862	PGGT1B	Isoform 2 of Geranylgeranyl transferase type-1 subunit beta
sp|Q8TBC4-2|UBA3_HUMAN	Q8TBC4-2	-0.267248	0.534863	UBA3	Isoform 2 of NEDD8-activating enzyme E1 catalytic subunit
sp|Q96FQ6|S10AG_HUMAN	Q96FQ6	-0.26855	0.590761	S100A16	Protein S100-A16
sp|P20810-10|ICAL_HUMAN	P20810-10	-0.269276	0.387358	CAST	Isoform 10 of Calpastatin
sp|P00338|LDHA_HUMAN	P00338	-0.270223	0.258139	LDHA	L-lactate dehydrogenase A chain
sp|P42330|AK1C3_HUMAN	P42330	-0.27065	0.537195	AKR1C3	Aldo-keto reductase family 1 member C3
sp|Q9HB71|CYBP_HUMAN	Q9HB71	-0.270735	0.331985	CACYBP	Calcyclin-binding protein
sp|P62854|RS26_HUMAN	P62854	-0.270836	0.587344	RPS26	40S ribosomal protein S26
sp|P06733|ENOA_HUMAN	P06733	-0.271319	0.352487	ENO1	Alpha-enolase
sp|Q15257|PTPA_HUMAN	Q15257	-0.272401	0.402411	PTPA	Serine/threonine-protein phosphatase 2A activator
sp|O00442|RTCA_HUMAN	O00442	-0.272453	0.463842	RTCA	RNA 3'-terminal phosphate cyclase
sp|P43686|PRS6B_HUMAN	P43686	-0.272579	0.343255	PSMC4	26S proteasome regulatory subunit 6B
sp|P52209|6PGD_HUMAN	P52209	-0.272896	0.361997	PGD	6-phosphogluconate dehydrogenase, decarboxylating
sp|P63104|1433Z_HUMAN	P63104	-0.272909	0.289906	YWHAZ	14-3-3 protein zeta/delta
sp|P52630|STAT2_HUMAN	P52630	-0.273095	0.773428	STAT2	Signal transducer and activator of transcription 2
sp|P20073-2|ANXA7_HUMAN	P20073-2	-0.273381	0.462477	ANXA7	Isoform 2 of Annexin A7
sp|P36952|SPB5_HUMAN	P36952	-0.274472	0.475985	SERPINB5	Serpin B5
sp|P60228|EIF3E_HUMAN	P60228	-0.27539	0.403308	EIF3E	Eukaryotic translation initiation factor 3 subunit E
sp|O94811|TPPP_HUMAN	O94811	-0.275397	0.524335	TPPP	Tubulin polymerization-promoting protein
sp|Q9Y3I0|RTCB_HUMAN	Q9Y3I0	-0.277513	0.454128	RTCB	RNA-splicing ligase RtcB homolog
sp|O14618|CCS_HUMAN	O14618	-0.278052	0.477297	CCS	Copper chaperone for superoxide dismutase
sp|P62195-2|PRS8_HUMAN	P62195-2	-0.279012	0.414487	PSMC5	Isoform 2 of 26S proteasome regulatory subunit 8
sp|Q15370-2|ELOB_HUMAN	Q15370-2	-0.279178	0.427316	ELOB	Isoform 2 of Elongin-B
sp|Q9P0R6|GSKIP_HUMAN	Q9P0R6	-0.280901	0.508046	GSKIP	GSK3B-interacting protein
sp|P30711|GSTT1_HUMAN	P30711	-0.281194	0.650097	GSTT1	Glutathione S-transferase theta-1
sp|P51159-2|RB27A_HUMAN	P51159-2	-0.282004	0.693879	RAB27A	Isoform Short of Ras-related protein Rab-27A
sp|O14841|OPLA_HUMAN	O14841	-0.28256	0.520611	OPLAH	5-oxoprolinase
sp|P84098|RL19_HUMAN	P84098	-0.282878	0.637433	RPL19	60S ribosomal protein L19
sp|Q96AZ6|ISG20_HUMAN	Q96AZ6	-0.283555	0.52428	ISG20	Interferon-stimulated gene 20 kDa protein
sp|P01111|RASN_HUMAN	P01111	-0.286905	0.422217	NRAS	GTPase NRas
sp|P47756|CAPZB_HUMAN	P47756	-0.289122	0.347736	CAPZB	F-actin-capping protein subunit beta
sp|Q9HA64|KT3K_HUMAN	Q9HA64	-0.290803	0.373168	FN3KRP	Ketosamine-3-kinase
sp|Q14204|DYHC1_HUMAN	Q14204	-0.290945	0.642159	DYNC1H1	Cytoplasmic dynein 1 heavy chain 1
sp|P53004|BIEA_HUMAN	P53004	-0.291015	0.33569	BLVRA	Biliverdin reductase A
sp|Q12882|DPYD_HUMAN	Q12882	-0.291403	0.562616	DPYD	Dihydropyrimidine dehydrogenase [NADP(+)]
sp|P67809|YBOX1_HUMAN	P67809	-0.29205	0.549417	YBX1	Y-box-binding protein 1
sp|P18669|PGAM1_HUMAN	P18669	-0.29297	0.342871	PGAM1	Phosphoglycerate mutase 1
sp|Q9BZQ8|NIBA1_HUMAN	Q9BZQ8	-0.293246	0.473271	NIBAN1	Protein Niban 1
sp|O76041-2|NEBL_HUMAN	O76041-2	-0.294951	0.366299	NEBL	Isoform 2 of Nebulette
sp|P58107|EPIPL_HUMAN	P58107	-0.297257	0.640935	EPPK1	Epiplakin
sp|P61020|RAB5B_HUMAN	P61020	-0.299392	0.504141	RAB5B	Ras-related protein Rab-5B
sp|Q9UNF0-2|PACN2_HUMAN	Q9UNF0-2	-0.299396	0.491527	PACSIN2	Isoform 2 of Protein kinase C and casein kinase substrate in neurons protein 2
sp|P41226|UBA7_HUMAN	P41226	-0.299675	0.500783	UBA7	Ubiquitin-like modifier-activating enzyme 7
sp|P32321-2|DCTD_HUMAN	P32321-2	-0.300549	0.492744	DCTD	Isoform 2 of Deoxycytidylate deaminase
sp|P49591|SYSC_HUMAN	P49591	-0.300665	0.355081	SARS1	Serine--tRNA ligase, cytoplasmic
sp|P61086|UBE2K_HUMAN	P61086	-0.301199	0.601966	UBE2K	Ubiquitin-conjugating enzyme E2 K
sp|Q92851-4|CASPA_HUMAN	Q92851-4	-0.301628	0.392885	CASP10	Isoform D of Caspase-10
sp|P52565|GDIR1_HUMAN	P52565	-0.301754	0.403917	ARHGDIA	Rho GDP-dissociation inhibitor 1
sp|Q9NQ88|TIGAR_HUMAN	Q9NQ88	-0.303406	0.528976	TIGAR	Fructose-2,6-bisphosphatase TIGAR
sp|O43583|DENR_HUMAN	O43583	-0.30454	0.425588	DENR	Density-regulated protein
sp|O15231-3|ZN185_HUMAN	O15231-3	-0.306036	0.424613	ZNF185	Isoform 3 of Zinc finger protein 185
sp|Q9NRX4|PHP14_HUMAN	Q9NRX4	-0.306123	0.376268	PHPT1	14 kDa phosphohistidine phosphatase
sp|P46778|RL21_HUMAN	P46778	-0.308131	0.481105	RPL21	60S ribosomal protein L21
sp|P15880|RS2_HUMAN	P15880	-0.309721	0.387466	RPS2	40S ribosomal protein S2
sp|P30838|AL3A1_HUMAN	P30838	-0.311406	0.540375	ALDH3A1	Aldehyde dehydrogenase, dimeric NADP-preferring
sp|O14737|PDCD5_HUMAN	O14737	-0.311961	0.35516	PDCD5	Programmed cell death protein 5
sp|P10768|ESTD_HUMAN	P10768	-0.312022	0.257386	ESD	S-formylglutathione hydrolase
sp|P61204|ARF3_HUMAN	P61204	-0.312094	0.528976	ARF3	ADP-ribosylation factor 3
sp|Q99471|PFD5_HUMAN	Q99471	-0.312387	0.362394	PFDN5	Prefoldin subunit 5
sp|O60936-3|NOL3_HUMAN	O60936-3	-0.312414	0.519399	NOL3	Isoform 3 of Nucleolar protein 3
sp|O75828|CBR3_HUMAN	O75828	-0.314175	0.546048	CBR3	Carbonyl reductase [NADPH] 3
sp|P62910|RL32_HUMAN	P62910	-0.315293	0.523849	RPL32	60S ribosomal protein L32
sp|Q9Y315|DEOC_HUMAN	Q9Y315	-0.31567	0.291784	DERA	Deoxyribose-phosphate aldolase
sp|Q03154|ACY1_HUMAN	Q03154	-0.316591	0.365258	ACY1	Aminoacylase-1
sp|O43488|ARK72_HUMAN	O43488	-0.317961	0.218428	AKR7A2	Aflatoxin B1 aldehyde reductase member 2
sp|O75688|PPM1B_HUMAN	O75688	-0.321287	0.244293	PPM1B	Protein phosphatase 1B
sp|Q9UJ70|NAGK_HUMAN	Q9UJ70	-0.321718	0.299427	NAGK	N-acetyl-D-glucosamine kinase
sp|P22102|PUR2_HUMAN	P22102	-0.322402	0.367422	GART	Trifunctional purine biosynthetic protein adenosine-3
sp|Q53FT3|HIKES_HUMAN	Q53FT3	-0.325568	0.335255	HIKESHI	Protein Hikeshi
sp|P61026|RAB10_HUMAN	P61026	-0.326872	0.364157	RAB10	Ras-related protein Rab-10
sp|P62633-2|CNBP_HUMAN	P62633-2	-0.32689	0.355081	CNBP	Isoform 2 of CCHC-type zinc finger nucleic acid binding protein
sp|Q9NX46|ADPRS_HUMAN	Q9NX46	-0.327256	0.362394	ADPRS	ADP-ribosylhydrolase ARH3
sp|P84085|ARF5_HUMAN	P84085	-0.327402	0.51865	ARF5	ADP-ribosylation factor 5
sp|Q8TDQ7|GNPI2_HUMAN	Q8TDQ7	-0.330317	0.48665	GNPDA2	Glucosamine-6-phosphate isomerase 2
sp|P24534|EF1B_HUMAN	P24534	-0.330483	0.302959	EEF1B2	Elongation factor 1-beta
sp|P27635|RL10_HUMAN	P27635	-0.333203	0.399135	RPL10	60S ribosomal protein L10
sp|O15327|INP4B_HUMAN	O15327	-0.334114	0.366299	INPP4B	Inositol polyphosphate 4-phosphatase type II
sp|Q8WVJ2|NUDC2_HUMAN	Q8WVJ2	-0.334748	0.403308	NUDCD2	NudC domain-containing protein 2
sp|Q8N1G4|LRC47_HUMAN	Q8N1G4	-0.335122	0.312505	LRRC47	Leucine-rich repeat-containing protein 47
sp|O14907|TX1B3_HUMAN	O14907	-0.335748	0.590761	TAX1BP3	Tax1-binding protein 3
sp|Q13045|FLII_HUMAN	Q13045	-0.335969	0.318476	FLII	Protein flightless-1 homolog
sp|P36871|PGM1_HUMAN	P36871	-0.336833	0.256806	PGM1	Phosphoglucomutase-1
sp|Q9NZL9|MAT2B_HUMAN	Q9NZL9	-0.336916	0.339048	MAT2B	Methionine adenosyltransferase 2 subunit beta
sp|Q9BUL8|PDC10_HUMAN	Q9BUL8	-0.337027	0.341547	PDCD10	Programmed cell death protein 10
sp|P62917|RL8_HUMAN	P62917	-0.339364	0.404156	RPL8	60S ribosomal protein L8
sp|P62328|TYB4_HUMAN	P62328	-0.341006	0.472177	TMSB4X	Thymosin beta-4
sp|P07741|APT_HUMAN	P07741	-0.341974	0.252894	APRT	Adenine phosphoribosyltransferase
sp|O00299|CLIC1_HUMAN	O00299	-0.342351	0.162976	CLIC1	Chloride intracellular channel protein 1
sp|P68400|CSK21_HUMAN	P68400	-0.343167	0.319939	CSNK2A1	Casein kinase II subunit alpha
sp|Q9Y3B8-2|ORN_HUMAN	Q9Y3B8-2	-0.343849	0.451456	REXO2	Isoform 2 of Oligoribonuclease, mitochondrial
sp|O00194|RB27B_HUMAN	O00194	-0.345803	0.403308	RAB27B	Ras-related protein Rab-27B
sp|Q9NWV4|CZIB_HUMAN	Q9NWV4	-0.346812	0.312247	CZIB	CXXC motif containing zinc binding protein
sp|P62877|RBX1_HUMAN	P62877	-0.347188	0.409309	RBX1	E3 ubiquitin-protein ligase RBX1
sp|P13797|PLST_HUMAN	P13797	-0.348509	0.288082	PLS3	Plastin-3
sp|Q9Y266|NUDC_HUMAN	Q9Y266	-0.348604	0.29373	NUDC	Nuclear migration protein nudC
sp|P61758|PFD3_HUMAN	P61758	-0.348893	0.300221	VBP1	Prefoldin subunit 3
sp|Q9P2R3-2|ANFY1_HUMAN	Q9P2R3-2	-0.349965	0.590249	ANKFY1	Isoform 2 of Rabankyrin-5
sp|O75935-3|DCTN3_HUMAN	O75935-3	-0.350097	0.4032	DCTN3	Isoform 3 of Dynactin subunit 3
sp|P16083|NQO2_HUMAN	P16083	-0.350563	0.491527	NQO2	Ribosyldihydronicotinamide dehydrogenase [quinone]
sp|Q5TFE4|NT5D1_HUMAN	Q5TFE4	-0.351003	0.265694	NT5DC1	5'-nucleotidase domain-containing protein 1
sp|P62899-2|RL31_HUMAN	P62899-2	-0.352582	0.5419	RPL31	Isoform 2 of 60S ribosomal protein L31
sp|Q96FW1|OTUB1_HUMAN	Q96FW1	-0.352825	0.200065	OTUB1	Ubiquitin thioesterase OTUB1
sp|P13693|TCTP_HUMAN	P13693	-0.353362	0.168707	TPT1	Translationally-controlled tumor protein
sp|O43813|LANC1_HUMAN	O43813	-0.35402	0.254952	LANCL1	Glutathione S-transferase LANCL1
sp|Q01813|PFKAP_HUMAN	Q01813	-0.354943	0.392885	PFKP	ATP-dependent 6-phosphofructokinase, platelet type
sp|Q9H6S3-3|ES8L2_HUMAN	Q9H6S3-3	-0.355354	0.302633	EPS8L2	Isoform 3 of Epidermal growth factor receptor kinase substrate 8-like protein 2
sp|P35237|SPB6_HUMAN	P35237	-0.355488	0.249318	SERPINB6	Serpin B6
sp|Q9Y3C6|PPIL1_HUMAN	Q9Y3C6	-0.355542	0.454128	PPIL1	Peptidyl-prolyl cis-trans isomerase-like 1
sp|P62906|RL10A_HUMAN	P62906	-0.356212	0.409905	RPL10A	60S ribosomal protein L10a
sp|P35270|SPRE_HUMAN	P35270	-0.358149	0.296926	SPR	Sepiapterin reductase
sp|Q9H8W4|PKHF2_HUMAN	Q9H8W4	-0.358985	0.260525	PLEKHF2	Pleckstrin homology domain-containing family F member 2
sp|Q9H0P0-1|5NT3A_HUMAN	Q9H0P0-1	-0.359264	0.477297	NT5C3A	Isoform 1 of Cytosolic 5'-nucleotidase 3A
sp|Q9NP79|VTA1_HUMAN	Q9NP79	-0.359279	0.183339	VTA1	Vacuolar protein sorting-associated protein VTA1 homolog
sp|P61247|RS3A_HUMAN	P61247	-0.359333	0.23813	RPS3A	40S ribosomal protein S3a
sp|P49368|TCPG_HUMAN	P49368	-0.35945	0.284458	CCT3	T-complex protein 1 subunit gamma
sp|P09758|TACD2_HUMAN	P09758	-0.362137	0.491527	TACSTD2	Tumor-associated calcium signal transducer 2
sp|Q9UMY4-1|SNX12_HUMAN	Q9UMY4-1	-0.362626	0.433971	SNX12	Isoform 1 of Sorting nexin-12
sp|Q9BQE3|TBA1C_HUMAN	Q9BQE3	-0.362929	0.289906	TUBA1C	Tubulin alpha-1C chain
sp|Q99961|SH3G1_HUMAN	Q99961	-0.363717	0.283414	SH3GL1	Endophilin-A2
sp|Q9UHJ6|SHPK_HUMAN	Q9UHJ6	-0.364708	0.4082	SHPK	Sedoheptulokinase
sp|P46734-3|MP2K3_HUMAN	P46734-3	-0.368115	0.479737	MAP2K3	Isoform 2 of Dual specificity mitogen-activated protein kinase kinase 3
sp|P28066|PSA5_HUMAN	P28066	-0.369306	0.121837	PSMA5	Proteasome subunit alpha type-5
sp|P17174|AATC_HUMAN	P17174	-0.369805	0.266564	GOT1	Aspartate aminotransferase, cytoplasmic
sp|P53384-2|NUBP1_HUMAN	P53384-2	-0.369888	0.421282	NUBP1	Isoform 2 of Cytosolic Fe-S cluster assembly factor NUBP1
sp|P22061-2|PIMT_HUMAN	P22061-2	-0.372165	0.233127	PCMT1	Isoform 2 of Protein-L-isoaspartate(D-aspartate) O-methyltransferase
sp|Q00610-2|CLH1_HUMAN	Q00610-2	-0.372214	0.594224	CLTC	Isoform 2 of Clathrin heavy chain 1
sp|P20290-2|BTF3_HUMAN	P20290-2	-0.374509	0.32655	BTF3	Isoform 2 of Transcription factor BTF3
sp|Q9NZD2|GLTP_HUMAN	Q9NZD2	-0.375184	0.416895	GLTP	Glycolipid transfer protein
sp|P09417|DHPR_HUMAN	P09417	-0.375255	0.397958	QDPR	Dihydropteridine reductase
sp|O95571|ETHE1_HUMAN	O95571	-0.375584	0.342509	ETHE1	Persulfide dioxygenase ETHE1, mitochondrial
sp|Q00535|CDK5_HUMAN	Q00535	-0.375832	0.288082	CDK5	Cyclin-dependent kinase 5
sp|Q9Y259|CHKB_HUMAN	Q9Y259	-0.377461	0.409905	CHKB	Choline/ethanolamine kinase
sp|Q15102|PA1B3_HUMAN	Q15102	-0.377574	0.341547	PAFAH1B3	Platelet-activating factor acetylhydrolase IB subunit alpha1
sp|P48739-3|PIPNB_HUMAN	P48739-3	-0.377987	0.39671	PITPNB	Isoform 3 of Phosphatidylinositol transfer protein beta isoform
sp|Q13404|UB2V1_HUMAN	Q13404	-0.378175	0.282269	UBE2V1	Ubiquitin-conjugating enzyme E2 variant 1
sp|P50995-2|ANX11_HUMAN	P50995-2	-0.37852	0.312505	ANXA11	Isoform 2 of Annexin A11
sp|Q15181|IPYR_HUMAN	Q15181	-0.378717	0.232904	PPA1	Inorganic pyrophosphatase
sp|P51570|GALK1_HUMAN	P51570	-0.379127	0.277352	GALK1	Galactokinase
sp|Q9C005|DPY30_HUMAN	Q9C005	-0.379202	0.314525	DPY30	Protein dpy-30 homolog
sp|P15374|UCHL3_HUMAN	P15374	-0.379377	0.170575	UCHL3	Ubiquitin carboxyl-terminal hydrolase isozyme L3
sp|Q9NVA2|SEP11_HUMAN	Q9NVA2	-0.38008	0.614474	SEPTIN11	Septin-11
sp|Q15435|PP1R7_HUMAN	Q15435	-0.380652	0.16655	PPP1R7	Protein phosphatase 1 regulatory subunit 7
sp|P62851|RS25_HUMAN	P62851	-0.38126	0.545326	RPS25	40S ribosomal protein S25
sp|Q02878|RL6_HUMAN	Q02878	-0.382352	0.445552	RPL6	60S ribosomal protein L6
sp|O00764|PDXK_HUMAN	O00764	-0.383329	0.172083	PDXK	Pyridoxal kinase
sp|Q15019-2|SEPT2_HUMAN	Q15019-2	-0.383589	0.258856	SEPTIN2	Isoform 2 of Septin-2
sp|P04083|ANXA1_HUMAN	P04083	-0.385104	0.34866	ANXA1	Annexin A1
sp|P50991|TCPD_HUMAN	P50991	-0.386449	0.306304	CCT4	T-complex protein 1 subunit delta
sp|P27361|MK03_HUMAN	P27361	-0.387073	0.168956	MAPK3	Mitogen-activated protein kinase 3
sp|P62258|1433E_HUMAN	P62258	-0.387301	0.126333	YWHAE	14-3-3 protein epsilon
sp|P49902|5NTC_HUMAN	P49902	-0.389365	0.342019	NT5C2	Cytosolic purine 5'-nucleotidase
sp|Q9NR46|SHLB2_HUMAN	Q9NR46	-0.389764	0.233228	SH3GLB2	Endophilin-B2
sp|P43487-2|RANG_HUMAN	P43487-2	-0.389825	0.268366	RANBP1	Isoform 2 of Ran-specific GTPase-activating protein
sp|Q13867|BLMH_HUMAN	Q13867	-0.390736	0.422604	BLMH	Bleomycin hydrolase
sp|P68036-3|UB2L3_HUMAN	P68036-3	-0.390791	0.296926	UBE2L3	Isoform 3 of Ubiquitin-conjugating enzyme E2 L3
sp|Q02543|RL18A_HUMAN	Q02543	-0.392131	0.363102	RPL18A	60S ribosomal protein L18a
sp|P33176|KINH_HUMAN	P33176	-0.392711	0.301536	KIF5B	Kinesin-1 heavy chain
sp|O95336|6PGL_HUMAN	O95336	-0.394116	0.117967	PGLS	6-phosphogluconolactonase
sp|P06132|DCUP_HUMAN	P06132	-0.39576	0.179416	UROD	Uroporphyrinogen decarboxylase
sp|Q6DKJ4|NXN_HUMAN	Q6DKJ4	-0.396617	0.243416	NXN	Nucleoredoxin
sp|P55210|CASP7_HUMAN	P55210	-0.398108	0.22408	CASP7	Caspase-7
sp|P49721|PSB2_HUMAN	P49721	-0.398571	0.140988	PSMB2	Proteasome subunit beta type-2
sp|Q7L576|CYFP1_HUMAN	Q7L576	-0.399249	0.280411	CYFIP1	Cytoplasmic FMR1-interacting protein 1
sp|P04792|HSPB1_HUMAN	P04792	-0.401604	0.146667	HSPB1	Heat shock protein beta-1
sp|Q16204|CCDC6_HUMAN	Q16204	-0.402422	0.254557	CCDC6	Coiled-coil domain-containing protein 6
sp|P62701|RS4X_HUMAN	P62701	-0.404674	0.256154	RPS4X	40S ribosomal protein S4, X isoform
sp|P20618|PSB1_HUMAN	P20618	-0.40663	0.157373	PSMB1	Proteasome subunit beta type-1
sp|Q96DG6|CMBL_HUMAN	Q96DG6	-0.411423	0.469526	CMBL	Carboxymethylenebutenolidase homolog
sp|Q9UNH7|SNX6_HUMAN	Q9UNH7	-0.411952	0.23813	SNX6	Sorting nexin-6
sp|P29466-2|CASP1_HUMAN	P29466-2	-0.413492	0.113207	CASP1	Isoform Beta of Caspase-1
sp|P00441|SODC_HUMAN	P00441	-0.414747	0.272781	SOD1	Superoxide dismutase [Cu-Zn]
sp|Q9H4M3-2|FBX44_HUMAN	Q9H4M3-2	-0.414927	0.433971	FBXO44	Isoform 2 of F-box only protein 44
sp|P25786-2|PSA1_HUMAN	P25786-2	-0.415936	0.121035	PSMA1	Isoform Long of Proteasome subunit alpha type-1
sp|Q9NVS9|PNPO_HUMAN	Q9NVS9	-0.416493	0.157675	PNPO	Pyridoxine-5'-phosphate oxidase
sp|P08238|HS90B_HUMAN	P08238	-0.416654	0.143259	HSP90AB1	Heat shock protein HSP 90-beta
sp|P62249|RS16_HUMAN	P62249	-0.417285	0.405679	RPS16	40S ribosomal protein S16
sp|Q9NR31|SAR1A_HUMAN	Q9NR31	-0.417424	0.254492	SAR1A	GTP-binding protein SAR1a
sp|O95994|AGR2_HUMAN	O95994	-0.419324	0.375928	AGR2	Anterior gradient protein 2 homolog
sp|P30043|BLVRB_HUMAN	P30043	-0.419653	0.288082	BLVRB	Flavin reductase (NADPH)
sp|P37802|TAGL2_HUMAN	P37802	-0.420233	0.158799	TAGLN2	Transgelin-2
sp|Q96L46|CPNS2_HUMAN	Q96L46	-0.420656	0.155093	CAPNS2	Calpain small subunit 2
sp|Q14232|EI2BA_HUMAN	Q14232	-0.420791	0.338815	EIF2B1	Translation initiation factor eIF-2B subunit alpha
sp|O14980|XPO1_HUMAN	O14980	-0.42154	0.237836	XPO1	Exportin-1
sp|P62424|RL7A_HUMAN	P62424	-0.42155	0.316582	RPL7A	60S ribosomal protein L7a
sp|Q96K17|BT3L4_HUMAN	Q96K17	-0.422185	0.337562	BTF3L4	Transcription factor BTF3 homolog 4
sp|Q9H788|SH24A_HUMAN	Q9H788	-0.423138	0.241343	SH2D4A	SH2 domain-containing protein 4A
sp|O60884|DNJA2_HUMAN	O60884	-0.42394	0.268366	DNAJA2	DnaJ homolog subfamily A member 2
sp|O75347|TBCA_HUMAN	O75347	-0.424493	0.428145	TBCA	Tubulin-specific chaperone A
sp|Q9NZZ3-2|CHMP5_HUMAN	Q9NZZ3-2	-0.425172	0.23813	CHMP5	Isoform 2 of Charged multivesicular body protein 5
sp|P60842|IF4A1_HUMAN	P60842	-0.425887	0.335255	EIF4A1	Eukaryotic initiation factor 4A-I
sp|Q99613|EIF3C_HUMAN	Q99613	-0.426361	0.225446	EIF3C	Eukaryotic translation initiation factor 3 subunit C
sp|P32969|RL9_HUMAN	P32969	-0.429822	0.318773	RPL9	60S ribosomal protein L9
sp|P23381|SYWC_HUMAN	P23381	-0.430791	0.363926	WARS1	Tryptophan--tRNA ligase, cytoplasmic
sp|P50225|ST1A1_HUMAN	P50225	-0.430993	0.249307	SULT1A1	Sulfotransferase 1A1
sp|P53611|PGTB2_HUMAN	P53611	-0.431169	0.233127	RABGGTB	Geranylgeranyl transferase type-2 subunit beta
sp|P50395|GDIB_HUMAN	P50395	-0.43179	0.137516	GDI2	Rab GDP dissociation inhibitor beta
sp|P41091|IF2G_HUMAN	P41091	-0.432215	0.366299	EIF2S3	Eukaryotic translation initiation factor 2 subunit 3
sp|P55263|ADK_HUMAN	P55263	-0.433255	0.179586	ADK	Adenosine kinase
sp|Q16851-2|UGPA_HUMAN	Q16851-2	-0.433341	0.266939	UGP2	Isoform 2 of UTP--glucose-1-phosphate uridylyltransferase
sp|P30153|2AAA_HUMAN	P30153	-0.433739	0.243367	PPP2R1A	Serine/threonine-protein phosphatase 2A 65 kDa regulatory subunit A alpha isoform
sp|P04350|TBB4A_HUMAN	P04350	-0.435843	0.481105	TUBB4A	Tubulin beta-4A chain
sp|Q9H4G0|E41L1_HUMAN	Q9H4G0	-0.436361	0.241343	EPB41L1	Band 4.1-like protein 1
sp|P36969-2|GPX4_HUMAN	P36969-2	-0.436552	0.337562	GPX4	Isoform Cytoplasmic of Phospholipid hydroperoxide glutathione peroxidase
sp|O75083|WDR1_HUMAN	O75083	-0.436702	0.339048	WDR1	WD repeat-containing protein 1
sp|Q7Z4W1|DCXR_HUMAN	Q7Z4W1	-0.437589	0.270223	DCXR	L-xylulose reductase
sp|Q8N8N7|PTGR2_HUMAN	Q8N8N7	-0.437918	0.268073	PTGR2	Prostaglandin reductase 2
sp|P18124|RL7_HUMAN	P18124	-0.438805	0.199689	RPL7	60S ribosomal protein L7
sp|Q04760|LGUL_HUMAN	Q04760	-0.439909	0.189208	GLO1	Lactoylglutathione lyase
sp|Q9NR19-2|ACSA_HUMAN	Q9NR19-2	-0.439996	0.281774	ACSS2	Isoform 2 of Acetyl-coenzyme A synthetase, cytoplasmic
sp|P62081|RS7_HUMAN	P62081	-0.440056	0.273561	RPS7	40S ribosomal protein S7
sp|Q7L9L4-2|MOB1B_HUMAN	Q7L9L4-2	-0.441263	0.296926	MOB1B	Isoform 2 of MOB kinase activator 1B
sp|Q9Y3A5|SBDS_HUMAN	Q9Y3A5	-0.441893	0.165039	SBDS	Ribosome maturation protein SBDS
sp|P62491|RB11A_HUMAN	P62491	-0.442293	0.109731	RAB11A	Ras-related protein Rab-11A
sp|P78371|TCPB_HUMAN	P78371	-0.446134	0.205613	CCT2	T-complex protein 1 subunit beta
sp|Q13057-2|COASY_HUMAN	Q13057-2	-0.446719	0.157127	COASY	Isoform 2 of Bifunctional coenzyme A synthase
sp|P62263|RS14_HUMAN	P62263	-0.446933	0.472159	RPS14	40S ribosomal protein S14
sp|P40763-3|STAT3_HUMAN	P40763-3	-0.44796	0.367422	STAT3	Isoform 3 of Signal transducer and activator of transcription 3
sp|P46781|RS9_HUMAN	P46781	-0.44844	0.296926	RPS9	40S ribosomal protein S9
sp|P19971|TYPH_HUMAN	P19971	-0.448482	0.392885	TYMP	Thymidine phosphorylase
sp|Q9P000|COMD9_HUMAN	Q9P000	-0.451832	0.369962	COMMD9	COMM domain-containing protein 9
sp|O75369-2|FLNB_HUMAN	O75369-2	-0.452428	0.35333	FLNB	Isoform 2 of Filamin-B
sp|P68371|TBB4B_HUMAN	P68371	-0.456229	0.161568	TUBB4B	Tubulin beta-4B chain
sp|Q9H444|CHM4B_HUMAN	Q9H444	-0.456255	0.288082	CHMP4B	Charged multivesicular body protein 4b
sp|P28065-2|PSB9_HUMAN	P28065-2	-0.457041	0.164068	PSMB9	Isoform LMP2.S of Proteasome subunit beta type-9
sp|P31948|STIP1_HUMAN	P31948	-0.457144	0.226335	STIP1	Stress-induced-phosphoprotein 1
sp|P25789|PSA4_HUMAN	P25789	-0.45748	0.0999019	PSMA4	Proteasome subunit alpha type-4
sp|Q13838-2|DX39B_HUMAN	Q13838-2	-0.457811	0.301536	DDX39B	Isoform 2 of Spliceosome RNA helicase DDX39B
sp|P55010|IF5_HUMAN	P55010	-0.45842	0.165039	EIF5	Eukaryotic translation initiation factor 5
sp|P40925-3|MDHC_HUMAN	P40925-3	-0.45948	0.0942059	MDH1	Isoform 3 of Malate dehydrogenase, cytoplasmic
sp|Q9UL46|PSME2_HUMAN	Q9UL46	-0.460689	0.0930171	PSME2	Proteasome activator complex subunit 2
sp|Q9GZP4|PITH1_HUMAN	Q9GZP4	-0.4607	0.335255	PITHD1	PITH domain-containing protein 1
sp|P62495|ERF1_HUMAN	P62495	-0.461107	0.233228	ETF1	Eukaryotic peptide chain release factor subunit 1
sp|P25325-2|THTM_HUMAN	P25325-2	-0.464094	0.14277	MPST	Isoform 2 of 3-mercaptopyruvate sulfurtransferase
sp|Q5VT79|AXA81_HUMAN	Q5VT79	-0.46637	0.347736	ANXA8L1	Annexin A8-like protein 1
sp|P13861-2|KAP2_HUMAN	P13861-2	-0.466753	0.191426	PRKAR2A	Isoform 2 of cAMP-dependent protein kinase type II-alpha regulatory subunit
sp|P15311|EZRI_HUMAN	P15311	-0.466986	0.157675	EZR	Ezrin
sp|O94903|PLPHP_HUMAN	O94903	-0.466991	0.157373	PLPBP	Pyridoxal phosphate homeostasis protein
sp|O75348|VATG1_HUMAN	O75348	-0.467781	0.301536	ATP6V1G1	V-type proton ATPase subunit G 1
sp|O95865|DDAH2_HUMAN	O95865	-0.468096	0.146861	DDAH2	N(G),N(G)-dimethylarginine dimethylaminohydrolase 2
sp|Q9BUF5|TBB6_HUMAN	Q9BUF5	-0.468665	0.232904	TUBB6	Tubulin beta-6 chain
sp|Q14974|IMB1_HUMAN	Q14974	-0.468841	0.180185	KPNB1	Importin subunit beta-1
sp|Q01105|SET_HUMAN	Q01105	-0.469823	0.301536	SET	Protein SET
sp|O00231|PSD11_HUMAN	O00231	-0.470816	0.139671	PSMD11	26S proteasome non-ATPase regulatory subunit 11
sp|P36543|VATE1_HUMAN	P36543	-0.471292	0.101291	ATP6V1E1	V-type proton ATPase subunit E 1
sp|Q96EY5-2|MB12A_HUMAN	Q96EY5-2	-0.471304	0.250618	MVB12A	Isoform 2 of Multivesicular body subunit 12A
sp|P27348|1433T_HUMAN	P27348	-0.472449	0.113688	YWHAQ	14-3-3 protein theta
sp|P63151-2|2ABA_HUMAN	P63151-2	-0.473278	0.1982	PPP2R2A	Isoform 2 of Serine/threonine-protein phosphatase 2A 55 kDa regulatory subunit B alpha isoform
sp|Q9UBQ0|VPS29_HUMAN	Q9UBQ0	-0.474134	0.157373	VPS29	Vacuolar protein sorting-associated protein 29
sp|Q96G03|PGM2_HUMAN	Q96G03	-0.47504	0.23813	PGM2	Phosphopentomutase
sp|P41240|CSK_HUMAN	P41240	-0.475461	0.203607	CSK	Tyrosine-protein kinase CSK
sp|Q15631|TSN_HUMAN	Q15631	-0.476209	0.147353	TSN	Translin
sp|P42677|RS27_HUMAN	P42677	-0.476404	0.412986	RPS27	40S ribosomal protein S27
sp|Q07812-2|BAX_HUMAN	Q07812-2	-0.476676	0.188075	BAX	Isoform Beta of Apoptosis regulator BAX
sp|P28062-2|PSB8_HUMAN	P28062-2	-0.478334	0.236788	PSMB8	Isoform 2 of Proteasome subunit beta type-8
sp|O00410|IPO5_HUMAN	O00410	-0.478638	0.313895	IPO5	Importin-5
sp|Q9UBQ7|GRHPR_HUMAN	Q9UBQ7	-0.480655	0.145104	GRHPR	Glyoxylate reductase/hydroxypyruvate reductase
sp|P04632|CPNS1_HUMAN	P04632	-0.485038	0.0838772	CAPNS1	Calpain small subunit 1
sp|P34949|MPI_HUMAN	P34949	-0.485762	0.119634	MPI	Mannose-6-phosphate isomerase
sp|P42574|CASP3_HUMAN	P42574	-0.486351	0.107144	CASP3	Caspase-3
sp|P34932|HSP74_HUMAN	P34932	-0.486351	0.29373	HSPA4	Heat shock 70 kDa protein 4
sp|P55957-2|BID_HUMAN	P55957-2	-0.486742	0.124547	BID	Isoform 2 of BH3-interacting domain death agonist
sp|P22234|PUR6_HUMAN	P22234	-0.488448	0.221411	PAICS	Bifunctional phosphoribosylaminoimidazole carboxylase/phosphoribosylaminoimidazole succinocarboxamide synthetase
sp|P05154|IPSP_HUMAN	P05154	-0.490673	0.556188	SERPINA5	Plasma serine protease inhibitor
sp|P62241|RS8_HUMAN	P62241	-0.49106	0.180454	RPS8	40S ribosomal protein S8
sp|O75891-3|AL1L1_HUMAN	O75891-3	-0.491073	0.261752	ALDH1L1	Isoform 3 of Cytosolic 10-formyltetrahydrofolate dehydrogenase
sp|Q15126|PMVK_HUMAN	Q15126	-0.491281	0.161092	PMVK	Phosphomevalonate kinase
sp|Q96IJ6-2|GMPPA_HUMAN	Q96IJ6-2	-0.492331	0.134028	GMPPA	Isoform 2 of Mannose-1-phosphate guanyltransferase alpha
sp|P18206-2|VINC_HUMAN	P18206-2	-0.495721	0.29997	VCL	Isoform 1 of Vinculin
sp|Q53FA7|QORX_HUMAN	Q53FA7	-0.495827	0.170575	TP53I3	Quinone oxidoreductase PIG3
sp|Q9UHV9|PFD2_HUMAN	Q9UHV9	-0.496257	0.273561	PFDN2	Prefoldin subunit 2
sp|Q9Y5Y2|NUBP2_HUMAN	Q9Y5Y2	-0.496694	0.144863	NUBP2	Cytosolic Fe-S cluster assembly factor NUBP2
sp|P02511|CRYAB_HUMAN	P02511	-0.496724	0.223314	CRYAB	Alpha-crystallin B chain
sp|O75340|PDCD6_HUMAN	O75340	-0.497682	0.250618	PDCD6	Programmed cell death protein 6
sp|O95671-2|ASML_HUMAN	O95671-2	-0.498874	0.317996	ASMTL	Isoform 2 of Probable bifunctional dTTP/UTP pyrophosphatase/methyltransferase protein
sp|P50583|AP4A_HUMAN	P50583	-0.499051	0.226591	NUDT2	Bis(5'-nucleosyl)-tetraphosphatase [asymmetrical]
sp|P51148-2|RAB5C_HUMAN	P51148-2	-0.500686	0.137249	RAB5C	Isoform 2 of Ras-related protein Rab-5C
sp|P18085|ARF4_HUMAN	P18085	-0.502787	0.29997	ARF4	ADP-ribosylation factor 4
sp|Q99460|PSMD1_HUMAN	Q99460	-0.503184	0.26374	PSMD1	26S proteasome non-ATPase regulatory subunit 1
sp|Q06323|PSME1_HUMAN	Q06323	-0.50355	0.0760534	PSME1	Proteasome activator complex subunit 1
sp|Q9NTX5-2|ECHD1_HUMAN	Q9NTX5-2	-0.50375	0.187952	ECHDC1	Isoform 2 of Ethylmalonyl-CoA decarboxylase
sp|P48643|TCPE_HUMAN	P48643	-0.50428	0.155124	CCT5	T-complex protein 1 subunit epsilon
sp|P35998|PRS7_HUMAN	P35998	-0.506426	0.158139	PSMC2	26S proteasome regulatory subunit 7
sp|Q9BY32|ITPA_HUMAN	Q9BY32	-0.50643	0.223453	ITPA	Inosine triphosphate pyrophosphatase
sp|P49588|SYAC_HUMAN	P49588	-0.506571	0.281774	AARS1	Alanine--tRNA ligase, cytoplasmic
sp|P60174-3|TPIS_HUMAN	P60174-3	-0.508668	0.0403508	TPI1	Isoform 2 of Triosephosphate isomerase
sp|P60900|PSA6_HUMAN	P60900	-0.511394	0.0649022	PSMA6	Proteasome subunit alpha type-6
sp|Q99598|TSNAX_HUMAN	Q99598	-0.511682	0.0676704	TSNAX	Translin-associated protein X
sp|O43598|DNPH1_HUMAN	O43598	-0.513747	0.0980178	DNPH1	2'-deoxynucleoside 5'-phosphate N-hydrolase 1
sp|O43237-2|DC1L2_HUMAN	O43237-2	-0.514933	0.21441	DYNC1LI2	Isoform 2 of Cytoplasmic dynein 1 light intermediate chain 2
sp|Q9UK41|VPS28_HUMAN	Q9UK41	-0.515305	0.0942059	VPS28	Vacuolar protein sorting-associated protein 28 homolog
sp|P13716|HEM2_HUMAN	P13716	-0.515533	0.0990008	ALAD	Delta-aminolevulinic acid dehydratase
sp|Q08257|QOR_HUMAN	Q08257	-0.516073	0.184787	CRYZ	Quinone oxidoreductase
sp|P22059|OSBP1_HUMAN	P22059	-0.516091	0.268366	OSBP	Oxysterol-binding protein 1
sp|Q7L5N1|CSN6_HUMAN	Q7L5N1	-0.516999	0.257475	COPS6	COP9 signalosome complex subunit 6
sp|P52788|SPSY_HUMAN	P52788	-0.517254	0.184672	SMS	Spermine synthase
sp|P50452|SPB8_HUMAN	P50452	-0.517371	0.165623	SERPINB8	Serpin B8
sp|O75874|IDHC_HUMAN	O75874	-0.518141	0.0876441	IDH1	Isocitrate dehydrogenase [NADP] cytoplasmic
sp|P62750|RL23A_HUMAN	P62750	-0.521116	0.248692	RPL23A	60S ribosomal protein L23a
sp|P51580|TPMT_HUMAN	P51580	-0.521366	0.288082	TPMT	Thiopurine S-methyltransferase
sp|Q5T013-4|HYI_HUMAN	Q5T013-4	-0.521886	0.341343	HYI	Isoform 4 of Putative hydroxypyruvate isomerase
sp|O00499-10|BIN1_HUMAN	O00499-10	-0.522248	0.235479	BIN1	Isoform BIN1-13 of Myc box-dependent-interacting protein 1
sp|P07900|HS90A_HUMAN	P07900	-0.522361	0.0849259	HSP90AA1	Heat shock protein HSP 90-alpha
sp|Q8N1Q1|CAH13_HUMAN	Q8N1Q1	-0.522796	0.210087	CA13	Carbonic anhydrase 13
sp|P55036|PSMD4_HUMAN	P55036	-0.523557	0.110658	PSMD4	26S proteasome non-ATPase regulatory subunit 4
sp|Q9H0R4|HDHD2_HUMAN	Q9H0R4	-0.525397	0.111478	HDHD2	Haloacid dehalogenase-like hydrolase domain-containing protein 2
sp|Q8TE77|SSH3_HUMAN	Q8TE77	-0.525686	0.117967	SSH3	Protein phosphatase Slingshot homolog 3
sp|Q13630|FCL_HUMAN	Q13630	-0.528844	0.111461	GFUS	GDP-L-fucose synthase
sp|Q01432-4|AMPD3_HUMAN	Q01432-4	-0.533349	0.161129	AMPD3	Isoform 2 of AMP deaminase 3
sp|P30740|ILEU_HUMAN	P30740	-0.533758	0.0990008	SERPINB1	Leukocyte elastase inhibitor
sp|P49419-2|AL7A1_HUMAN	P49419-2	-0.53487	0.111461	ALDH7A1	Isoform 2 of Alpha-aminoadipic semialdehyde dehydrogenase
sp|P46777|RL5_HUMAN	P46777	-0.536228	0.283414	RPL5	60S ribosomal protein L5
sp|Q9Y5K5-2|UCHL5_HUMAN	Q9Y5K5-2	-0.5375	0.141898	UCHL5	Isoform 2 of Ubiquitin carboxyl-terminal hydrolase isozyme L5
sp|Q00688|FKBP3_HUMAN	Q00688	-0.537924	0.106816	FKBP3	Peptidyl-prolyl cis-trans isomerase FKBP3
sp|Q00577|PURA_HUMAN	Q00577	-0.540537	0.204426	PURA	Transcriptional activator protein Pur-alpha
sp|Q16881-2|TRXR1_HUMAN	Q16881-2	-0.543034	0.161431	TXNRD1	Isoform 2 of Thioredoxin reductase 1, cytoplasmic
sp|Q8IWE2|NXP20_HUMAN	Q8IWE2	-0.547642	0.280179	FAM114A1	Protein NOXP20
sp|P31153|METK2_HUMAN	P31153	-0.547707	0.0732504	MAT2A	S-adenosylmethionine synthase isoform type-2
sp|Q96FV2|SCRN2_HUMAN	Q96FV2	-0.547802	0.13873	SCRN2	Secernin-2
sp|P47813|IF1AX_HUMAN	P47813	-0.551524	0.164822	EIF1AX	Eukaryotic translation initiation factor 1A, X-chromosomal
sp|Q5R3I4|TTC38_HUMAN	Q5R3I4	-0.551926	0.158139	TTC38	Tetratricopeptide repeat protein 38
sp|P17931|LEG3_HUMAN	P17931	-0.552795	0.111461	LGALS3	Galectin-3
sp|Q9BV20|MTNA_HUMAN	Q9BV20	-0.5543	0.192977	MRI1	Methylthioribose-1-phosphate isomerase
sp|O14818|PSA7_HUMAN	O14818	-0.554874	0.0736219	PSMA7	Proteasome subunit alpha type-7
sp|P13639|EF2_HUMAN	P13639	-0.557558	0.0796509	EEF2	Elongation factor 2
sp|P08758|ANXA5_HUMAN	P08758	-0.557993	0.22408	ANXA5	Annexin A5
sp|P30086|PEBP1_HUMAN	P30086	-0.5583	0.0796509	PEBP1	Phosphatidylethanolamine-binding protein 1
sp|Q15185-4|TEBP_HUMAN	Q15185-4	-0.55856	0.107931	PTGES3	Isoform 4 of Prostaglandin E synthase 3
sp|O95394-4|AGM1_HUMAN	O95394-4	-0.559124	0.202639	PGM3	Isoform 3 of Phosphoacetylglucosamine mutase
sp|Q9NTK5|OLA1_HUMAN	Q9NTK5	-0.560096	0.144362	OLA1	Obg-like ATPase 1
sp|P40429|RL13A_HUMAN	P40429	-0.561114	0.150201	RPL13A	60S ribosomal protein L13a
sp|Q9NQT8|KI13B_HUMAN	Q9NQT8	-0.56179	0.277581	KIF13B	Kinesin-like protein KIF13B
sp|P51812|KS6A3_HUMAN	P51812	-0.561889	0.0888113	RPS6KA3	Ribosomal protein S6 kinase alpha-3
sp|Q9UHY7|ENOPH_HUMAN	Q9UHY7	-0.562711	0.0611938	ENOPH1	Enolase-phosphatase E1
sp|Q01469|FABP5_HUMAN	Q01469	-0.562732	0.238797	FABP5	Fatty acid-binding protein 5
sp|O95372|LYPA2_HUMAN	O95372	-0.56286	0.0563372	LYPLA2	Acyl-protein thioesterase 2
sp|Q92530|PSMF1_HUMAN	Q92530	-0.563099	0.103585	PSMF1	Proteasome inhibitor PI31 subunit
sp|Q04828|AK1C1_HUMAN	Q04828	-0.563151	0.254557	AKR1C1	Aldo-keto reductase family 1 member C1
sp|P04066|FUCO_HUMAN	P04066	-0.564644	0.1982	FUCA1	Tissue alpha-L-fucosidase
sp|Q14376|GALE_HUMAN	Q14376	-0.564732	0.0895649	GALE	UDP-glucose 4-epimerase
sp|P46926|GNPI1_HUMAN	P46926	-0.565082	0.0765162	GNPDA1	Glucosamine-6-phosphate isomerase 1
sp|Q16222-2|UAP1_HUMAN	Q16222-2	-0.56662	0.117967	UAP1	Isoform AGX1 of UDP-N-acetylhexosamine pyrophosphorylase
sp|Q9UQ80|PA2G4_HUMAN	Q9UQ80	-0.567659	0.109695	PA2G4	Proliferation-associated protein 2G4
sp|Q9UDY2-3|ZO2_HUMAN	Q9UDY2-3	-0.567872	0.146446	TJP2	Isoform C1 of Tight junction protein ZO-2
sp|P49720|PSB3_HUMAN	P49720	-0.568134	0.0625787	PSMB3	Proteasome subunit beta type-3
sp|P31689|DNJA1_HUMAN	P31689	-0.570002	0.157127	DNAJA1	DnaJ homolog subfamily A member 1
sp|Q9Y343|SNX24_HUMAN	Q9Y343	-0.571264	0.129972	SNX24	Sorting nexin-24
sp|Q14651|PLSI_HUMAN	Q14651	-0.571315	0.170169	PLS1	Plastin-1
sp|P62244|RS15A_HUMAN	P62244	-0.571743	0.314525	RPS15A	40S ribosomal protein S15a
sp|Q8TBX8|PI42C_HUMAN	Q8TBX8	-0.573154	0.0760354	PIP4K2C	Phosphatidylinositol 5-phosphate 4-kinase type-2 gamma
sp|P48444|COPD_HUMAN	P48444	-0.574641	0.29045	ARCN1	Coatomer subunit delta
sp|Q99627|CSN8_HUMAN	Q99627	-0.575179	0.200635	COPS8	COP9 signalosome complex subunit 8
sp|Q92905|CSN5_HUMAN	Q92905	-0.576568	0.177135	COPS5	COP9 signalosome complex subunit 5
sp|Q12792|TWF1_HUMAN	Q12792	-0.576893	0.0765162	TWF1	Twinfilin-1
sp|P17858|PFKAL_HUMAN	P17858	-0.577437	0.274842	PFKL	ATP-dependent 6-phosphofructokinase, liver type
sp|O43175|SERA_HUMAN	O43175	-0.580071	0.334269	PHGDH	D-3-phosphoglycerate dehydrogenase
sp|P53396|ACLY_HUMAN	P53396	-0.581386	0.115567	ACLY	ATP-citrate synthase
sp|Q13464|ROCK1_HUMAN	Q13464	-0.583012	0.343704	ROCK1	Rho-associated protein kinase 1
sp|P17655|CAN2_HUMAN	P17655	-0.584679	0.169894	CAPN2	Calpain-2 catalytic subunit
sp|P17980|PRS6A_HUMAN	P17980	-0.58796	0.124547	PSMC3	26S proteasome regulatory subunit 6A
sp|O94973-2|AP2A2_HUMAN	O94973-2	-0.590029	0.0796509	AP2A2	Isoform 2 of AP-2 complex subunit alpha-2
sp|Q15819|UB2V2_HUMAN	Q15819	-0.590081	0.0692597	UBE2V2	Ubiquitin-conjugating enzyme E2 variant 2
sp|P14550|AK1A1_HUMAN	P14550	-0.590996	0.0514206	AKR1A1	Aldo-keto reductase family 1 member A1
sp|O43396|TXNL1_HUMAN	O43396	-0.591463	0.0865443	TXNL1	Thioredoxin-like protein 1
sp|Q96NY7-2|CLIC6_HUMAN	Q96NY7-2	-0.59184	0.137452	CLIC6	Isoform A of Chloride intracellular channel protein 6
sp|Q8N335|GPD1L_HUMAN	Q8N335	-0.592363	0.153429	GPD1L	Glycerol-3-phosphate dehydrogenase 1-like protein
sp|Q9UN36|NDRG2_HUMAN	Q9UN36	-0.595827	0.0858584	NDRG2	Protein NDRG2
sp|Q99733-2|NP1L4_HUMAN	Q99733-2	-0.596346	0.0765162	NAP1L4	Isoform 2 of Nucleosome assembly protein 1-like 4
sp|Q9GZT8-2|NIF3L_HUMAN	Q9GZT8-2	-0.596902	0.0676704	NIF3L1	Isoform 2 of NIF3-like protein 1
sp|Q9Y5Z4|HEBP2_HUMAN	Q9Y5Z4	-0.599854	0.0841871	HEBP2	Heme-binding protein 2
sp|P09211|GSTP1_HUMAN	P09211	-0.60135	0.0542789	GSTP1	Glutathione S-transferase P
sp|Q13564-2|ULA1_HUMAN	Q13564-2	-0.601612	0.206684	NAE1	Isoform 2 of NEDD8-activating enzyme E1 regulatory subunit
sp|Q16543|CDC37_HUMAN	Q16543	-0.602081	0.110658	CDC37	Hsp90 co-chaperone Cdc37
sp|P62913|RL11_HUMAN	P62913	-0.602971	0.256806	RPL11	60S ribosomal protein L11
sp|Q5VW32|BROX_HUMAN	Q5VW32	-0.603069	0.13807	BROX	BRO1 domain-containing protein BROX
sp|Q9ULA0-2|DNPEP_HUMAN	Q9ULA0-2	-0.603607	0.0936598	DNPEP	Isoform 2 of Aspartyl aminopeptidase
sp|P47895|AL1A3_HUMAN	P47895	-0.603876	0.158139	ALDH1A3	Aldehyde dehydrogenase family 1 member A3
sp|O43447|PPIH_HUMAN	O43447	-0.604163	0.13873	PPIH	Peptidyl-prolyl cis-trans isomerase H
sp|Q14677-3|EPN4_HUMAN	Q14677-3	-0.606154	0.201886	CLINT1	Isoform 3 of Clathrin interactor 1
sp|Q9HC38-2|GLOD4_HUMAN	Q9HC38-2	-0.606516	0.05537	GLOD4	Isoform 2 of Glyoxalase domain-containing protein 4
sp|Q9UKK9|NUDT5_HUMAN	Q9UKK9	-0.607491	0.115567	NUDT5	ADP-sugar pyrophosphatase
sp|Q5SRE7|PHYD1_HUMAN	Q5SRE7	-0.607508	0.0700493	PHYHD1	Phytanoyl-CoA dioxygenase domain-containing protein 1
sp|O15116|LSM1_HUMAN	O15116	-0.608543	0.0911765	LSM1	U6 snRNA-associated Sm-like protein LSm1
sp|Q9ULC4|MCTS1_HUMAN	Q9ULC4	-0.611007	0.164203	MCTS1	Malignant T-cell-amplified sequence 1
sp|P11766|ADHX_HUMAN	P11766	-0.611356	0.226335	ADH5	Alcohol dehydrogenase class-3
sp|Q9C0C2|TB182_HUMAN	Q9C0C2	-0.612887	0.143789	TNKS1BP1	182 kDa tankyrase-1-binding protein
sp|P16152|CBR1_HUMAN	P16152	-0.613059	0.0629771	CBR1	Carbonyl reductase [NADPH] 1
sp|Q96BW5|PTER_HUMAN	Q96BW5	-0.616859	0.0692037	PTER	Phosphotriesterase-related protein
sp|P0C870|JMJD7_HUMAN	P0C870	-0.620169	0.109795	JMJD7	Bifunctional peptidase and (3S)-lysyl hydroxylase JMJD7
sp|P23396|RS3_HUMAN	P23396	-0.621767	0.113561	RPS3	40S ribosomal protein S3
sp|Q9H4A4|AMPB_HUMAN	Q9H4A4	-0.62245	0.0622697	RNPEP	Aminopeptidase B
sp|Q969T9|WBP2_HUMAN	Q969T9	-0.624959	0.157675	WBP2	WW domain-binding protein 2
sp|P11586|C1TC_HUMAN	P11586	-0.625439	0.0829146	MTHFD1	C-1-tetrahydrofolate synthase, cytoplasmic
sp|Q9P2T1|GMPR2_HUMAN	Q9P2T1	-0.626955	0.0531471	GMPR2	GMP reductase 2
sp|Q8NCW5|NNRE_HUMAN	Q8NCW5	-0.629156	0.158139	NAXE	NAD(P)H-hydrate epimerase
sp|Q96H20|SNF8_HUMAN	Q96H20	-0.63137	0.0825016	SNF8	Vacuolar-sorting protein SNF8
sp|Q10567-3|AP1B1_HUMAN	Q10567-3	-0.632452	0.0751487	AP1B1	Isoform C of AP-1 complex subunit beta-1
sp|P25787|PSA2_HUMAN	P25787	-0.633654	0.0230218	PSMA2	Proteasome subunit alpha type-2
sp|O14579|COPE_HUMAN	O14579	-0.633829	0.0796509	COPE	Coatomer subunit epsilon
sp|P08263|GSTA1_HUMAN	P08263	-0.635196	0.165623	GSTA1	Glutathione S-transferase A1
sp|P06737-2|PYGL_HUMAN	P06737-2	-0.635419	0.0649022	PYGL	Isoform 2 of Glycogen phosphorylase, liver form
sp|Q06830|PRDX1_HUMAN	Q06830	-0.635633	0.0537756	PRDX1	Peroxiredoxin-1
sp|Q6UWP2|DHR11_HUMAN	Q6UWP2	-0.636152	0.153429	DHRS11	Dehydrogenase/reductase SDR family member 11
sp|P52895|AK1C2_HUMAN	P52895	-0.637741	0.377839	AKR1C2	Aldo-keto reductase family 1 member C2
sp|P31939|PUR9_HUMAN	P31939	-0.637764	0.0582454	ATIC	Bifunctional purine biosynthesis protein ATIC
sp|Q9BVG4|PBDC1_HUMAN	Q9BVG4	-0.640009	0.0503122	PBDC1	Protein PBDC1
sp|Q9BRG1|VPS25_HUMAN	Q9BRG1	-0.641604	0.0930787	VPS25	Vacuolar protein-sorting-associated protein 25
sp|P68402|PA1B2_HUMAN	P68402	-0.644687	0.0269909	PAFAH1B2	Platelet-activating factor acetylhydrolase IB subunit alpha2
sp|Q86VP6|CAND1_HUMAN	Q86VP6	-0.645521	0.104718	CAND1	Cullin-associated NEDD8-dissociated protein 1
sp|Q9NPH2-2|INO1_HUMAN	Q9NPH2-2	-0.647805	0.108605	ISYNA1	Isoform 2 of Inositol-3-phosphate synthase 1
sp|Q99497|PARK7_HUMAN	Q99497	-0.650883	0.0293404	PARK7	Parkinson disease protein 7
sp|P50914|RL14_HUMAN	P50914	-0.651215	0.0648808	RPL14	60S ribosomal protein L14
sp|Q5T6V5|QSPP_HUMAN	Q5T6V5	-0.652647	0.0942059	C9orf64	Queuosine salvage protein
sp|Q96K76-4|UBP47_HUMAN	Q96K76-4	-0.65382	0.483113	USP47	Isoform 4 of Ubiquitin carboxyl-terminal hydrolase 47
sp|Q9NR45|SIAS_HUMAN	Q9NR45	-0.657242	0.0440267	NANS	Sialic acid synthase
sp|P49441|INPP_HUMAN	P49441	-0.657601	0.171438	INPP1	Inositol polyphosphate 1-phosphatase
sp|Q9UN37|VPS4A_HUMAN	Q9UN37	-0.658178	0.218428	VPS4A	Vacuolar protein sorting-associated protein 4A
sp|Q9UHB6-4|LIMA1_HUMAN	Q9UHB6-4	-0.659444	0.201418	LIMA1	Isoform 4 of LIM domain and actin-binding protein 1
sp|P32119|PRDX2_HUMAN	P32119	-0.661196	0.0549319	PRDX2	Peroxiredoxin-2
sp|Q06124-1|PTN11_HUMAN	Q06124-1	-0.661325	0.145104	PTPN11	Isoform 2 of Tyrosine-protein phosphatase non-receptor type 11
sp|Q9H9H4|VP37B_HUMAN	Q9H9H4	-0.663874	0.0978059	VPS37B	Vacuolar protein sorting-associated protein 37B
sp|O60547|GMDS_HUMAN	O60547	-0.664388	0.116544	GMDS	GDP-mannose 4,6 dehydratase
sp|P13798|ACPH_HUMAN	P13798	-0.66511	0.030397	APEH	Acylamino-acid-releasing enzyme
sp|P34896|GLYC_HUMAN	P34896	-0.665899	0.157373	SHMT1	Serine hydroxymethyltransferase, cytosolic
sp|P57764|GSDMD_HUMAN	P57764	-0.669706	0.0383591	GSDMD	Gasdermin-D
sp|Q9UH65|SWP70_HUMAN	Q9UH65	-0.669848	0.134339	SWAP70	Switch-associated protein 70
sp|Q9UBW8|CSN7A_HUMAN	Q9UBW8	-0.675275	0.0542789	COPS7A	COP9 signalosome complex subunit 7a
sp|Q8TBF2-3|PXL2B_HUMAN	Q8TBF2-3	-0.67596	0.0884251	PRXL2B	Isoform 3 of Prostamide/prostaglandin F synthase
sp|O75937|DNJC8_HUMAN	O75937	-0.676333	0.29997	DNAJC8	DnaJ homolog subfamily C member 8
sp|Q02790|FKBP4_HUMAN	Q02790	-0.676883	0.0718167	FKBP4	Peptidyl-prolyl cis-trans isomerase FKBP4
sp|Q92499|DDX1_HUMAN	Q92499	-0.677319	0.0604988	DDX1	ATP-dependent RNA helicase DDX1
sp|P15104|GLNA_HUMAN	P15104	-0.677702	0.09979	GLUL	Glutamine synthetase
sp|Q96HN2-2|SAHH3_HUMAN	Q96HN2-2	-0.678652	0.339048	AHCYL2	Isoform 2 of Adenosylhomocysteinase 3
sp|P61019|RAB2A_HUMAN	P61019	-0.679609	0.024971	RAB2A	Ras-related protein Rab-2A
sp|Q8TAX9-1|GSDMB_HUMAN	Q8TAX9-1	-0.680871	0.153429	GSDMB	Isoform 1 of Gasdermin-B
sp|Q96TA1-2|NIBA2_HUMAN	Q96TA1-2	-0.681366	0.0762855	NIBAN2	Isoform 2 of Protein Niban 2
sp|P00326|ADH1G_HUMAN	P00326	-0.681546	0.245169	ADH1C	Alcohol dehydrogenase 1C
sp|Q7Z6K5-2|ARPIN_HUMAN	Q7Z6K5-2	-0.686378	0.0676704	ARPIN	Isoform C15orf38-AP3S2 of Arpin
sp|P62826|RAN_HUMAN	P62826	-0.688782	0.101291	RAN	GTP-binding nuclear protein Ran
sp|Q00169|PIPNA_HUMAN	Q00169	-0.688985	0.061983	PITPNA	Phosphatidylinositol transfer protein alpha isoform
sp|P51452|DUS3_HUMAN	P51452	-0.689378	0.158139	DUSP3	Dual specificity protein phosphatase 3
sp|O15305|PMM2_HUMAN	O15305	-0.691714	0.0348702	PMM2	Phosphomannomutase 2
sp|P14618|KPYM_HUMAN	P14618	-0.691749	0.0858584	PKM	Pyruvate kinase PKM
sp|Q9Y224|RTRAF_HUMAN	Q9Y224	-0.694033	0.0717359	RTRAF	RNA transcription, translation and transport factor protein
sp|O43707|ACTN4_HUMAN	O43707	-0.695525	0.031535	ACTN4	Alpha-actinin-4
sp|Q13526|PIN1_HUMAN	Q13526	-0.697434	0.114924	PIN1	Peptidyl-prolyl cis-trans isomerase NIMA-interacting 1
sp|Q86X76-2|NIT1_HUMAN	Q86X76-2	-0.697633	0.0115132	NIT1	Isoform 1 of Deaminated glutathione amidase
sp|P30626-2|SORCN_HUMAN	P30626-2	-0.70062	0.150017	SRI	Isoform 2 of Sorcin
sp|Q9BW30|TPPP3_HUMAN	Q9BW30	-0.700743	0.119634	TPPP3	Tubulin polymerization-promoting protein family member 3
sp|P32456|GBP2_HUMAN	P32456	-0.701831	0.140988	GBP2	Guanylate-binding protein 2
sp|Q9BRF8|CPPED_HUMAN	Q9BRF8	-0.704307	0.0260184	CPPED1	Serine/threonine-protein phosphatase CPPED1
sp|Q96HC4|PDLI5_HUMAN	Q96HC4	-0.707207	0.0401806	PDLIM5	PDZ and LIM domain protein 5
sp|Q9BS40|LXN_HUMAN	Q9BS40	-0.707451	0.119634	LXN	Latexin
sp|P50990|TCPQ_HUMAN	P50990	-0.708152	0.0796509	CCT8	T-complex protein 1 subunit theta
sp|P18621-3|RL17_HUMAN	P18621-3	-0.708744	0.116414	RPL17	Isoform 3 of 60S ribosomal protein L17
sp|Q8TCD5|NT5C_HUMAN	Q8TCD5	-0.71021	0.0525285	NT5C	5'(3')-deoxyribonucleotidase, cytosolic type
sp|Q9Y3F4-2|STRAP_HUMAN	Q9Y3F4-2	-0.711453	0.0877329	STRAP	Isoform 2 of Serine-threonine kinase receptor-associated protein
sp|P40227|TCPZ_HUMAN	P40227	-0.711791	0.0829146	CCT6A	T-complex protein 1 subunit zeta
sp|P48637|GSHB_HUMAN	P48637	-0.715992	0.0824968	GSS	Glutathione synthetase
sp|Q9Y5K8|VATD_HUMAN	Q9Y5K8	-0.717135	0.0421801	ATP6V1D	V-type proton ATPase subunit D
sp|Q99832|TCPH_HUMAN	Q99832	-0.717394	0.0437298	CCT7	T-complex protein 1 subunit eta
sp|P67936|TPM4_HUMAN	P67936	-0.718602	0.0510746	TPM4	Tropomyosin alpha-4 chain
sp|P29144|TPP2_HUMAN	P29144	-0.720893	0.152714	TPP2	Tripeptidyl-peptidase 2
sp|P67870|CSK2B_HUMAN	P67870	-0.731652	0.0743821	CSNK2B	Casein kinase II subunit beta
sp|P68104|EF1A1_HUMAN	P68104	-0.733965	0.215176	EEF1A1	Elongation factor 1-alpha 1
sp|P34913|HYES_HUMAN	P34913	-0.734953	0.105245	EPHX2	Bifunctional epoxide hydrolase 2
sp|Q9Y2V2|CHSP1_HUMAN	Q9Y2V2	-0.735071	0.0582454	CARHSP1	Calcium-regulated heat-stable protein 1
sp|Q16775-2|GLO2_HUMAN	Q16775-2	-0.737172	0.0159066	HAGH	Isoform 2 of Hydroxyacylglutathione hydrolase, mitochondrial
sp|Q9Y365|STA10_HUMAN	Q9Y365	-0.743481	0.111461	STARD10	START domain-containing protein 10
sp|P61081|UBC12_HUMAN	P61081	-0.744184	0.0398538	UBE2M	NEDD8-conjugating enzyme Ubc12
sp|P23526|SAHH_HUMAN	P23526	-0.744743	0.110658	AHCY	Adenosylhomocysteinase
sp|Q92597|NDRG1_HUMAN	Q92597	-0.745458	0.102056	NDRG1	Protein NDRG1
sp|P61106|RAB14_HUMAN	P61106	-0.74749	0.103946	RAB14	Ras-related protein Rab-14
sp|P40394|ADH7_HUMAN	P40394	-0.748573	0.136813	ADH7	All-trans-retinol dehydrogenase [NAD(+)] ADH7
sp|Q13126|MTAP_HUMAN	Q13126	-0.75232	0.0336536	MTAP	S-methyl-5'-thioadenosine phosphorylase
sp|P20042|IF2B_HUMAN	P20042	-0.7548	0.119596	EIF2S2	Eukaryotic translation initiation factor 2 subunit 2
sp|P35219|CAH8_HUMAN	P35219	-0.755603	0.111461	CA8	Carbonic anhydrase-related protein
sp|Q8IW45|NNRD_HUMAN	Q8IW45	-0.756087	0.0290742	NAXD	ATP-dependent (S)-NAD(P)H-hydrate dehydratase
sp|Q8IU85|KCC1D_HUMAN	Q8IU85	-0.757651	0.0827179	CAMK1D	Calcium/calmodulin-dependent protein kinase type 1D
sp|Q86YZ3|HORN_HUMAN	Q86YZ3	-0.759402	0.303336	HRNR	Hornerin
sp|Q9UK22|FBX2_HUMAN	Q9UK22	-0.760736	0.116309	FBXO2	F-box only protein 2
sp|Q00534|CDK6_HUMAN	Q00534	-0.763604	0.0525908	CDK6	Cyclin-dependent kinase 6
sp|Q9NQW7-3|XPP1_HUMAN	Q9NQW7-3	-0.76606	0.0382406	XPNPEP1	Isoform 3 of Xaa-Pro aminopeptidase 1
sp|P46940|IQGA1_HUMAN	P46940	-0.766151	0.10647	IQGAP1	Ras GTPase-activating-like protein IQGAP1
sp|Q9Y3C8|UFC1_HUMAN	Q9Y3C8	-0.769114	0.0863461	UFC1	Ubiquitin-fold modifier-conjugating enzyme 1
sp|P29218|IMPA1_HUMAN	P29218	-0.774157	0.072627	IMPA1	Inositol monophosphatase 1
sp|P51858|HDGF_HUMAN	P51858	-0.774631	0.108488	HDGF	Hepatoma-derived growth factor
sp|P46459|NSF_HUMAN	P46459	-0.775109	0.0660182	NSF	Vesicle-fusing ATPase
sp|O75351|VPS4B_HUMAN	O75351	-0.778187	0.0736219	VPS4B	Vacuolar protein sorting-associated protein 4B
sp|O60763|USO1_HUMAN	O60763	-0.780453	0.0743927	USO1	General vesicular transport factor p115
sp|Q9H4A6|GOLP3_HUMAN	Q9H4A6	-0.78213	0.0909608	GOLPH3	Golgi phosphoprotein 3
sp|P00568|KAD1_HUMAN	P00568	-0.783306	0.0582454	AK1	Adenylate kinase isoenzyme 1
sp|O60749-2|SNX2_HUMAN	O60749-2	-0.783845	0.172083	SNX2	Isoform 2 of Sorting nexin-2
sp|P07902|GALT_HUMAN	P07902	-0.785489	0.0912059	GALT	Galactose-1-phosphate uridylyltransferase
sp|P55064|AQP5_HUMAN	P55064	-0.786884	0.218201	AQP5	Aquaporin-5
sp|Q9Y2S2-2|CRYL1_HUMAN	Q9Y2S2-2	-0.788614	0.0909351	CRYL1	Isoform 2 of Lambda-crystallin homolog
sp|P07384|CAN1_HUMAN	P07384	-0.789295	0.0458424	CAPN1	Calpain-1 catalytic subunit
sp|P15531-2|NDKA_HUMAN	P15531-2	-0.791103	0.0796509	NME1	Isoform 2 of Nucleoside diphosphate kinase A
sp|O95782-2|AP2A1_HUMAN	O95782-2	-0.793972	0.315661	AP2A1	Isoform B of AP-2 complex subunit alpha-1
sp|Q6ZVX7|FBX50_HUMAN	Q6ZVX7	-0.795536	0.110805	NCCRP1	F-box only protein 50
sp|P08134|RHOC_HUMAN	P08134	-0.796711	0.153514	RHOC	Rho-related GTP-binding protein RhoC
sp|Q14240-2|IF4A2_HUMAN	Q14240-2	-0.7989	0.0676704	EIF4A2	Isoform 2 of Eukaryotic initiation factor 4A-II
sp|P54725-3|RD23A_HUMAN	P54725-3	-0.802321	0.115567	RAD23A	Isoform 3 of UV excision repair protein RAD23 homolog A
sp|P62888|RL30_HUMAN	P62888	-0.802878	0.202469	RPL30	60S ribosomal protein L30
sp|O14950|ML12B_HUMAN	O14950	-0.805392	0.177651	MYL12B	Myosin regulatory light chain 12B
sp|P07203|GPX1_HUMAN	P07203	-0.80566	0.018305	GPX1	Glutathione peroxidase 1
sp|P30085|KCY_HUMAN	P30085	-0.805941	0.0137057	CMPK1	UMP-CMP kinase
sp|P48147|PPCE_HUMAN	P48147	-0.811771	0.0331165	PREP	Prolyl endopeptidase
sp|P21964-2|COMT_HUMAN	P21964-2	-0.812136	0.014258	COMT	Isoform Soluble of Catechol O-methyltransferase
sp|P28838-2|AMPL_HUMAN	P28838-2	-0.813606	0.0790274	LAP3	Isoform 2 of Cytosol aminopeptidase
sp|O75436|VP26A_HUMAN	O75436	-0.815054	0.157373	VPS26A	Vacuolar protein sorting-associated protein 26A
sp|Q53EL6-2|PDCD4_HUMAN	Q53EL6-2	-0.822408	0.0377492	PDCD4	Isoform 2 of Programmed cell death protein 4
sp|P11216|PYGB_HUMAN	P11216	-0.823945	0.0480423	PYGB	Glycogen phosphorylase, brain form
sp|Q8WUM4|PDC6I_HUMAN	Q8WUM4	-0.829045	0.0273448	PDCD6IP	Programmed cell death 6-interacting protein
sp|Q96C23|GALM_HUMAN	Q96C23	-0.829205	0.0331488	GALM	Galactose mutarotase
sp|P45974-2|UBP5_HUMAN	P45974-2	-0.831217	0.0403508	USP5	Isoform Short of Ubiquitin carboxyl-terminal hydrolase 5
sp|O60701|UGDH_HUMAN	O60701	-0.833015	0.0472406	UGDH	UDP-glucose 6-dehydrogenase
sp|O94760|DDAH1_HUMAN	O94760	-0.833358	0.0619049	DDAH1	N(G),N(G)-dimethylarginine dimethylaminohydrolase 1
sp|P61313|RL15_HUMAN	P61313	-0.835754	0.073163	RPL15	60S ribosomal protein L15
sp|P22314-2|UBA1_HUMAN	P22314-2	-0.835809	0.0647398	UBA1	Isoform 2 of Ubiquitin-like modifier-activating enzyme 1
sp|Q96IU4|ABHEB_HUMAN	Q96IU4	-0.839244	0.0352063	ABHD14B	Putative protein-lysine deacylase ABHD14B
sp|P06730-2|IF4E_HUMAN	P06730-2	-0.843644	0.045601	EIF4E	Isoform 2 of Eukaryotic translation initiation factor 4E
sp|P60981|DEST_HUMAN	P60981	-0.843828	0.0769697	DSTN	Destrin
sp|P00966|ASSY_HUMAN	P00966	-0.844882	0.0470195	ASS1	Argininosuccinate synthase
sp|Q15056-2|IF4H_HUMAN	Q15056-2	-0.845532	0.0747286	EIF4H	Isoform Short of Eukaryotic translation initiation factor 4H
sp|P30041|PRDX6_HUMAN	P30041	-0.849472	0.0116832	PRDX6	Peroxiredoxin-6
sp|P21281|VATB2_HUMAN	P21281	-0.850373	0.016538	ATP6V1B2	V-type proton ATPase subunit B, brain isoform
sp|Q9P289|STK26_HUMAN	Q9P289	-0.853392	0.0398538	STK26	Serine/threonine-protein kinase 26
sp|Q8IZ83|A16A1_HUMAN	Q8IZ83	-0.853778	0.030397	ALDH16A1	Aldehyde dehydrogenase family 16 member A1
sp|P55327-2|TPD52_HUMAN	P55327-2	-0.856276	0.0382648	TPD52	Isoform 2 of Tumor protein D52
sp|Q3LXA3|TKFC_HUMAN	Q3LXA3	-0.862612	0.0383591	TKFC	Triokinase/FMN cyclase
sp|Q6XQN6|PNCB_HUMAN	Q6XQN6	-0.863221	0.0409562	NAPRT	Nicotinate phosphoribosyltransferase
sp|P08294|SODE_HUMAN	P08294	-0.863694	0.00730521	SOD3	Extracellular superoxide dismutase [Cu-Zn]
sp|P52943|CRIP2_HUMAN	P52943	-0.863985	0.075795	CRIP2	Cysteine-rich protein 2
sp|Q5TDH0-3|DDI2_HUMAN	Q5TDH0-3	-0.864921	0.031535	DDI2	Isoform 3 of Protein DDI1 homolog 2
sp|Q9NY33|DPP3_HUMAN	Q9NY33	-0.866606	0.0398538	DPP3	Dipeptidyl peptidase 3
sp|Q9BV57|MTND_HUMAN	Q9BV57	-0.866855	0.033092	ADI1	Acireductone dioxygenase
sp|Q9H008|LHPP_HUMAN	Q9H008	-0.867643	0.0322916	LHPP	Phospholysine phosphohistidine inorganic pyrophosphate phosphatase
sp|Q9Y570-4|PPME1_HUMAN	Q9Y570-4	-0.868341	0.320079	PPME1	Isoform 4 of Protein phosphatase methylesterase 1
sp|Q9H3S4|TPK1_HUMAN	Q9H3S4	-0.86995	0.031535	TPK1	Thiamin pyrophosphokinase 1
sp|P38606|VATA_HUMAN	P38606	-0.872765	0.0389976	ATP6V1A	V-type proton ATPase catalytic subunit A
sp|O95861|BPNT1_HUMAN	O95861	-0.874078	0.0306646	BPNT1	3'(2'),5'-bisphosphate nucleotidase 1
sp|Q13938-4|CAYP1_HUMAN	Q13938-4	-0.879958	0.0398538	CAPS	Isoform 3 of Calcyphosin
sp|P40306|PSB10_HUMAN	P40306	-0.88076	0.0157611	PSMB10	Proteasome subunit beta type-10
sp|Q92623|TTC9A_HUMAN	Q92623	-0.881666	0.0751487	TTC9	Tetratricopeptide repeat protein 9A
sp|O43324-2|MCA3_HUMAN	O43324-2	-0.885716	0.0582454	EEF1E1	Isoform 2 of Eukaryotic translation elongation factor 1 epsilon-1
sp|P53621|COPA_HUMAN	P53621	-0.888811	0.169204	COPA	Coatomer subunit alpha
sp|Q9Y5P6-2|GMPPB_HUMAN	Q9Y5P6-2	-0.889656	0.0375215	GMPPB	Isoform 2 of Mannose-1-phosphate guanyltransferase beta
sp|A0AVT1|UBA6_HUMAN	A0AVT1	-0.895365	0.0930171	UBA6	Ubiquitin-like modifier-activating enzyme 6
sp|Q9HBL8|NMRL1_HUMAN	Q9HBL8	-0.897621	0.0398538	NMRAL1	NmrA-like family domain-containing protein 1
sp|P62330|ARF6_HUMAN	P62330	-0.899437	0.0676704	ARF6	ADP-ribosylation factor 6
sp|P09467|F16P1_HUMAN	P09467	-0.901957	0.0582454	FBP1	Fructose-1,6-bisphosphatase 1
sp|P29373|RABP2_HUMAN	P29373	-0.902546	0.152241	CRABP2	Cellular retinoic acid-binding protein 2
sp|P54619-2|AAKG1_HUMAN	P54619-2	-0.905827	0.0824968	PRKAG1	Isoform 2 of 5'-AMP-activated protein kinase subunit gamma-1
sp|Q14914|PTGR1_HUMAN	Q14914	-0.909732	0.0382406	PTGR1	Prostaglandin reductase 1
sp|Q17RN3|FA98C_HUMAN	Q17RN3	-0.914328	0.0269909	FAM98C	Protein FAM98C
sp|Q5VWZ2|LYPL1_HUMAN	Q5VWZ2	-0.914897	0.031535	LYPLAL1	Lysophospholipase-like protein 1
sp|P12955|PEPD_HUMAN	P12955	-0.915575	0.0309137	PEPD	Xaa-Pro dipeptidase
sp|O75131|CPNE3_HUMAN	O75131	-0.918062	0.221411	CPNE3	Copine-3
sp|P55072|TERA_HUMAN	P55072	-0.918836	0.0110849	VCP	Transitional endoplasmic reticulum ATPase
sp|Q9Y2Z0-2|SGT1_HUMAN	Q9Y2Z0-2	-0.920106	0.119697	SUGT1	Isoform 2 of Protein SGT1 homolog
sp|O14964-2|HGS_HUMAN	O14964-2	-0.932053	0.139671	HGS	Isoform 2 of Hepatocyte growth factor-regulated tyrosine kinase substrate
sp|Q9BUT1|DHRS6_HUMAN	Q9BUT1	-0.933035	0.016538	BDH2	Dehydrogenase/reductase SDR family member 6
sp|Q8N4P3|MESH1_HUMAN	Q8N4P3	-0.943638	0.0457005	HDDC3	Guanosine-3',5'-bis(diphosphate) 3'-pyrophosphohydrolase MESH1
sp|Q7Z406-6|MYH14_HUMAN	Q7Z406-6	-0.946126	0.243987	MYH14	Isoform 6 of Myosin-14
sp|Q00653-4|NFKB2_HUMAN	Q00653-4	-0.947907	0.0248243	NFKB2	Isoform 4 of Nuclear factor NF-kappa-B p100 subunit
sp|Q96KP4|CNDP2_HUMAN	Q96KP4	-0.951641	0.0293517	CNDP2	Cytosolic non-specific dipeptidase
sp|P00390-2|GSHR_HUMAN	P00390-2	-0.955663	0.0542789	GSR	Isoform Cytoplasmic of Glutathione reductase, mitochondrial
sp|Q99933-3|BAG1_HUMAN	Q99933-3	-0.961129	0.0150376	BAG1	Isoform 3 of BAG family molecular chaperone regulator 1
sp|P98179|RBM3_HUMAN	P98179	-0.961548	0.0668679	RBM3	RNA-binding protein 3
sp|Q9H9S4|CB39L_HUMAN	Q9H9S4	-0.972627	0.0468616	CAB39L	Calcium-binding protein 39-like
sp|Q9H0U4|RAB1B_HUMAN	Q9H0U4	-0.987149	0.0421801	RAB1B	Ras-related protein Rab-1B
sp|P09496-2|CLCA_HUMAN	P09496-2	-0.987391	0.124547	CLTA	Isoform Non-brain of Clathrin light chain A
sp|P13010|XRCC5_HUMAN	P13010	-0.988855	0.169471	XRCC5	X-ray repair cross-complementing protein 5
sp|Q96AE4-2|FUBP1_HUMAN	Q96AE4-2	-0.991181	0.153576	FUBP1	Isoform 2 of Far upstream element-binding protein 1
sp|Q8WY91-2|THAP4_HUMAN	Q8WY91-2	-0.991195	0.151727	THAP4	Isoform 2 of Peroxynitrite isomerase THAP4
sp|P52272-2|HNRPM_HUMAN	P52272-2	-0.996389	0.179981	HNRNPM	Isoform 2 of Heterogeneous nuclear ribonucleoprotein M
sp|Q12765-2|SCRN1_HUMAN	Q12765-2	-0.998794	0.030397	SCRN1	Isoform 2 of Secernin-1
sp|P21980|TGM2_HUMAN	P21980	-1.00451	0.0292215	TGM2	Protein-glutamine gamma-glutamyltransferase 2
sp|O43747-2|AP1G1_HUMAN	O43747-2	-1.00546	0.0160251	AP1G1	Isoform 2 of AP-1 complex subunit gamma-1
sp|P40616-2|ARL1_HUMAN	P40616-2	-1.00624	0.0732504	ARL1	Isoform 2 of ADP-ribosylation factor-like protein 1
sp|O95757|HS74L_HUMAN	O95757	-1.0094	0.166054	HSPA4L	Heat shock 70 kDa protein 4L
sp|Q7Z4H3|HDDC2_HUMAN	Q7Z4H3	-1.01749	0.0290742	HDDC2	5'-deoxynucleotidase HDDC2
sp|P0DMM9|ST1A3_HUMAN	P0DMM9	-1.01787	0.0290742	SULT1A3	Sulfotransferase 1A3
sp|P21291|CSRP1_HUMAN	P21291	-1.02001	0.0306646	CSRP1	Cysteine and glycine-rich protein 1
sp|P15498|VAV_HUMAN	P15498	-1.02982	0.0290742	VAV1	Proto-oncogene vav
sp|O75832|PSD10_HUMAN	O75832	-1.03203	0.00257415	PSMD10	26S proteasome non-ATPase regulatory subunit 10
sp|O95834-2|EMAL2_HUMAN	O95834-2	-1.04353	0.0796509	EML2	Isoform 2 of Echinoderm microtubule-associated protein-like 2
sp|Q9BTE1-2|DCTN5_HUMAN	Q9BTE1-2	-1.04815	0.155124	DCTN5	Isoform 2 of Dynactin subunit 5
sp|O43708|MAAI_HUMAN	O43708	-1.05357	0.024971	GSTZ1	Maleylacetoacetate isomerase
sp|P36405|ARL3_HUMAN	P36405	-1.05602	0.00755944	ARL3	ADP-ribosylation factor-like protein 3
sp|Q14894|CRYM_HUMAN	Q14894	-1.0699	0.157119	CRYM	Ketimine reductase mu-crystallin
sp|Q13228-4|SBP1_HUMAN	Q13228-4	-1.0769	0.0227789	SELENBP1	Isoform 4 of Methanethiol oxidase
sp|Q9Y6B6|SAR1B_HUMAN	Q9Y6B6	-1.07986	0.00955399	SAR1B	GTP-binding protein SAR1b
sp|Q12904-2|AIMP1_HUMAN	Q12904-2	-1.08101	0.014258	AIMP1	Isoform 2 of Aminoacyl tRNA synthase complex-interacting multifunctional protein 1
sp|P49189|AL9A1_HUMAN	P49189	-1.09647	0.0150376	ALDH9A1	4-trimethylaminobutyraldehyde dehydrogenase
sp|O75936|BODG_HUMAN	O75936	-1.09752	0.0762855	BBOX1	Gamma-butyrobetaine dioxygenase
sp|Q06210-2|GFPT1_HUMAN	Q06210-2	-1.10135	0.00458515	GFPT1	Isoform 2 of Glutamine--fructose-6-phosphate aminotransferase [isomerizing] 1
sp|Q9UI12-2|VATH_HUMAN	Q9UI12-2	-1.10228	0.0158257	ATP6V1H	Isoform 2 of V-type proton ATPase subunit H
sp|Q7LBR1|CHM1B_HUMAN	Q7LBR1	-1.11373	0.0683953	CHMP1B	Charged multivesicular body protein 1b
sp|P17812|PYRG1_HUMAN	P17812	-1.12317	0.0231873	CTPS1	CTP synthase 1
sp|P55786|PSA_HUMAN	P55786	-1.12574	0.0137057	NPEPPS	Puromycin-sensitive aminopeptidase
sp|Q8NDH3|PEPL1_HUMAN	Q8NDH3	-1.12727	0.033092	NPEPL1	Probable aminopeptidase NPEPL1
sp|O75884|RBBP9_HUMAN	O75884	-1.13439	0.0447498	RBBP9	Serine hydrolase RBBP9
sp|P50502|F10A1_HUMAN	P50502	-1.14251	0.0457005	ST13	Hsc70-interacting protein
sp|Q9UBN7|HDAC6_HUMAN	Q9UBN7	-1.14303	0.121035	HDAC6	Histone deacetylase 6
sp|P54578-2|UBP14_HUMAN	P54578-2	-1.1437	0.0348702	USP14	Isoform 2 of Ubiquitin carboxyl-terminal hydrolase 14
sp|P18510-2|IL1RA_HUMAN	P18510-2	-1.14653	0.0231873	IL1RN	Isoform 2 of Interleukin-1 receptor antagonist protein
sp|Q9H773|DCTP1_HUMAN	Q9H773	-1.14665	0.00564735	DCTPP1	dCTP pyrophosphatase 1
sp|Q14764|MVP_HUMAN	Q14764	-1.14797	0.117967	MVP	Major vault protein
sp|P28325|CYTD_HUMAN	P28325	-1.18114	0.13873	CST5	Cystatin-D
sp|Q96C11-2|FGGY_HUMAN	Q96C11-2	-1.18354	0.014258	FGGY	Isoform 2 of FGGY carbohydrate kinase domain-containing protein
sp|P56537|IF6_HUMAN	P56537	-1.19296	0.0377492	EIF6	Eukaryotic translation initiation factor 6
sp|Q96CN7|ISOC1_HUMAN	Q96CN7	-1.19532	0.0306646	ISOC1	Isochorismatase domain-containing protein 1
sp|P62256-2|UBE2H_HUMAN	P62256-2	-1.20659	0.0401375	UBE2H	Isoform 2 of Ubiquitin-conjugating enzyme E2 H
sp|P17987|TCPA_HUMAN	P17987	-1.23778	0.0198967	TCP1	T-complex protein 1 subunit alpha
sp|Q96CD0|FBXL8_HUMAN	Q96CD0	-1.24317	0.0500526	FBXL8	F-box/LRR-repeat protein 8
sp|P00352|AL1A1_HUMAN	P00352	-1.2569	0.0094361	ALDH1A1	Aldehyde dehydrogenase 1A1
sp|Q13155|AIMP2_HUMAN	Q13155	-1.27448	0.00515541	AIMP2	Aminoacyl tRNA synthase complex-interacting multifunctional protein 2
sp|P20340-2|RAB6A_HUMAN	P20340-2	-1.28586	0.115793	RAB6A	Isoform 2 of Ras-related protein Rab-6A
sp|Q16719|KYNU_HUMAN	Q16719	-1.29491	0.00541749	KYNU	Kynureninase
sp|Q7Z4S6-2|KI21A_HUMAN	Q7Z4S6-2	-1.29716	0.0398538	KIF21A	Isoform 2 of Kinesin-like protein KIF21A
sp|O60502|OGA_HUMAN	O60502	-1.30152	0.0788136	OGA	Protein O-GlcNAcase
sp|Q8NB37-2|GALD1_HUMAN	Q8NB37-2	-1.31746	0.0415609	GATD1	Isoform 2 of Glutamine amidotransferase-like class 1 domain-containing protein 1
sp|P21399|ACOHC_HUMAN	P21399	-1.31982	0.00638661	ACO1	Cytoplasmic aconitate hydratase
sp|P49407-2|ARRB1_HUMAN	P49407-2	-1.32463	0.00360095	ARRB1	Isoform 1B of Beta-arrestin-1
sp|Q8WVY7|UBCP1_HUMAN	Q8WVY7	-1.32916	0.0859152	UBLCP1	Ubiquitin-like domain-containing CTD phosphatase 1
sp|O43776|SYNC_HUMAN	O43776	-1.33762	0.0137057	NARS1	Asparagine--tRNA ligase, cytoplasmic
sp|P46736-2|BRCC3_HUMAN	P46736-2	-1.33944	0.0756854	BRCC3	Isoform 1 of Lys-63-specific deubiquitinase BRCC36
sp|P12277|KCRB_HUMAN	P12277	-1.3904	0.0990008	CKB	Creatine kinase B-type
sp|Q08623|HDHD1_HUMAN	Q08623	-1.40105	0.00146343	PUDP	Pseudouridine-5'-phosphatase
sp|Q9Y262-2|EIF3L_HUMAN	Q9Y262-2	-1.41822	0.014258	EIF3L	Isoform 2 of Eukaryotic translation initiation factor 3 subunit L
sp|O00534|VMA5A_HUMAN	O00534	-1.4758	0.00198231	VWA5A	von Willebrand factor A domain-containing protein 5A
sp|P53041|PPP5_HUMAN	P53041	-1.49345	0.0629771	PPP5C	Serine/threonine-protein phosphatase 5
sp|Q14195-2|DPYL3_HUMAN	Q14195-2	-1.49447	0.0306646	DPYSL3	Isoform LCRMP-4 of Dihydropyrimidinase-related protein 3
sp|Q13188-2|STK3_HUMAN	Q13188-2	-1.49717	0.0157611	STK3	Isoform 2 of Serine/threonine-protein kinase 3
sp|O15371-2|EIF3D_HUMAN	O15371-2	-1.53587	0.0858584	EIF3D	Isoform 2 of Eukaryotic translation initiation factor 3 subunit D
sp|P09210|GSTA2_HUMAN	P09210	-1.54613	0.0279699	GSTA2	Glutathione S-transferase A2
sp|Q3ZCW2|LEGL_HUMAN	Q3ZCW2	-1.55724	0.0507797	LGALSL	Galectin-related protein
sp|Q13148|TADBP_HUMAN	Q13148	-1.5583	0.00257415	TARDBP	TAR DNA-binding protein 43
sp|P14735|IDE_HUMAN	P14735	-1.5663	0.0116832	IDE	Insulin-degrading enzyme
sp|Q9Y6Y8|S23IP_HUMAN	Q9Y6Y8	-1.5886	0.0583243	SEC23IP	SEC23-interacting protein
sp|Q13596-2|SNX1_HUMAN	Q13596-2	-1.61133	0.0278313	SNX1	Isoform 1A of Sorting nexin-1
sp|Q9Y230|RUVB2_HUMAN	Q9Y230	-1.61357	0.0228758	RUVBL2	RuvB-like 2
sp|Q8WZA0-2|LZIC_HUMAN	Q8WZA0-2	-1.63933	0.0401806	LZIC	Isoform 2 of Protein LZIC
sp|O95359-3|TACC2_HUMAN	O95359-3	-1.64017	0.0150269	TACC2	Isoform 3 of Transforming acidic coiled-coil-containing protein 2
sp|O95848|NUD14_HUMAN	O95848	-1.64232	0.0604401	NUDT14	Uridine diphosphate glucose pyrophosphatase NUDT14
sp|Q9H993|ARMT1_HUMAN	Q9H993	-1.64667	0.00755944	ARMT1	Damage-control phosphatase ARMT1
sp|Q96NY8|NECT4_HUMAN	Q96NY8	-1.65658	0.0210656	NECTIN4	Nectin-4
sp|P49247|RPIA_HUMAN	P49247	-1.67564	0.0242204	RPIA	Ribose-5-phosphate isomerase
sp|Q00796|DHSO_HUMAN	Q00796	-1.67905	0.0123496	SORD	Sorbitol dehydrogenase
sp|P32189-1|GLPK_HUMAN	P32189-1	-1.74791	0.01639	GK	Isoform 1 of Glycerol kinase
sp|Q9UL25|RAB21_HUMAN	Q9UL25	-1.76361	0.0201182	RAB21	Ras-related protein Rab-21
sp|P52564|MP2K6_HUMAN	P52564	-1.79347	0.0309137	MAP2K6	Dual specificity mitogen-activated protein kinase kinase 6
sp|P00387-2|NB5R3_HUMAN	P00387-2	-1.84644	0.0549319	CYB5R3	Isoform 2 of NADH-cytochrome b5 reductase 3
sp|O15372|EIF3H_HUMAN	O15372	-1.86021	0.0179691	EIF3H	Eukaryotic translation initiation factor 3 subunit H
sp|P22528|SPR1B_HUMAN	P22528	-1.86315	0.0310208	SPRR1B	Cornifin-B
sp|Q5EBM0-2|CMPK2_HUMAN	Q5EBM0-2	-1.87222	0.014258	CMPK2	Isoform 2 of UMP-CMP kinase 2, mitochondrial
sp|P49589-2|SYCC_HUMAN	P49589-2	-1.8737	0.0179691	CARS1	Isoform 2 of Cysteine--tRNA ligase, cytoplasmic
sp|Q16851|UGPA_HUMAN	Q16851	-1.88696	0.0290742	UGP2	UTP--glucose-1-phosphate uridylyltransferase
sp|P55039|DRG2_HUMAN	P55039	-1.88933	0.014258	DRG2	Developmentally-regulated GTP-binding protein 2
sp|O95049|ZO3_HUMAN	O95049	-1.90198	0.0241623	TJP3	Tight junction protein ZO-3
sp|P46108-2|CRK_HUMAN	P46108-2	-1.91291	5.55102e-05	CRK	Isoform Crk-I of Adapter molecule crk
sp|Q53H82|LACB2_HUMAN	Q53H82	-1.94436	0.0134529	LACTB2	Endoribonuclease LACTB2
sp|O95456-2|PSMG1_HUMAN	O95456-2	-2.00524	0.000231608	PSMG1	Isoform 2 of Proteasome assembly chaperone 1
sp|O15217|GSTA4_HUMAN	O15217	-2.04145	0.0227789	GSTA4	Glutathione S-transferase A4
sp|Q9H832|UBE2Z_HUMAN	Q9H832	-2.07981	0.00313328	UBE2Z	Ubiquitin-conjugating enzyme E2 Z
sp|Q93034|CUL5_HUMAN	Q93034	-2.08839	8.40777e-05	CUL5	Cullin-5
sp|P19338|NUCL_HUMAN	P19338	-2.11638	0.00730521	NCL	Nucleolin
sp|Q15208|STK38_HUMAN	Q15208	-2.1867	4.65134e-05	STK38	Serine/threonine-protein kinase 38
sp|Q13557-10|KCC2D_HUMAN	Q13557-10	-2.31326	8.72241e-06	CAMK2D	Isoform Delta 10 of Calcium/calmodulin-dependent protein kinase type II subunit delta
sp|Q05639|EF1A2_HUMAN	Q05639	-2.31514	0.0125239	EEF1A2	Elongation factor 1-alpha 2
sp|P13667|PDIA4_HUMAN	P13667	-2.34096	1.59962e-05	PDIA4	Protein disulfide-isomerase A4
sp|Q15149-2|PLEC_HUMAN	Q15149-2	-2.3598	0.00593106	PLEC	Isoform 2 of Plectin
sp|P48163-2|MAOX_HUMAN	P48163-2	-2.38804	5.38583e-06	ME1	Isoform 2 of NADP-dependent malic enzyme
sp|O00178|GTPB1_HUMAN	O00178	-2.64416	3.00268e-07	GTPBP1	GTP-binding protein 1
sp|Q9BSH5|HDHD3_HUMAN	Q9BSH5	-2.68487	4.74269e-06	HDHD3	Haloacid dehalogenase-like hydrolase domain-containing protein 3
sp|Q14126|DSG2_HUMAN	Q14126	-2.73709	8.16725e-07	DSG2	Desmoglein-2
sp|Q96P70|IPO9_HUMAN	Q96P70	-2.86048	2.04135e-07	IPO9	Importin-9
sp|P14621|ACYP2_HUMAN	P14621	-2.924	2.08155e-05	ACYP2	Acylphosphatase-2
sp|Q92696|PGTA_HUMAN	Q92696	-2.92466	4.65134e-05	RABGGTA	Geranylgeranyl transferase type-2 subunit alpha
sp|P55011-3|S12A2_HUMAN	P55011-3	-2.95624	2.93316e-07	SLC12A2	Isoform 2 of Solute carrier family 12 member 2
sp|Q9H0A8|COMD4_HUMAN	Q9H0A8	-2.97085	1.96014e-05	COMMD4	COMM domain-containing protein 4
sp|O15247|CLIC2_HUMAN	O15247	-3.06892	3.00268e-07	CLIC2	Chloride intracellular channel protein 2
sp|P61966|AP1S1_HUMAN	P61966	-3.11564	4.06433e-06	AP1S1	AP-1 complex subunit sigma-1A
sp|Q8N0W3-2|FCSK_HUMAN	Q8N0W3-2	-3.21899	1.02165e-08	FCSK	Isoform 2 of L-fucose kinase
sp|Q9H477-2|RBSK_HUMAN	Q9H477-2	-3.24905	1.95283e-07	RBKS	Isoform 2 of Ribokinase
sp|O76027|ANXA9_HUMAN	O76027	-3.30602	0.000231608	ANXA9	Annexin A9
sp|P57735|RAB25_HUMAN	P57735	-3.42496	1.06572e-08	RAB25	Ras-related protein Rab-25
sp|Q93099|HGD_HUMAN	Q93099	-3.53103	1.1818e-09	HGD	Homogentisate 1,2-dioxygenase
sp|Q12802-2|AKP13_HUMAN	Q12802-2	-5.97491	1.57138e-09	AKAP13	Isoform 2 of A-kinase anchor protein 13

## Sheet: Tabelle1
Leading_Protein	GN	Protein ID	Entry Name	Gene	Protein Length	Organism	Protein Existence	Description	Protein Probability	Top Peptide Probability	Combined Total Peptides	Combined Spectral Count	G10T Spectral Count	H9T Spectral Count	G10T Unique Spectral Count	H9T Unique Spectral Count	G10T Total Spectral Count	H9T Total Spectral Count	G10T Intensity	H9T Intensity	G10T MaxLFQ Intensity	H9T MaxLFQ Intensity	Indistinguishable Proteins	Seen in # reps in control_M	Seen in # reps in control_F	Seen in # reps in patient_M	Seen in # reps in patient_F	Seen in # reps in control	Seen in # reps in patient	Seen in # reps in male	Seen in # reps in female	OnOff control_F vs patient_F onIn	StrictOnOff control_F vs patient_F onIn	OnOff control_M vs patient_M onIn	StrictOnOff control_M vs patient_M onIn	OnOff control_M vs control_F onIn	StrictOnOff control_M vs control_F onIn	OnOff patient_M vs patient_F onIn	StrictOnOff patient_M vs patient_F onIn	OnOff control_M vs patient_F onIn	StrictOnOff control_M vs patient_F onIn	OnOff control_F vs patient_M onIn	StrictOnOff control_F vs patient_M onIn	OnOff control vs patient onIn	StrictOnOff control vs patient onIn	OnOff male vs female onIn	StrictOnOff male vs female onIn	Top3 Selected	MaxLFQ Selected
sp|A0A075B6H7|KV37_HUMAN	IGKV3-7	A0A075B6H7	KV37_HUMAN	IGKV3-7	116	Homo sapiens	1:Experimental evidence at protein level	Probable non-functional immunoglobulin kappa variable 3-7	1	0.999	4	179	0	0	0	0	0	0	0	1593584770	0	2914434820		6	9	8	7	15	15	14	16																	TRUE	TRUE
sp|A0A075B6H9|LV469_HUMAN	IGLV4-69	A0A075B6H9	LV469_HUMAN	IGLV4-69	119	Homo sapiens	1:Experimental evidence at protein level	Immunoglobulin lambda variable 4-69	1	0.999	5	37	0	0	0	0	0	0	0	0	0	0		4	8	6	7	12	13	10	15																	TRUE	TRUE
sp|A0A075B6I0|LV861_HUMAN	IGLV8-61	A0A075B6I0	LV861_HUMAN	IGLV8-61	122	Homo sapiens	3:Protein inferred from homology	Immunoglobulin lambda variable 8-61	1	0.999	3	86	0	0	0	0	0	0	0	0	0	0		6	9	8	6	15	14	14	15																	TRUE	TRUE
sp|A0A075B6I9|LV746_HUMAN	IGLV7-46	A0A075B6I9	LV746_HUMAN	IGLV7-46	117	Homo sapiens	3:Protein inferred from homology	Immunoglobulin lambda variable 7-46	1	0.999	4	67	0	0	0	0	0	0	0	0	0	0		5	7	6	7	12	13	11	14																	TRUE	TRUE
sp|A0A075B6J9|LV218_HUMAN	IGLV2-18	A0A075B6J9	LV218_HUMAN	IGLV2-18	118	Homo sapiens	3:Protein inferred from homology	Immunoglobulin lambda variable 2-18	1	0.999	4	22	0	0	0	0	0	0	0	0	0	0		4	7	7	4	11	11	11	11																	TRUE	TRUE
sp|A0A075B6K4|LV310_HUMAN	IGLV3-10	A0A075B6K4	LV310_HUMAN	IGLV3-10	115	Homo sapiens	3:Protein inferred from homology	Immunoglobulin lambda variable 3-10	1	0.999	6	76	0	0	0	0	0	0	0	0	0	0		5	9	8	7	14	15	13	16																	TRUE	TRUE
sp|A0A075B6K5|LV39_HUMAN	IGLV3-9	A0A075B6K5	LV39_HUMAN	IGLV3-9	115	Homo sapiens	3:Protein inferred from homology	Immunoglobulin lambda variable 3-9	1	0.999	5	30	0	0	0	0	0	0	0	0	0	0		4	8	7	4	12	11	11	12																	TRUE	TRUE
sp|A0A075B6P5|KV228_HUMAN	IGKV2-28	A0A075B6P5	KV228_HUMAN	IGKV2-28	120	Homo sapiens	3:Protein inferred from homology	Immunoglobulin kappa variable 2-28	1	0.999	4	207	0	0	0	0	0	0	0	0	0	0	sp|P01615|KVD28_HUMAN	6	9	8	7	15	15	14	16																	TRUE	TRUE
sp|A0A075B6R2|HV404_HUMAN	IGHV4-4	A0A075B6R2	HV404_HUMAN	IGHV4-4	117	Homo sapiens	3:Protein inferred from homology	Immunoglobulin heavy variable 4-4	0.9999	0.999	4	9	0	0	0	0	0	0	0	0	0	0		1	5	5	3	6	8	6	8																	TRUE	TRUE
sp|A0A075B6S2|KVD29_HUMAN	IGKV2D-29	A0A075B6S2	KVD29_HUMAN	IGKV2D-29	120	Homo sapiens	3:Protein inferred from homology	Immunoglobulin kappa variable 2D-29	1	0.999	4	27	0	0	0	0	0	0	0	0	0	0	sp|A2NJV5|KV229_HUMAN	4	8	6	5	12	11	10	13																	TRUE	TRUE
sp|A0A075B6S5|KV127_HUMAN	IGKV1-27	A0A075B6S5	KV127_HUMAN	IGKV1-27	117	Homo sapiens	3:Protein inferred from homology	Immunoglobulin kappa variable 1-27	1	0.999	3	33	0	0	0	0	0	0	0	0	0	0		4	6	7	6	10	13	11	12																	TRUE	TRUE
sp|A0A087WSY6|KVD15_HUMAN	IGKV3D-15	A0A087WSY6	KVD15_HUMAN	IGKV3D-15	115	Homo sapiens	3:Protein inferred from homology	Immunoglobulin kappa variable 3D-15	1	0.999	2	86	0	0	0	0	0	0	0	0	0	0		4	7	7	7	11	14	11	14																	TRUE	TRUE
sp|A0A087WW87|KV240_HUMAN	IGKV2-40	A0A087WW87	KV240_HUMAN	IGKV2-40	121	Homo sapiens	3:Protein inferred from homology	Immunoglobulin kappa variable 2-40	1	0.999	7	11	0	0	0	0	0	0	0	0	0	0	sp|P01614|KVD40_HUMAN	2	5	5	2	7	7	7	7																	TRUE	TRUE
sp|A0A0A0MS15|HV349_HUMAN	IGHV3-49	A0A0A0MS15	HV349_HUMAN	IGHV3-49	119	Homo sapiens	3:Protein inferred from homology	Immunoglobulin heavy variable 3-49	1	0.999	9	70	0	0	0	0	0	0	0	21966870	0	32048600		6	9	8	7	15	15	14	16																	TRUE	TRUE
sp|A0A0A0MT36|KVD21_HUMAN	IGKV6D-21	A0A0A0MT36	KVD21_HUMAN	IGKV6D-21	114	Homo sapiens	3:Protein inferred from homology	Immunoglobulin kappa variable 6D-21	0.9977	0.999	4	22	0	0	0	0	0	0	0	0	0	0		3	7	6	5	10	11	9	12																	TRUE	TRUE
sp|A0A0B4J1U7|HV601_HUMAN	IGHV6-1	A0A0B4J1U7	HV601_HUMAN	IGHV6-1	121	Homo sapiens	3:Protein inferred from homology	Immunoglobulin heavy variable 6-1	1	0.999	4	99	0	0	0	0	0	0	0	215828832	0	215828832		6	9	8	7	15	15	14	16																	TRUE	TRUE
sp|A0A0B4J1V0|HV315_HUMAN	IGHV3-15	A0A0B4J1V0	HV315_HUMAN	IGHV3-15	119	Homo sapiens	3:Protein inferred from homology	Immunoglobulin heavy variable 3-15	1	0.999	11	220	0	1	0	1	0	1	0	597452030	0	538506180		6	9	8	7	15	15	14	16																	TRUE	TRUE
sp|A0A0B4J1V2|HV226_HUMAN	IGHV2-26	A0A0B4J1V2	HV226_HUMAN	IGHV2-26	119	Homo sapiens	3:Protein inferred from homology	Immunoglobulin heavy variable 2-26	1	0.999	3	34	0	0	0	0	0	0	0	0	0	0		3	8	7	4	11	11	10	12																	TRUE	TRUE
sp|A0A0B4J1X5|HV374_HUMAN	IGHV3-74	A0A0B4J1X5	HV374_HUMAN	IGHV3-74	117	Homo sapiens	3:Protein inferred from homology	Immunoglobulin heavy variable 3-74	1	0.999	12	105	0	0	0	0	0	0	0	259928480	0	259928480		6	9	8	7	15	15	14	16																	TRUE	TRUE
sp|A0A0B4J1Y8|LV949_HUMAN	IGLV9-49	A0A0B4J1Y8	LV949_HUMAN	IGLV9-49	123	Homo sapiens	1:Experimental evidence at protein level	Immunoglobulin lambda variable 9-49	1	0.999	5	24	0	0	0	0	0	0	0	0	0	0		2	4	7	6	6	13	9	10																	TRUE	TRUE
sp|A0A0B4J1Y9|HV372_HUMAN	IGHV3-72	A0A0B4J1Y9	HV372_HUMAN	IGHV3-72	119	Homo sapiens	3:Protein inferred from homology	Immunoglobulin heavy variable 3-72	1	0.999	11	70	0	0	0	0	0	0	0	0	0	0		5	9	8	5	14	13	13	14																	TRUE	TRUE
sp|A0A0C4DH24|KV621_HUMAN	IGKV6-21	A0A0C4DH24	KV621_HUMAN	IGKV6-21	114	Homo sapiens	3:Protein inferred from homology	Immunoglobulin kappa variable 6-21	0.9999	0.999	4	32	0	0	0	0	0	0	0	0	0	0		6	7	7	6	13	13	13	13																	TRUE	TRUE
sp|A0A0C4DH25|KVD20_HUMAN	IGKV3D-20	A0A0C4DH25	KVD20_HUMAN	IGKV3D-20	116	Homo sapiens	3:Protein inferred from homology	Immunoglobulin kappa variable 3D-20	0.9931	0.999	3	44	0	0	0	0	0	0	0	480759264	0	480759264		6	8	8	7	14	15	14	15																	TRUE	TRUE
sp|A0A0C4DH31|HV118_HUMAN	IGHV1-18	A0A0C4DH31	HV118_HUMAN	IGHV1-18	117	Homo sapiens	3:Protein inferred from homology	Immunoglobulin heavy variable 1-18	1	0.999	5	140	0	0	0	0	0	0	0	47528404	0	88707016		6	9	8	7	15	15	14	16																	TRUE	TRUE
sp|A0A0C4DH34|HV428_HUMAN	IGHV4-28	A0A0C4DH34	HV428_HUMAN	IGHV4-28	117	Homo sapiens	3:Protein inferred from homology	Immunoglobulin heavy variable 4-28	1	0.999	6	94	0	0	0	0	0	0	0	0	0	0		4	9	8	7	13	15	12	16																	TRUE	TRUE
sp|A0A0C4DH36|HV338_HUMAN	IGHV3-38	A0A0C4DH36	HV338_HUMAN	IGHV3-38	116	Homo sapiens	1:Experimental evidence at protein level	Probable non-functional immunoglobulin heavy variable 3-38	1	0.999	5	25	0	0	0	0	0	0	0	0	0	0		5	8	8	7	13	15	13	15																	TRUE	TRUE
sp|A0A0C4DH38|HV551_HUMAN	IGHV5-51	A0A0C4DH38	HV551_HUMAN	IGHV5-51	117	Homo sapiens	3:Protein inferred from homology	Immunoglobulin heavy variable 5-51	1	0.999	6	125	0	0	0	0	0	0	0	28776108	0	61956116		6	9	8	7	15	15	14	16																	TRUE	TRUE
sp|A0A0C4DH43|HV70D_HUMAN	IGHV2-70D	A0A0C4DH43	HV70D_HUMAN	IGHV2-70D	119	Homo sapiens	3:Protein inferred from homology	Immunoglobulin heavy variable 2-70D	1	0.999	4	8	0	0	0	0	0	0	0	0	0	0		1	5	2	2	6	4	3	7																	TRUE	TRUE
sp|A0A0C4DH67|KV108_HUMAN	IGKV1-8	A0A0C4DH67	KV108_HUMAN	IGKV1-8	115	Homo sapiens	3:Protein inferred from homology	Immunoglobulin kappa variable 1-8	1	0.999	5	208	0	0	0	0	0	0	0	40759204	0	107050976		6	9	8	7	15	15	14	16																	TRUE	TRUE
sp|A0A0C4DH68|KV224_HUMAN	IGKV2-24	A0A0C4DH68	KV224_HUMAN	IGKV2-24	120	Homo sapiens	3:Protein inferred from homology	Immunoglobulin kappa variable 2-24	1	0.999	7	137	0	0	0	0	0	0	0	10345765	0	116370408		6	9	8	7	15	15	14	16																	TRUE	TRUE
sp|A0A0C4DH73|KV112_HUMAN	IGKV1-12	A0A0C4DH73	KV112_HUMAN	IGKV1-12	117	Homo sapiens	3:Protein inferred from homology	Immunoglobulin kappa variable 1-12	1	0.999	4	249	0	0	0	0	0	0	0	744378620	0	708592580	sp|P01611|KVD12_HUMAN	6	9	8	7	15	15	14	16																	TRUE	TRUE
sp|A0A0J9YX35|HV64D_HUMAN	IGHV3-64D	A0A0J9YX35	HV64D_HUMAN	IGHV3-64D	117	Homo sapiens	3:Protein inferred from homology	Immunoglobulin heavy variable 3-64D	1	0.999	5	26	0	0	0	0	0	0	0	0	0	0		4	8	5	2	12	7	9	10																	TRUE	TRUE
sp|A0A0J9YXX1|HV5X1_HUMAN	IGHV5-10-1	A0A0J9YXX1	HV5X1_HUMAN	IGHV5-10-1	117	Homo sapiens	3:Protein inferred from homology	Immunoglobulin heavy variable 5-10-1	0.9817	0.9973	3	9	0	0	0	0	0	0	0	0	0	0		2	6	6	4	8	10	8	10																	TRUE	TRUE
sp|A0AVT1|UBA6_HUMAN	UBA6	A0AVT1	UBA6_HUMAN	UBA6	1052	Homo sapiens	1:Experimental evidence at protein level	Ubiquitin-like modifier-activating enzyme 6	1	0.999	47	189	0	0	0	0	0	0	0	0	0	0		5	9	6	4	14	10	11	13																	TRUE	TRUE
sp|A0M8Q6|IGLC7_HUMAN	IGLC7	A0M8Q6	IGLC7_HUMAN	IGLC7	106	Homo sapiens	1:Experimental evidence at protein level	Immunoglobulin lambda constant 7	1	0.999	9	24	0	0	0	0	0	3	0	0	0	0		5	4	5	4	9	9	10	8																	TRUE	TRUE
sp|A0MZ66|SHOT1_HUMAN	SHTN1	A0MZ66	SHOT1_HUMAN	SHTN1	631	Homo sapiens	1:Experimental evidence at protein level	Shootin-1	1	0.999	13	40	0	0	0	0	0	0	0	0	0	0		6	9	7	5	15	12	13	14																	TRUE	TRUE
sp|A6NDG6|PGP_HUMAN	PGP	A6NDG6	PGP_HUMAN	PGP	321	Homo sapiens	1:Experimental evidence at protein level	Glycerol-3-phosphate phosphatase	1	0.999	6	15	0	0	0	0	0	0	0	0	0	0		4	7	5	5	11	10	9	12																	TRUE	TRUE
sp|A6NDU8|RIMC1_HUMAN	RIMOC1	A6NDU8	RIMC1_HUMAN	RIMOC1	294	Homo sapiens	1:Experimental evidence at protein level	RAB7A-interacting MON1-CCZ1 complex subunit 1	1	0.999	3	10	0	0	0	0	0	0	0	0	0	0		2	5	2	1	7	3	4	6																	TRUE	TRUE
sp|E9PAV3-2|NACAM_HUMAN	NACA	E9PAV3-2	NACAM_HUMAN	NACA	925	Homo sapiens		Isoform skNAC-2 of Nascent polypeptide-associated complex subunit alpha, muscle-specific form	1	0.999	6	48	0	0	0	0	0	0	0	0	0	0	sp|E9PAV3|NACAM_HUMAN, sp|Q13765|NACA_HUMAN	6	9	7	5	15	12	13	14																	TRUE	TRUE
sp|O00151|PDLI1_HUMAN	PDLIM1	O00151	PDLI1_HUMAN	PDLIM1	329	Homo sapiens	1:Experimental evidence at protein level	PDZ and LIM domain protein 1	1	0.999	28	824	0	0	0	0	0	0	0	22856282	0	30333682		6	9	8	7	15	15	14	16																	TRUE	TRUE
sp|O00170|AIP_HUMAN	AIP	O00170	AIP_HUMAN	AIP	330	Homo sapiens	1:Experimental evidence at protein level	AH receptor-interacting protein	1	0.999	12	32	0	0	0	0	0	0	0	0	0	0		4	7	4	2	11	6	8	9																	TRUE	TRUE
sp|O00178|GTPB1_HUMAN	GTPBP1	O00178	GTPB1_HUMAN	GTPBP1	669	Homo sapiens	1:Experimental evidence at protein level	GTP-binding protein 1	1	0.999	3	7	0	0	0	0	0	0	0	0	0	0		4	5	1	0	9	1	5	5	control_F								control_M								TRUE	TRUE
sp|O00194|RB27B_HUMAN	RAB27B	O00194	RB27B_HUMAN	RAB27B	218	Homo sapiens	1:Experimental evidence at protein level	Ras-related protein Rab-27B	1	0.999	4	16	0	0	0	0	0	0	0	0	0	0		4	8	6	2	12	8	10	10																	TRUE	TRUE
sp|O00203-3|AP3B1_HUMAN	AP3B1	O00203-3	AP3B1_HUMAN	AP3B1	1045	Homo sapiens		Isoform 2 of AP-3 complex subunit beta-1	1	0.999	10	19	0	0	0	0	0	0	0	0	0	0	sp|O00203|AP3B1_HUMAN	2	7	2	3	9	5	4	10																	TRUE	TRUE
sp|O00204-2|ST2B1_HUMAN	SULT2B1	O00204-2	ST2B1_HUMAN	SULT2B1	350	Homo sapiens		Isoform 2 of Sulfotransferase 2B1	1	0.999	15	92	0	0	0	0	0	0	0	0	0	0	sp|O00204|ST2B1_HUMAN	5	9	7	5	14	12	12	14																	TRUE	TRUE
sp|O00231|PSD11_HUMAN	PSMD11	O00231	PSD11_HUMAN	PSMD11	422	Homo sapiens	1:Experimental evidence at protein level	26S proteasome non-ATPase regulatory subunit 11	1	0.999	21	140	0	0	0	0	0	0	0	0	0	0		5	9	7	6	14	13	12	15																	TRUE	TRUE
sp|O00232|PSD12_HUMAN	PSMD12	O00232	PSD12_HUMAN	PSMD12	456	Homo sapiens	1:Experimental evidence at protein level	26S proteasome non-ATPase regulatory subunit 12	1	0.999	16	74	0	0	0	0	0	0	0	0	0	0		5	9	7	4	14	11	12	13																	TRUE	TRUE
sp|O00233|PSMD9_HUMAN	PSMD9	O00233	PSMD9_HUMAN	PSMD9	223	Homo sapiens	1:Experimental evidence at protein level	26S proteasome non-ATPase regulatory subunit 9	1	0.999	7	75	0	0	0	0	0	0	0	0	0	0		6	9	7	6	15	13	13	15																	TRUE	TRUE
sp|O00244|ATOX1_HUMAN	ATOX1	O00244	ATOX1_HUMAN	ATOX1	68	Homo sapiens	1:Experimental evidence at protein level	Copper transport protein ATOX1	1	0.999	5	31	0	0	0	0	0	0	0	0	0	0		5	5	5	4	10	9	10	9																	TRUE	TRUE
sp|O00273-2|DFFA_HUMAN	DFFA	O00273-2	DFFA_HUMAN	DFFA	268	Homo sapiens		Isoform DFF35 of DNA fragmentation factor subunit alpha	1	0.999	6	15	0	0	0	0	0	0	0	0	0	0	sp|O00273|DFFA_HUMAN	4	6	5	2	10	7	9	8																	TRUE	TRUE
sp|O00299|CLIC1_HUMAN	CLIC1	O00299	CLIC1_HUMAN	CLIC1	241	Homo sapiens	1:Experimental evidence at protein level	Chloride intracellular channel protein 1	1	0.999	26	1010	0	1	0	1	0	1	0	112163952	0	204671872		6	9	8	7	15	15	14	16																	TRUE	TRUE
sp|O00303|EIF3F_HUMAN	EIF3F	O00303	EIF3F_HUMAN	EIF3F	357	Homo sapiens	1:Experimental evidence at protein level	Eukaryotic translation initiation factor 3 subunit F	1	0.999	7	62	0	0	0	0	0	0	0	0	0	0		5	9	6	3	14	9	11	12																	TRUE	TRUE
sp|O00391|QSOX1_HUMAN	QSOX1	O00391	QSOX1_HUMAN	QSOX1	747	Homo sapiens	1:Experimental evidence at protein level	Sulfhydryl oxidase 1	1	0.999	24	249	0	1	0	0	0	1	0	105079128	0	71528200		6	9	8	7	15	15	14	16																	TRUE	TRUE
sp|O00410|IPO5_HUMAN	IPO5	O00410	IPO5_HUMAN	IPO5	1097	Homo sapiens	1:Experimental evidence at protein level	Importin-5	1	0.999	16	55	0	0	0	0	0	0	0	0	0	0		3	6	6	4	9	10	9	10																	TRUE	TRUE
sp|O00442|RTCA_HUMAN	RTCA	O00442	RTCA_HUMAN	RTCA	366	Homo sapiens	1:Experimental evidence at protein level	RNA 3'-terminal phosphate cyclase	1	0.999	6	27	0	0	0	0	0	0	0	0	0	0		4	8	5	3	12	8	9	11																	TRUE	TRUE
sp|O00468-2|AGRIN_HUMAN	AGRN	O00468-2	AGRIN_HUMAN	AGRN	1964	Homo sapiens		Isoform 2 of Agrin	0.9962	0.999	3	3	0	0	0	0	0	0	0	0	0	0	sp|O00468-3|AGRIN_HUMAN, sp|O00468-4|AGRIN_HUMAN, sp|O00468-5|AGRIN_HUMAN, sp|O00468-6|AGRIN_HUMAN, sp|O00468-7|AGRIN_HUMAN, sp|O00468|AGRIN_HUMAN	4	5	3	2	9	5	7	7																	TRUE	TRUE
sp|O00487|PSDE_HUMAN	PSMD14	O00487	PSDE_HUMAN	PSMD14	310	Homo sapiens	1:Experimental evidence at protein level	26S proteasome non-ATPase regulatory subunit 14	1	0.999	12	126	0	0	0	0	0	0	0	0	0	0		6	9	8	6	15	14	14	15																	TRUE	TRUE
sp|O00499-10|BIN1_HUMAN	BIN1	O00499-10	BIN1_HUMAN	BIN1	424	Homo sapiens		Isoform BIN1-13 of Myc box-dependent-interacting protein 1	1	0.999	2	10	0	0	0	0	0	0	0	0	0	0	sp|O00499-11|BIN1_HUMAN, sp|O00499-2|BIN1_HUMAN, sp|O00499-3|BIN1_HUMAN, sp|O00499-4|BIN1_HUMAN, sp|O00499-5|BIN1_HUMAN, sp|O00499-6|BIN1_HUMAN, sp|O00499-7|BIN1_HUMAN, sp|O00499-8|BIN1_HUMAN, sp|O00499-9|BIN1_HUMAN, sp|O00499|BIN1_HUMAN	3	7	2	2	10	4	5	9																	TRUE	TRUE
sp|O00533-2|NCHL1_HUMAN	CHL1	O00533-2	NCHL1_HUMAN	CHL1	1224	Homo sapiens		Isoform 2 of Neural cell adhesion molecule L1-like protein	1	0.999	17	32	0	0	0	0	0	0	0	0	0	0	sp|O00533|NCHL1_HUMAN	3	7	3	2	10	5	6	9																	TRUE	TRUE
sp|O00534|VMA5A_HUMAN	VWA5A	O00534	VMA5A_HUMAN	VWA5A	786	Homo sapiens	1:Experimental evidence at protein level	von Willebrand factor A domain-containing protein 5A	1	0.999	28	203	0	0	0	0	0	0	0	0	0	0		5	9	7	5	14	12	12	14																	TRUE	TRUE
sp|O00560-2|SDCB1_HUMAN	SDCBP	O00560-2	SDCB1_HUMAN	SDCBP	297	Homo sapiens		Isoform 2 of Syntenin-1	1	0.999	10	65	0	0	0	0	0	0	0	0	0	0	sp|O00560|SDCB1_HUMAN	6	8	8	6	14	14	14	14																	TRUE	TRUE
sp|O00571-2|DDX3X_HUMAN	DDX3X	O00571-2	DDX3X_HUMAN	DDX3X	646	Homo sapiens		Isoform 2 of ATP-dependent RNA helicase DDX3X	1	0.999	9	23	0	0	0	0	0	0	0	0	0	0	sp|O00571|DDX3X_HUMAN	4	6	6	3	10	9	10	9																	TRUE	TRUE
sp|O00584|RNT2_HUMAN	RNASET2	O00584	RNT2_HUMAN	RNASET2	256	Homo sapiens	1:Experimental evidence at protein level	Ribonuclease T2	1	0.999	11	173	0	0	0	0	0	0	0	0	0	0		6	9	8	7	15	15	14	16																	TRUE	TRUE
sp|O00625|PIR_HUMAN	PIR	O00625	PIR_HUMAN	PIR	290	Homo sapiens	1:Experimental evidence at protein level	Pirin	1	0.999	10	20	0	0	0	0	0	0	0	0	0	0		2	5	3	1	7	4	5	6																	TRUE	TRUE
sp|O00629|IMA3_HUMAN	KPNA4	O00629	IMA3_HUMAN	KPNA4	521	Homo sapiens	1:Experimental evidence at protein level	Importin subunit alpha-3	1	0.999	6	30	0	0	0	0	0	0	0	0	0	0		5	8	6	3	13	9	11	11																	TRUE	TRUE
sp|O00743|PPP6_HUMAN	PPP6C	O00743	PPP6_HUMAN	PPP6C	305	Homo sapiens	1:Experimental evidence at protein level	Serine/threonine-protein phosphatase 6 catalytic subunit	1	0.999	12	58	0	0	0	0	0	0	0	0	0	0		6	9	7	5	15	12	13	14																	TRUE	TRUE
sp|O00757|F16P2_HUMAN	FBP2	O00757	F16P2_HUMAN	FBP2	339	Homo sapiens	1:Experimental evidence at protein level	Fructose-1,6-bisphosphatase isozyme 2	1	0.999	4	30	0	0	0	0	0	0	0	0	0	0		5	8	6	4	13	10	11	12																	TRUE	TRUE
sp|O00764|PDXK_HUMAN	PDXK	O00764	PDXK_HUMAN	PDXK	312	Homo sapiens	1:Experimental evidence at protein level	Pyridoxal kinase	1	0.999	27	621	0	0	0	0	0	0	0	0	0	0		6	9	8	7	15	15	14	16																	TRUE	TRUE
sp|O14579|COPE_HUMAN	COPE	O14579	COPE_HUMAN	COPE	308	Homo sapiens	1:Experimental evidence at protein level	Coatomer subunit epsilon	1	0.999	19	104	0	0	0	0	0	0	0	0	0	0		4	9	5	4	13	9	9	13																	TRUE	TRUE
sp|O14618|CCS_HUMAN	CCS	O14618	CCS_HUMAN	CCS	274	Homo sapiens	1:Experimental evidence at protein level	Copper chaperone for superoxide dismutase	1	0.999	7	32	0	0	0	0	0	0	0	0	0	0		6	7	5	6	13	11	11	13																	TRUE	TRUE
sp|O14737|PDCD5_HUMAN	PDCD5	O14737	PDCD5_HUMAN	PDCD5	125	Homo sapiens	1:Experimental evidence at protein level	Programmed cell death protein 5	1	0.999	4	21	0	0	0	0	0	0	0	0	0	0		4	9	7	6	13	13	11	15																	TRUE	TRUE
sp|O14745|NHRF1_HUMAN	NHERF1	O14745	NHRF1_HUMAN	NHERF1	358	Homo sapiens	1:Experimental evidence at protein level	Na(+)/H(+) exchange regulatory cofactor NHE-RF1	1	0.999	22	198	0	0	0	0	0	0	0	0	0	0		6	9	8	6	15	14	14	15																	TRUE	TRUE
sp|O14773|TPP1_HUMAN	TPP1	O14773	TPP1_HUMAN	TPP1	563	Homo sapiens	1:Experimental evidence at protein level	Tripeptidyl-peptidase 1	1	0.999	11	70	0	1	0	0	0	1	0	32948004	0	0		4	8	8	5	12	13	12	13																	TRUE	TRUE
sp|O14791-2|APOL1_HUMAN	APOL1	O14791-2	APOL1_HUMAN	APOL1	414	Homo sapiens		Isoform 2 of Apolipoprotein L1	1	0.999	14	89	0	0	0	0	0	0	0	0	0	0	sp|O14791|APOL1_HUMAN	5	9	8	7	14	15	13	16																	TRUE	TRUE
sp|O14818|PSA7_HUMAN	PSMA7	O14818	PSA7_HUMAN	PSMA7	248	Homo sapiens	1:Experimental evidence at protein level	Proteasome subunit alpha type-7	1	0.999	22	378	0	0	0	0	0	0	0	0	0	0		6	9	8	7	15	15	14	16																	TRUE	TRUE
sp|O14841|OPLA_HUMAN	OPLAH	O14841	OPLA_HUMAN	OPLAH	1288	Homo sapiens	1:Experimental evidence at protein level	5-oxoprolinase	1	0.999	26	81	0	0	0	0	0	0	0	0	0	0		4	8	5	4	12	9	9	12																	TRUE	TRUE
sp|O14879|IFIT3_HUMAN	IFIT3	O14879	IFIT3_HUMAN	IFIT3	490	Homo sapiens	1:Experimental evidence at protein level	Interferon-induced protein with tetratricopeptide repeats 3	1	0.999	8	20	0	0	0	0	0	0	0	0	0	0		4	9	5	2	13	7	9	11																	TRUE	TRUE
sp|O14896-2|IRF6_HUMAN	IRF6	O14896-2	IRF6_HUMAN	IRF6	372	Homo sapiens		Isoform 2 of Interferon regulatory factor 6	1	0.999	2	13	0	0	0	0	0	0	0	0	0	0	sp|O14896|IRF6_HUMAN	2	5	3	1	7	4	5	6																	TRUE	TRUE
sp|O14907|TX1B3_HUMAN	TAX1BP3	O14907	TX1B3_HUMAN	TAX1BP3	124	Homo sapiens	1:Experimental evidence at protein level	Tax1-binding protein 3	1	0.999	5	37	0	0	0	0	0	0	0	0	0	0		4	8	4	3	12	7	8	11																	TRUE	TRUE
sp|O14908|GIPC1_HUMAN	GIPC1	O14908	GIPC1_HUMAN	GIPC1	333	Homo sapiens	1:Experimental evidence at protein level	PDZ domain-containing protein GIPC1	1	0.999	14	75	0	0	0	0	0	0	0	82614312	0	77731520		4	9	8	7	13	15	12	16																	TRUE	TRUE
sp|O14933|UB2L6_HUMAN	UBE2L6	O14933	UB2L6_HUMAN	UBE2L6	153	Homo sapiens	1:Experimental evidence at protein level	Ubiquitin/ISG15-conjugating enzyme E2 L6	1	0.999	13	98	0	0	0	0	0	0	0	0	0	0		5	9	7	7	14	14	12	16																	TRUE	TRUE
sp|O14950|ML12B_HUMAN	MYL12B	O14950	ML12B_HUMAN	MYL12B	172	Homo sapiens	1:Experimental evidence at protein level	Myosin regulatory light chain 12B	1	0.999	17	316	0	0	0	0	0	0	0	10601121	0	47267632		6	9	8	7	15	15	14	16																	TRUE	TRUE
sp|O14964-2|HGS_HUMAN	HGS	O14964-2	HGS_HUMAN	HGS	690	Homo sapiens		Isoform 2 of Hepatocyte growth factor-regulated tyrosine kinase substrate	1	0.999	5	14	0	0	0	0	0	0	0	0	0	0	sp|O14964|HGS_HUMAN	3	7	4	3	10	7	7	10																	TRUE	TRUE
sp|O14976-2|GAK_HUMAN	GAK	O14976-2	GAK_HUMAN	GAK	1232	Homo sapiens		Isoform 2 of Cyclin-G-associated kinase	1	0.999	9	22	0	0	0	0	0	0	0	0	0	0	sp|O14976|GAK_HUMAN	3	7	2	3	10	5	5	10																	TRUE	TRUE
sp|O14980|XPO1_HUMAN	XPO1	O14980	XPO1_HUMAN	XPO1	1071	Homo sapiens	1:Experimental evidence at protein level	Exportin-1	1	0.999	24	45	0	0	0	0	0	0	0	0	0	0		3	5	4	3	8	7	7	8																	TRUE	TRUE
sp|O15020-2|SPTN2_HUMAN	SPTBN2	O15020-2	SPTN2_HUMAN	SPTBN2	2365	Homo sapiens		Isoform 2 of Spectrin beta chain, non-erythrocytic 2	1	0.999	51	99	0	0	0	0	0	0	0	0	0	0	sp|O15020|SPTN2_HUMAN	3	8	4	4	11	8	7	12																	TRUE	TRUE
sp|O15067|PUR4_HUMAN	PFAS	O15067	PUR4_HUMAN	PFAS	1338	Homo sapiens	1:Experimental evidence at protein level	Phosphoribosylformylglycinamidine synthase	1	0.999	34	88	0	0	0	0	0	0	0	0	0	0		3	8	4	4	11	8	7	12																	TRUE	TRUE
sp|O15116|LSM1_HUMAN	LSM1	O15116	LSM1_HUMAN	LSM1	133	Homo sapiens	1:Experimental evidence at protein level	U6 snRNA-associated Sm-like protein LSm1	1	0.999	2	13	0	0	0	0	0	0	0	0	0	0		3	6	3	2	9	5	6	8																	TRUE	TRUE
sp|O15143|ARC1B_HUMAN	ARPC1B	O15143	ARC1B_HUMAN	ARPC1B	372	Homo sapiens	1:Experimental evidence at protein level	Actin-related protein 2/3 complex subunit 1B	1	0.999	21	180	0	0	0	0	0	0	0	0	0	0		5	9	7	6	14	13	12	15																	TRUE	TRUE
sp|O15144|ARPC2_HUMAN	ARPC2	O15144	ARPC2_HUMAN	ARPC2	300	Homo sapiens	1:Experimental evidence at protein level	Actin-related protein 2/3 complex subunit 2	1	0.999	33	471	0	0	0	0	0	0	0	0	0	0		6	9	8	7	15	15	14	16																	TRUE	TRUE
sp|O15145|ARPC3_HUMAN	ARPC3	O15145	ARPC3_HUMAN	ARPC3	178	Homo sapiens	1:Experimental evidence at protein level	Actin-related protein 2/3 complex subunit 3	1	0.999	18	235	0	0	0	0	0	0	0	0	0	0		6	9	8	7	15	15	14	16																	TRUE	TRUE
sp|O15212|PFD6_HUMAN	PFDN6	O15212	PFD6_HUMAN	PFDN6	129	Homo sapiens	1:Experimental evidence at protein level	Prefoldin subunit 6	1	0.999	7	33	0	0	0	0	0	0	0	0	0	0		3	9	6	4	12	10	9	13																	TRUE	TRUE
sp|O15217|GSTA4_HUMAN	GSTA4	O15217	GSTA4_HUMAN	GSTA4	222	Homo sapiens	1:Experimental evidence at protein level	Glutathione S-transferase A4	1	0.999	6	22	0	0	0	0	0	0	0	0	0	0		4	4	2	1	8	3	6	5																	TRUE	TRUE
sp|O15231-3|ZN185_HUMAN	ZNF185	O15231-3	ZN185_HUMAN	ZNF185	690	Homo sapiens		Isoform 3 of Zinc finger protein 185	1	0.999	16	126	0	0	0	0	0	0	0	0	0	0	sp|O15231|ZN185_HUMAN	5	9	8	4	14	12	13	13																	TRUE	TRUE
sp|O15247|CLIC2_HUMAN	CLIC2	O15247	CLIC2_HUMAN	CLIC2	247	Homo sapiens	1:Experimental evidence at protein level	Chloride intracellular channel protein 2	1	0.999	6	21	0	0	0	0	0	0	0	0	0	0		4	8	0	3	12	3	4	11			control_M								control_F						TRUE	TRUE
sp|O15305|PMM2_HUMAN	PMM2	O15305	PMM2_HUMAN	PMM2	246	Homo sapiens	1:Experimental evidence at protein level	Phosphomannomutase 2	1	0.999	19	177	0	0	0	0	0	0	0	0	0	0		6	9	8	7	15	15	14	16																	TRUE	TRUE
sp|O15327|INP4B_HUMAN	INPP4B	O15327	INP4B_HUMAN	INPP4B	924	Homo sapiens	1:Experimental evidence at protein level	Inositol polyphosphate 4-phosphatase type II	1	0.999	13	31	0	0	0	0	0	0	0	0	0	0		2	6	4	2	8	6	6	8																	TRUE	TRUE
sp|O15371-2|EIF3D_HUMAN	EIF3D	O15371-2	EIF3D_HUMAN	EIF3D	499	Homo sapiens		Isoform 2 of Eukaryotic translation initiation factor 3 subunit D	1	0.999	4	5	0	0	0	0	0	0	0	0	0	0	sp|O15371-3|EIF3D_HUMAN, sp|O15371|EIF3D_HUMAN	2	6	2	0	8	2	4	6	control_F																TRUE	TRUE
sp|O15372|EIF3H_HUMAN	EIF3H	O15372	EIF3H_HUMAN	EIF3H	352	Homo sapiens	1:Experimental evidence at protein level	Eukaryotic translation initiation factor 3 subunit H	1	0.999	7	15	0	0	0	0	0	0	0	0	0	0		4	6	6	1	10	7	10	7																	TRUE	TRUE
sp|O15511|ARPC5_HUMAN	ARPC5	O15511	ARPC5_HUMAN	ARPC5	151	Homo sapiens	1:Experimental evidence at protein level	Actin-related protein 2/3 complex subunit 5	1	0.999	10	226	0	0	0	0	0	0	0	36324748	0	89059424		5	9	8	7	14	15	13	16																	TRUE	TRUE
sp|O43149|ZZEF1_HUMAN	ZZEF1	O43149	ZZEF1_HUMAN	ZZEF1	2961	Homo sapiens	1:Experimental evidence at protein level	Zinc finger ZZ-type and EF-hand domain-containing protein 1	1	0.999	8	12	0	0	0	0	0	0	0	0	0	0		2	5	0	1	7	1	2	6											control_F						TRUE	TRUE
sp|O43175|SERA_HUMAN	PHGDH	O43175	SERA_HUMAN	PHGDH	533	Homo sapiens	1:Experimental evidence at protein level	D-3-phosphoglycerate dehydrogenase	1	0.999	27	304	0	0	0	0	0	0	0	24248300	0	50859728		6	9	8	6	15	14	14	15																	TRUE	TRUE
sp|O43237-2|DC1L2_HUMAN	DYNC1LI2	O43237-2	DC1L2_HUMAN	DYNC1LI2	415	Homo sapiens		Isoform 2 of Cytoplasmic dynein 1 light intermediate chain 2	1	0.999	8	11	0	0	0	0	0	0	0	0	0	0	sp|O43237|DC1L2_HUMAN	2	8	2	2	10	4	4	10																	TRUE	TRUE
sp|O43242|PSMD3_HUMAN	PSMD3	O43242	PSMD3_HUMAN	PSMD3	534	Homo sapiens	1:Experimental evidence at protein level	26S proteasome non-ATPase regulatory subunit 3	1	0.999	12	50	0	0	0	0	0	0	0	0	0	0		5	9	5	3	14	8	10	12																	TRUE	TRUE
sp|O43324-2|MCA3_HUMAN	EEF1E1	O43324-2	MCA3_HUMAN	EEF1E1	139	Homo sapiens		Isoform 2 of Eukaryotic translation elongation factor 1 epsilon-1	1	0.999	3	10	0	0	0	0	0	0	0	0	0	0	sp|O43324|MCA3_HUMAN	3	7	2	2	10	4	5	9																	TRUE	TRUE
sp|O43396|TXNL1_HUMAN	TXNL1	O43396	TXNL1_HUMAN	TXNL1	289	Homo sapiens	1:Experimental evidence at protein level	Thioredoxin-like protein 1	1	0.999	20	212	0	0	0	0	0	0	0	0	0	0		6	9	8	6	15	14	14	15																	TRUE	TRUE
sp|O43399-5|TPD54_HUMAN	TPD52L2	O43399-5	TPD54_HUMAN	TPD52L2	220	Homo sapiens		Isoform 5 of Tumor protein D54	1	0.999	8	77	0	0	0	0	0	0	0	0	0	0	sp|O43399-7|TPD54_HUMAN, sp|O43399|TPD54_HUMAN	6	9	8	7	15	15	14	16																	TRUE	TRUE
sp|O43432-3|IF4G3_HUMAN	EIF4G3	O43432-3	IF4G3_HUMAN	EIF4G3	1591	Homo sapiens		Isoform 3 of Eukaryotic translation initiation factor 4 gamma 3	0.9931	0.999	4	62	0	0	0	0	0	0	0	0	0	0	sp|O43432|IF4G3_HUMAN	3	5	5	5	8	10	8	10																	TRUE	TRUE
sp|O43447|PPIH_HUMAN	PPIH	O43447	PPIH_HUMAN	PPIH	177	Homo sapiens	1:Experimental evidence at protein level	Peptidyl-prolyl cis-trans isomerase H	1	0.999	5	29	0	0	0	0	0	0	0	0	0	0		4	8	5	4	12	9	9	12																	TRUE	TRUE
sp|O43488|ARK72_HUMAN	AKR7A2	O43488	ARK72_HUMAN	AKR7A2	359	Homo sapiens	1:Experimental evidence at protein level	Aflatoxin B1 aldehyde reductase member 2	1	0.999	15	229	0	0	0	0	0	0	0	0	0	0		6	9	8	7	15	15	14	16																	TRUE	TRUE
sp|O43490-2|PROM1_HUMAN	PROM1	O43490-2	PROM1_HUMAN	PROM1	856	Homo sapiens		Isoform 2 of Prominin-1	1	0.999	22	59	0	0	0	0	0	0	0	0	0	0	sp|O43490-3|PROM1_HUMAN, sp|O43490-4|PROM1_HUMAN, sp|O43490-5|PROM1_HUMAN, sp|O43490-6|PROM1_HUMAN, sp|O43490-7|PROM1_HUMAN, sp|O43490|PROM1_HUMAN	3	5	4	4	8	8	7	9																	TRUE	TRUE
sp|O43508-2|TNF12_HUMAN	TNFSF12	O43508-2	TNF12_HUMAN	TNFSF12	330	Homo sapiens		Isoform TWE-PRIL of Tumor necrosis factor ligand superfamily member 12	1	0.999	3	17	0	0	0	0	0	0	0	0	0	0	sp|O75888-2|TNF13_HUMAN, sp|O75888-4|TNF13_HUMAN, sp|O75888-5|TNF13_HUMAN, sp|O75888|TNF13_HUMAN	4	4	5	6	8	11	9	10																	TRUE	TRUE
sp|O43583|DENR_HUMAN	DENR	O43583	DENR_HUMAN	DENR	198	Homo sapiens	1:Experimental evidence at protein level	Density-regulated protein	1	0.999	4	42	0	0	0	0	0	0	0	0	0	0		5	8	6	2	13	8	11	10																	TRUE	TRUE
sp|O43598|DNPH1_HUMAN	DNPH1	O43598	DNPH1_HUMAN	DNPH1	174	Homo sapiens	1:Experimental evidence at protein level	2'-deoxynucleoside 5'-phosphate N-hydrolase 1	1	0.999	10	86	0	0	0	0	0	0	0	46795332	0	51985656		5	9	7	7	14	14	12	16																	TRUE	TRUE
sp|O43617-2|TPPC3_HUMAN	TRAPPC3	O43617-2	TPPC3_HUMAN	TRAPPC3	134	Homo sapiens		Isoform 2 of Trafficking protein particle complex subunit 3	1	0.999	3	13	0	0	0	0	0	0	0	0	0	0	sp|O43617|TPPC3_HUMAN	4	3	2	1	7	3	6	4																	TRUE	TRUE
sp|O43633|CHM2A_HUMAN	CHMP2A	O43633	CHM2A_HUMAN	CHMP2A	222	Homo sapiens	1:Experimental evidence at protein level	Charged multivesicular body protein 2a	1	0.999	6	21	0	0	0	0	0	0	0	0	0	0		2	5	4	2	7	6	6	7																	TRUE	TRUE
sp|O43653|PSCA_HUMAN	PSCA	O43653	PSCA_HUMAN	PSCA	114	Homo sapiens	1:Experimental evidence at protein level	Prostate stem cell antigen	1	0.999	3	43	0	0	0	0	0	0	0	3.0673e+06	0	3223250		5	3	6	6	8	12	11	9																	TRUE	TRUE
sp|O43681|GET3_HUMAN	GET3	O43681	GET3_HUMAN	GET3	348	Homo sapiens	1:Experimental evidence at protein level	ATPase GET3	1	0.999	7	19	0	0	0	0	0	0	0	0	0	0		2	5	3	1	7	4	5	6																	TRUE	TRUE
sp|O43707|ACTN4_HUMAN	ACTN4	O43707	ACTN4_HUMAN	ACTN4	911	Homo sapiens	1:Experimental evidence at protein level	Alpha-actinin-4	1	0.999	111	2418	0	1	0	0	0	1	0	455283840	0	145024080		6	9	8	7	15	15	14	16																	TRUE	TRUE
sp|O43708|MAAI_HUMAN	GSTZ1	O43708	MAAI_HUMAN	GSTZ1	216	Homo sapiens	1:Experimental evidence at protein level	Maleylacetoacetate isomerase	1	0.999	11	132	0	0	0	0	0	0	0	5312033	0	9288237		5	9	7	5	14	12	12	14																	TRUE	TRUE
sp|O43747-2|AP1G1_HUMAN	AP1G1	O43747-2	AP1G1_HUMAN	AP1G1	825	Homo sapiens		Isoform 2 of AP-1 complex subunit gamma-1	1	0.999	18	47	0	0	0	0	0	0	0	0	0	0	sp|O43747|AP1G1_HUMAN	4	8	5	3	12	8	9	11																	TRUE	TRUE
sp|O43765|SGTA_HUMAN	SGTA	O43765	SGTA_HUMAN	SGTA	313	Homo sapiens	1:Experimental evidence at protein level	Small glutamine-rich tetratricopeptide repeat-containing protein alpha	1	0.999	5	9	0	0	0	0	0	0	0	0	0	0		5	7	5	3	12	8	10	10																	TRUE	TRUE
sp|O43776|SYNC_HUMAN	NARS1	O43776	SYNC_HUMAN	NARS1	548	Homo sapiens	1:Experimental evidence at protein level	Asparagine--tRNA ligase, cytoplasmic	1	0.999	22	115	0	0	0	0	0	0	0	0	0	0		6	9	7	4	15	11	13	13																	TRUE	TRUE
sp|O43813|LANC1_HUMAN	LANCL1	O43813	LANC1_HUMAN	LANCL1	399	Homo sapiens	1:Experimental evidence at protein level	Glutathione S-transferase LANCL1	1	0.999	13	93	0	0	0	0	0	0	0	0	0	0		6	9	8	7	15	15	14	16																	TRUE	TRUE
sp|O43847-2|NRDC_HUMAN	NRDC	O43847-2	NRDC_HUMAN	NRDC	1219	Homo sapiens		Isoform 2 of Nardilysin	1	0.999	26	51	0	0	0	0	0	0	0	0	0	0	sp|O43847|NRDC_HUMAN	3	8	5	4	11	9	8	12																	TRUE	TRUE
sp|O43852-3|CALU_HUMAN	CALU	O43852-3	CALU_HUMAN	CALU	323	Homo sapiens		Isoform 3 of Calumenin	1	0.999	17	104	0	0	0	0	0	0	0	0	0	0	sp|O43852|CALU_HUMAN	5	9	6	5	14	11	11	14																	TRUE	TRUE
sp|O43866|CD5L_HUMAN	CD5L	O43866	CD5L_HUMAN	CD5L	347	Homo sapiens	1:Experimental evidence at protein level	CD5 antigen-like	1	0.999	12	111	0	0	0	0	0	0	0	0	0	0		4	9	8	7	13	15	12	16																	TRUE	TRUE
sp|O43896|KIF1C_HUMAN	KIF1C	O43896	KIF1C_HUMAN	KIF1C	1103	Homo sapiens	1:Experimental evidence at protein level	Kinesin-like protein KIF1C	1	0.999	7	14	0	0	0	0	0	0	0	0	0	0		2	5	2	3	7	5	4	8																	TRUE	TRUE
sp|O60234|GMFG_HUMAN	GMFG	O60234	GMFG_HUMAN	GMFG	142	Homo sapiens	1:Experimental evidence at protein level	Glia maturation factor gamma	1	0.999	8	10	0	0	0	0	0	0	0	0	0	0		3	6	6	4	9	10	9	10																	TRUE	TRUE
sp|O60256|KPRB_HUMAN	PRPSAP2	O60256	KPRB_HUMAN	PRPSAP2	369	Homo sapiens	1:Experimental evidence at protein level	Phosphoribosyl pyrophosphate synthase-associated protein 2	1	0.999	14	38	0	0	0	0	0	0	0	0	0	0		3	8	5	4	11	9	8	12																	TRUE	TRUE
sp|O60437|PEPL_HUMAN	PPL	O60437	PEPL_HUMAN	PPL	1756	Homo sapiens	1:Experimental evidence at protein level	Periplakin	1	0.999	67	208	0	0	0	0	0	0	0	0	0	0		5	9	5	5	14	10	10	14																	TRUE	TRUE
sp|O60493|SNX3_HUMAN	SNX3	O60493	SNX3_HUMAN	SNX3	162	Homo sapiens	1:Experimental evidence at protein level	Sorting nexin-3	1	0.999	10	60	0	0	0	0	0	0	0	0	0	0		5	9	7	7	14	14	12	16																	TRUE	TRUE
sp|O60502|OGA_HUMAN	OGA	O60502	OGA_HUMAN	OGA	916	Homo sapiens	1:Experimental evidence at protein level	Protein O-GlcNAcase	1	0.999	12	24	0	0	0	0	0	0	0	0	0	0		4	8	1	4	12	5	5	12																	TRUE	TRUE
sp|O60547|GMDS_HUMAN	GMDS	O60547	GMDS_HUMAN	GMDS	372	Homo sapiens	1:Experimental evidence at protein level	GDP-mannose 4,6 dehydratase	1	0.999	26	329	0	0	0	0	0	0	0	0	0	0		6	9	7	7	15	14	13	16																	TRUE	TRUE
sp|O60610|DIAP1_HUMAN	DIAPH1	O60610	DIAP1_HUMAN	DIAPH1	1272	Homo sapiens	1:Experimental evidence at protein level	Protein diaphanous homolog 1	1	0.999	55	287	0	0	0	0	0	0	0	0	0	0		5	9	7	5	14	12	12	14																	TRUE	TRUE
sp|O60664|PLIN3_HUMAN	PLIN3	O60664	PLIN3_HUMAN	PLIN3	434	Homo sapiens	1:Experimental evidence at protein level	Perilipin-3	1	0.999	28	714	0	0	0	0	0	0	0	0	0	0		6	9	8	7	15	15	14	16																	TRUE	TRUE
sp|O60684|IMA7_HUMAN	KPNA6	O60684	IMA7_HUMAN	KPNA6	536	Homo sapiens	1:Experimental evidence at protein level	Importin subunit alpha-7	1	0.999	7	14	0	0	0	0	0	0	0	0	0	0		4	7	3	3	11	6	7	10																	TRUE	TRUE
sp|O60701|UGDH_HUMAN	UGDH	O60701	UGDH_HUMAN	UGDH	494	Homo sapiens	1:Experimental evidence at protein level	UDP-glucose 6-dehydrogenase	1	0.999	16	58	0	0	0	0	0	0	0	0	0	0		5	9	6	4	14	10	11	13																	TRUE	TRUE
sp|O60749-2|SNX2_HUMAN	SNX2	O60749-2	SNX2_HUMAN	SNX2	402	Homo sapiens		Isoform 2 of Sorting nexin-2	1	0.999	17	105	0	0	0	0	0	0	0	0	0	0		5	9	8	6	14	14	13	15																	TRUE	TRUE
sp|O60763|USO1_HUMAN	USO1	O60763	USO1_HUMAN	USO1	962	Homo sapiens	1:Experimental evidence at protein level	General vesicular transport factor p115	1	0.999	18	69	0	0	0	0	0	0	0	0	0	0		3	8	6	4	11	10	9	12																	TRUE	TRUE
sp|O60784-2|TOM1_HUMAN	TOM1	O60784-2	TOM1_HUMAN	TOM1	493	Homo sapiens		Isoform 2 of Target of Myb1 membrane trafficking protein	1	0.999	12	111	0	0	0	0	0	0	0	0	0	0	sp|O60784|TOM1_HUMAN	5	9	7	4	14	11	12	13																	TRUE	TRUE
sp|O60814|H2B1K_HUMAN	H2BC12	O60814	H2B1K_HUMAN	H2BC12	126	Homo sapiens	1:Experimental evidence at protein level	Histone H2B type 1-K	1	0.999	7	102	0	0	0	0	0	0	0	0	0	0	sp|P57053|H2BFS_HUMAN, sp|P58876|H2B1D_HUMAN, sp|P62807|H2B1C_HUMAN, sp|Q5QNW6-2|H2B2F_HUMAN, sp|Q5QNW6|H2B2F_HUMAN, sp|Q93079|H2B1H_HUMAN, sp|Q99877|H2B1N_HUMAN, sp|Q99879|H2B1M_HUMAN, sp|Q99880|H2B1L_HUMAN	5	8	7	7	13	14	12	15																	TRUE	TRUE
sp|O60825-2|F262_HUMAN	PFKFB2	O60825-2	F262_HUMAN	PFKFB2	471	Homo sapiens		Isoform 2 of 6-phosphofructo-2-kinase/fructose-2,6-bisphosphatase 2	1	0.999	2	3	0	0	0	0	0	0	0	0	0	0	sp|O60825|F262_HUMAN	2	5	0	0	7	0	2	5	control_F										control_F						TRUE	TRUE
sp|O60841|IF2P_HUMAN	EIF5B	O60841	IF2P_HUMAN	EIF5B	1220	Homo sapiens	1:Experimental evidence at protein level	Eukaryotic translation initiation factor 5B	1	0.999	8	14	0	0	0	0	0	0	0	0	0	0		3	5	3	4	8	7	6	9																	TRUE	TRUE
sp|O60879-2|DIAP2_HUMAN	DIAPH2	O60879-2	DIAP2_HUMAN	DIAPH2	1096	Homo sapiens		Isoform 2 of Protein diaphanous homolog 2	1	0.9967	7	9	0	0	0	0	0	0	0	0	0	0	sp|O60879-3|DIAP2_HUMAN, sp|O60879|DIAP2_HUMAN	2	5	4	1	7	5	6	6																	TRUE	TRUE
sp|O60884|DNJA2_HUMAN	DNAJA2	O60884	DNJA2_HUMAN	DNAJA2	412	Homo sapiens	1:Experimental evidence at protein level	DnaJ homolog subfamily A member 2	1	0.999	10	37	0	0	0	0	0	0	0	0	0	0		4	7	8	4	11	12	12	11																	TRUE	TRUE
sp|O60888-2|CUTA_HUMAN	CUTA	O60888-2	CUTA_HUMAN	CUTA	198	Homo sapiens		Isoform A of Protein CutA	1	0.999	4	116	0	0	0	0	0	0	0	123018400	0	78990904	sp|O60888-3|CUTA_HUMAN, sp|O60888|CUTA_HUMAN	5	9	8	7	14	15	13	16																	TRUE	TRUE
sp|O60925|PFD1_HUMAN	PFDN1	O60925	PFD1_HUMAN	PFDN1	122	Homo sapiens	1:Experimental evidence at protein level	Prefoldin subunit 1	1	0.999	5	44	0	0	0	0	0	0	0	0	0	0		4	9	7	7	13	14	11	16																	TRUE	TRUE
sp|O60936-3|NOL3_HUMAN	NOL3	O60936-3	NOL3_HUMAN	NOL3	270	Homo sapiens		Isoform 3 of Nucleolar protein 3	1	0.999	6	33	0	0	0	0	0	0	0	0	0	0	sp|O60936|NOL3_HUMAN	4	7	6	3	11	9	10	10																	TRUE	TRUE
sp|O75015|FCG3B_HUMAN	FCGR3B	O75015	FCG3B_HUMAN	FCGR3B	233	Homo sapiens	1:Experimental evidence at protein level	Low affinity immunoglobulin gamma Fc region receptor III-B	0.9965	0.999	2	4	0	0	0	0	0	0	0	0	0	0		1	0	5	1	1	6	6	1											patient_M						TRUE	TRUE
sp|O75083|WDR1_HUMAN	WDR1	O75083	WDR1_HUMAN	WDR1	606	Homo sapiens	1:Experimental evidence at protein level	WD repeat-containing protein 1	1	0.999	47	654	0	0	0	0	0	0	0	0	0	0		6	9	8	7	15	15	14	16																	TRUE	TRUE
sp|O75094-2|SLIT3_HUMAN	SLIT3	O75094-2	SLIT3_HUMAN	SLIT3	1423	Homo sapiens		Isoform 2 of Slit homolog 3 protein	1	0.999	11	17	0	0	0	0	0	0	0	0	0	0	sp|O75094|SLIT3_HUMAN	2	5	3	4	7	7	5	9																	TRUE	TRUE
sp|O75116|ROCK2_HUMAN	ROCK2	O75116	ROCK2_HUMAN	ROCK2	1388	Homo sapiens	1:Experimental evidence at protein level	Rho-associated protein kinase 2	1	0.999	19	31	0	0	0	0	0	0	0	0	0	0		2	7	5	2	9	7	7	9																	TRUE	TRUE
sp|O75131|CPNE3_HUMAN	CPNE3	O75131	CPNE3_HUMAN	CPNE3	537	Homo sapiens	1:Experimental evidence at protein level	Copine-3	1	0.999	2	7	0	0	0	0	0	0	0	0	0	0		3	6	3	1	9	4	6	7																	TRUE	TRUE
sp|O75153|CLU_HUMAN	CLUH	O75153	CLU_HUMAN	CLUH	1309	Homo sapiens	1:Experimental evidence at protein level	Clustered mitochondria protein homolog	1	0.999	14	18	0	0	0	0	0	0	0	0	0	0		2	5	0	2	7	2	2	7											control_F						TRUE	TRUE
sp|O75165|DJC13_HUMAN	DNAJC13	O75165	DJC13_HUMAN	DNAJC13	2243	Homo sapiens	1:Experimental evidence at protein level	DnaJ homolog subfamily C member 13	1	0.999	9	10	0	0	0	0	0	0	0	0	0	0		1	5	1	1	6	2	2	6																	TRUE	TRUE
sp|O75170-2|PP6R2_HUMAN	PPP6R2	O75170-2	PP6R2_HUMAN	PPP6R2	927	Homo sapiens		Isoform 2 of Serine/threonine-protein phosphatase 6 regulatory subunit 2	1	0.999	5	9	0	0	0	0	0	0	0	0	0	0	sp|O75170-3|PP6R2_HUMAN, sp|O75170-4|PP6R2_HUMAN, sp|O75170-5|PP6R2_HUMAN, sp|O75170-6|PP6R2_HUMAN, sp|O75170|PP6R2_HUMAN	1	5	1	1	6	2	2	6																	TRUE	TRUE
sp|O75223|GGCT_HUMAN	GGCT	O75223	GGCT_HUMAN	GGCT	188	Homo sapiens	1:Experimental evidence at protein level	Gamma-glutamylcyclotransferase	1	0.999	15	175	0	0	0	0	0	0	0	40801636	0	33440058		6	9	8	6	15	14	14	15																	TRUE	TRUE
sp|O75340|PDCD6_HUMAN	PDCD6	O75340	PDCD6_HUMAN	PDCD6	191	Homo sapiens	1:Experimental evidence at protein level	Programmed cell death protein 6	1	0.999	8	48	0	0	0	0	0	0	0	0	0	0		4	9	6	5	13	11	10	14																	TRUE	TRUE
sp|O75347|TBCA_HUMAN	TBCA	O75347	TBCA_HUMAN	TBCA	108	Homo sapiens	1:Experimental evidence at protein level	Tubulin-specific chaperone A	1	0.999	8	121	0	0	0	0	0	0	0	0	0	0		5	9	8	7	14	15	13	16																	TRUE	TRUE
sp|O75348|VATG1_HUMAN	ATP6V1G1	O75348	VATG1_HUMAN	ATP6V1G1	118	Homo sapiens	1:Experimental evidence at protein level	V-type proton ATPase subunit G 1	1	0.999	9	159	0	1	0	0	0	1	0	26787900	0	18000268		5	9	8	7	14	15	13	16																	TRUE	TRUE
sp|O75351|VPS4B_HUMAN	VPS4B	O75351	VPS4B_HUMAN	VPS4B	444	Homo sapiens	1:Experimental evidence at protein level	Vacuolar protein sorting-associated protein 4B	1	0.999	19	198	0	0	0	0	0	0	0	0	0	0		6	9	8	6	15	14	14	15																	TRUE	TRUE
sp|O75363|BCAS1_HUMAN	BCAS1	O75363	BCAS1_HUMAN	BCAS1	584	Homo sapiens	1:Experimental evidence at protein level	Breast carcinoma-amplified sequence 1	1	0.999	17	82	0	0	0	0	0	0	0	0	0	0		4	7	6	3	11	9	10	10																	TRUE	TRUE
sp|O75367-1|H2AY_HUMAN	MACROH2A1	O75367-1	H2AY_HUMAN	MACROH2A1	372	Homo sapiens		Isoform 2 of Core histone macro-H2A.1	1	0.999	7	15	0	0	0	0	0	0	0	0	0	0	sp|O75367-3|H2AY_HUMAN, sp|O75367|H2AY_HUMAN	1	1	6	3	2	9	7	4																	TRUE	TRUE
sp|O75368|SH3L1_HUMAN	SH3BGRL	O75368	SH3L1_HUMAN	SH3BGRL	114	Homo sapiens	1:Experimental evidence at protein level	Adapter SH3BGRL	1	0.999	13	186	0	0	0	0	0	0	0	7940454	0	13619689		4	9	8	7	13	15	12	16																	TRUE	TRUE
sp|O75369-2|FLNB_HUMAN	FLNB	O75369-2	FLNB_HUMAN	FLNB	2578	Homo sapiens		Isoform 2 of Filamin-B	1	0.999	83	209	0	0	0	0	0	0	0	0	0	0	sp|O75369-8|FLNB_HUMAN, sp|O75369-9|FLNB_HUMAN, sp|O75369|FLNB_HUMAN	6	9	6	5	15	11	12	14																	TRUE	TRUE
sp|O75436|VP26A_HUMAN	VPS26A	O75436	VP26A_HUMAN	VPS26A	327	Homo sapiens	1:Experimental evidence at protein level	Vacuolar protein sorting-associated protein 26A	1	0.999	15	34	0	0	0	0	0	0	0	0	0	0		4	7	6	2	11	8	10	9																	TRUE	TRUE
sp|O75531|BAF_HUMAN	BANF1	O75531	BAF_HUMAN	BANF1	89	Homo sapiens	1:Experimental evidence at protein level	Barrier-to-autointegration factor	1	0.999	5	26	0	0	0	0	0	0	0	0	0	0		4	6	6	3	10	9	10	9																	TRUE	TRUE
sp|O75556|SG2A1_HUMAN	SCGB2A1	O75556	SG2A1_HUMAN	SCGB2A1	95	Homo sapiens	1:Experimental evidence at protein level	Mammaglobin-B	1	0.999	21	3449	0	8	0	8	0	8	0	101084537000	0	58629648000		6	9	8	7	15	15	14	16																	TRUE	TRUE
sp|O75594|PGRP1_HUMAN	PGLYRP1	O75594	PGRP1_HUMAN	PGLYRP1	196	Homo sapiens	1:Experimental evidence at protein level	Peptidoglycan recognition protein 1	1	0.999	6	57	0	0	0	0	0	0	0	0	0	0		4	5	7	4	9	11	11	9																	TRUE	TRUE
sp|O75608|LYPA1_HUMAN	LYPLA1	O75608	LYPA1_HUMAN	LYPLA1	230	Homo sapiens	1:Experimental evidence at protein level	Acyl-protein thioesterase 1	1	0.999	13	115	0	0	0	0	0	0	0	0	0	0		6	9	8	7	15	15	14	16																	TRUE	TRUE
sp|O75629|CREG1_HUMAN	CREG1	O75629	CREG1_HUMAN	CREG1	220	Homo sapiens	1:Experimental evidence at protein level	Protein CREG1	1	0.999	4	25	0	0	0	0	0	0	0	0	0	0		5	8	8	6	13	14	13	14																	TRUE	TRUE
sp|O75636|FCN3_HUMAN	FCN3	O75636	FCN3_HUMAN	FCN3	299	Homo sapiens	1:Experimental evidence at protein level	Ficolin-3	1	0.999	9	41	0	0	0	0	0	0	0	0	0	0		3	7	8	5	10	13	11	12																	TRUE	TRUE
sp|O75663|TIPRL_HUMAN	TIPRL	O75663	TIPRL_HUMAN	TIPRL	272	Homo sapiens	1:Experimental evidence at protein level	TIP41-like protein	1	0.999	13	52	0	0	0	0	0	0	0	0	0	0		4	9	6	5	13	11	10	14																	TRUE	TRUE
sp|O75688|PPM1B_HUMAN	PPM1B	O75688	PPM1B_HUMAN	PPM1B	479	Homo sapiens	1:Experimental evidence at protein level	Protein phosphatase 1B	1	0.999	12	72	0	0	0	0	0	0	0	0	0	0		5	9	8	4	14	12	13	13																	TRUE	TRUE
sp|O75822|EIF3J_HUMAN	EIF3J	O75822	EIF3J_HUMAN	EIF3J	258	Homo sapiens	1:Experimental evidence at protein level	Eukaryotic translation initiation factor 3 subunit J	1	0.999	8	31	0	0	0	0	0	0	0	0	0	0		4	9	6	6	13	12	10	15																	TRUE	TRUE
sp|O75828|CBR3_HUMAN	CBR3	O75828	CBR3_HUMAN	CBR3	277	Homo sapiens	1:Experimental evidence at protein level	Carbonyl reductase [NADPH] 3	1	0.999	23	91	0	0	0	0	0	0	0	0	0	0		6	9	7	4	15	11	13	13																	TRUE	TRUE
sp|O75832|PSD10_HUMAN	PSMD10	O75832	PSD10_HUMAN	PSMD10	226	Homo sapiens	1:Experimental evidence at protein level	26S proteasome non-ATPase regulatory subunit 10	1	0.999	11	82	0	0	0	0	0	0	0	0	0	0		5	7	6	5	12	11	11	12																	TRUE	TRUE
sp|O75874|IDHC_HUMAN	IDH1	O75874	IDHC_HUMAN	IDH1	414	Homo sapiens	1:Experimental evidence at protein level	Isocitrate dehydrogenase [NADP] cytoplasmic	1	0.999	40	1207	0	1	0	1	0	1	0	66919392	0	45436908		6	9	8	7	15	15	14	16																	TRUE	TRUE
sp|O75882-2|ATRN_HUMAN	ATRN	O75882-2	ATRN_HUMAN	ATRN	1272	Homo sapiens		Isoform 2 of Attractin	1	0.999	18	62	0	0	0	0	0	0	0	0	0	0	sp|O75882-3|ATRN_HUMAN, sp|O75882|ATRN_HUMAN	3	8	5	4	11	9	8	12																	TRUE	TRUE
sp|O75884|RBBP9_HUMAN	RBBP9	O75884	RBBP9_HUMAN	RBBP9	186	Homo sapiens	1:Experimental evidence at protein level	Serine hydrolase RBBP9	1	0.999	11	76	0	0	0	0	0	0	0	0	0	0		5	9	7	4	14	11	12	13																	TRUE	TRUE
sp|O75891-3|AL1L1_HUMAN	ALDH1L1	O75891-3	AL1L1_HUMAN	ALDH1L1	912	Homo sapiens		Isoform 3 of Cytosolic 10-formyltetrahydrofolate dehydrogenase	1	0.999	37	182	0	0	0	0	0	0	0	0	0	0	sp|O75891|AL1L1_HUMAN	6	9	8	7	15	15	14	16																	TRUE	TRUE
sp|O75935-3|DCTN3_HUMAN	DCTN3	O75935-3	DCTN3_HUMAN	DCTN3	158	Homo sapiens		Isoform 3 of Dynactin subunit 3	1	0.999	8	32	0	0	0	0	0	0	0	0	0	0	sp|O75935|DCTN3_HUMAN	4	6	6	5	10	11	10	11																	TRUE	TRUE
sp|O75936|BODG_HUMAN	BBOX1	O75936	BODG_HUMAN	BBOX1	387	Homo sapiens	1:Experimental evidence at protein level	Gamma-butyrobetaine dioxygenase	1	0.999	22	136	0	0	0	0	0	0	0	0	0	0		5	9	7	5	14	12	12	14																	TRUE	TRUE
sp|O75937|DNJC8_HUMAN	DNAJC8	O75937	DNJC8_HUMAN	DNAJC8	253	Homo sapiens	1:Experimental evidence at protein level	DnaJ homolog subfamily C member 8	0.9998	0.999	3	4	0	0	0	0	0	0	0	0	0	0		3	5	2	1	8	3	5	6																	TRUE	TRUE
sp|O75976|CBPD_HUMAN	CPD	O75976	CBPD_HUMAN	CPD	1380	Homo sapiens	1:Experimental evidence at protein level	Carboxypeptidase D	1	0.999	22	35	0	0	0	0	0	0	0	0	0	0		1	5	2	3	6	5	3	8																	TRUE	TRUE
sp|O76003|GLRX3_HUMAN	GLRX3	O76003	GLRX3_HUMAN	GLRX3	335	Homo sapiens	1:Experimental evidence at protein level	Glutaredoxin-3	1	0.999	18	126	0	0	0	0	0	0	0	0	0	0		6	8	8	7	14	15	14	15																	TRUE	TRUE
sp|O76027|ANXA9_HUMAN	ANXA9	O76027	ANXA9_HUMAN	ANXA9	345	Homo sapiens	1:Experimental evidence at protein level	Annexin A9	1	0.999	3	9	0	0	0	0	0	0	0	0	0	0		2	7	1	1	9	2	3	8																	TRUE	TRUE
sp|O76041-2|NEBL_HUMAN	NEBL	O76041-2	NEBL_HUMAN	NEBL	270	Homo sapiens		Isoform 2 of Nebulette	1	0.999	14	58	0	0	0	0	0	0	0	0	0	0		5	8	6	4	13	10	11	12																	TRUE	TRUE
sp|O94760|DDAH1_HUMAN	DDAH1	O94760	DDAH1_HUMAN	DDAH1	285	Homo sapiens	1:Experimental evidence at protein level	N(G),N(G)-dimethylarginine dimethylaminohydrolase 1	1	0.999	21	147	0	0	0	0	0	0	0	0	0	0		6	9	8	6	15	14	14	15																	TRUE	TRUE
sp|O94811|TPPP_HUMAN	TPPP	O94811	TPPP_HUMAN	TPPP	219	Homo sapiens	1:Experimental evidence at protein level	Tubulin polymerization-promoting protein	1	0.999	7	37	0	0	0	0	0	0	0	0	0	0		5	7	5	3	12	8	10	10																	TRUE	TRUE
sp|O94832|MYO1D_HUMAN	MYO1D	O94832	MYO1D_HUMAN	MYO1D	1006	Homo sapiens	1:Experimental evidence at protein level	Unconventional myosin-Id	1	0.999	5	5	0	0	0	0	0	0	0	0	0	0		2	5	0	1	7	1	2	6											control_F						TRUE	TRUE
sp|O94903|PLPHP_HUMAN	PLPBP	O94903	PLPHP_HUMAN	PLPBP	275	Homo sapiens	1:Experimental evidence at protein level	Pyridoxal phosphate homeostasis protein	1	0.999	11	93	0	0	0	0	0	0	0	0	0	0		6	9	7	7	15	14	13	16																	TRUE	TRUE
sp|O94973-2|AP2A2_HUMAN	AP2A2	O94973-2	AP2A2_HUMAN	AP2A2	940	Homo sapiens		Isoform 2 of AP-2 complex subunit alpha-2	1	0.999	17	62	0	0	0	0	0	0	0	0	0	0	sp|O94973|AP2A2_HUMAN	5	8	6	4	13	10	11	12																	TRUE	TRUE
sp|O94979-10|SC31A_HUMAN	SEC31A	O94979-10	SC31A_HUMAN	SEC31A	1166	Homo sapiens		Isoform 10 of Protein transport protein Sec31A	1	0.999	32	128	0	0	0	0	0	0	0	0	0	0	sp|O94979-2|SC31A_HUMAN, sp|O94979-3|SC31A_HUMAN, sp|O94979-4|SC31A_HUMAN, sp|O94979-6|SC31A_HUMAN, sp|O94979-8|SC31A_HUMAN, sp|O94979-9|SC31A_HUMAN, sp|O94979|SC31A_HUMAN	5	9	7	5	14	12	12	14																	TRUE	TRUE
sp|O95049|ZO3_HUMAN	TJP3	O95049	ZO3_HUMAN	TJP3	919	Homo sapiens	1:Experimental evidence at protein level	Tight junction protein ZO-3	1	0.999	9	18	0	0	0	0	0	0	0	0	0	0		2	7	1	2	9	3	3	9																	TRUE	TRUE
sp|O95171-2|SCEL_HUMAN	SCEL	O95171-2	SCEL_HUMAN	SCEL	668	Homo sapiens		Isoform 2 of Sciellin	1	0.999	17	80	0	0	0	0	0	0	0	0	0	0	sp|O95171|SCEL_HUMAN	5	8	6	4	13	10	11	12																	TRUE	TRUE
sp|O95336|6PGL_HUMAN	PGLS	O95336	6PGL_HUMAN	PGLS	258	Homo sapiens	1:Experimental evidence at protein level	6-phosphogluconolactonase	1	0.999	19	531	0	0	0	0	0	0	0	199414832	0	144736432		6	9	8	7	15	15	14	16																	TRUE	TRUE
sp|O95352|ATG7_HUMAN	ATG7	O95352	ATG7_HUMAN	ATG7	703	Homo sapiens	1:Experimental evidence at protein level	Ubiquitin-like modifier-activating enzyme ATG7	1	0.999	9	27	0	0	0	0	0	0	0	0	0	0		4	7	4	2	11	6	8	9																	TRUE	TRUE
sp|O95359-3|TACC2_HUMAN	TACC2	O95359-3	TACC2_HUMAN	TACC2	2871	Homo sapiens		Isoform 3 of Transforming acidic coiled-coil-containing protein 2	1	0.999	10	15	0	0	0	0	0	0	0	0	0	0	sp|O95359|TACC2_HUMAN	2	6	1	2	8	3	3	8																	TRUE	TRUE
sp|O95361|TRI16_HUMAN	TRIM16	O95361	TRI16_HUMAN	TRIM16	564	Homo sapiens	1:Experimental evidence at protein level	Tripartite motif-containing protein 16	1	0.999	19	75	0	0	0	0	0	0	0	0	0	0		4	7	4	3	11	7	8	10																	TRUE	TRUE
sp|O95372|LYPA2_HUMAN	LYPLA2	O95372	LYPA2_HUMAN	LYPLA2	231	Homo sapiens	1:Experimental evidence at protein level	Acyl-protein thioesterase 2	1	0.999	12	143	0	0	0	0	0	0	0	18155816	0	34436904		6	9	8	7	15	15	14	16																	TRUE	TRUE
sp|O95373|IPO7_HUMAN	IPO7	O95373	IPO7_HUMAN	IPO7	1038	Homo sapiens	1:Experimental evidence at protein level	Importin-7	1	0.999	19	77	0	0	0	0	0	0	0	0	0	0		4	7	5	4	11	9	9	11																	TRUE	TRUE
sp|O95379|TFIP8_HUMAN	TNFAIP8	O95379	TFIP8_HUMAN	TNFAIP8	198	Homo sapiens	1:Experimental evidence at protein level	Tumor necrosis factor alpha-induced protein 8	1	0.999	5	58	0	0	0	0	0	0	0	0	0	0		5	7	7	5	12	12	12	12																	TRUE	TRUE
sp|O95394-4|AGM1_HUMAN	PGM3	O95394-4	AGM1_HUMAN	PGM3	570	Homo sapiens		Isoform 3 of Phosphoacetylglucosamine mutase	1	0.999	14	44	0	0	0	0	0	0	0	0	0	0	sp|O95394|AGM1_HUMAN	3	5	6	3	8	9	9	8																	TRUE	TRUE
sp|O95433-2|AHSA1_HUMAN	AHSA1	O95433-2	AHSA1_HUMAN	AHSA1	288	Homo sapiens		Isoform 2 of Activator of 90 kDa heat shock protein ATPase homolog 1	1	0.999	7	23	0	0	0	0	0	0	0	0	0	0	sp|O95433|AHSA1_HUMAN	3	7	5	4	10	9	8	11																	TRUE	TRUE
sp|O95436-2|NPT2B_HUMAN	SLC34A2	O95436-2	NPT2B_HUMAN	SLC34A2	689	Homo sapiens		Isoform 2 of Sodium-dependent phosphate transport protein 2B	1	0.999	9	17	0	0	0	0	0	0	0	0	0	0	sp|O95436|NPT2B_HUMAN	2	7	2	3	9	5	4	10																	TRUE	TRUE
sp|O95445|APOM_HUMAN	APOM	O95445	APOM_HUMAN	APOM	188	Homo sapiens	1:Experimental evidence at protein level	Apolipoprotein M	1	0.999	9	82	0	0	0	0	0	0	0	0	0	0		5	9	8	7	14	15	13	16																	TRUE	TRUE
sp|O95456-2|PSMG1_HUMAN	PSMG1	O95456-2	PSMG1_HUMAN	PSMG1	267	Homo sapiens		Isoform 2 of Proteasome assembly chaperone 1	1	0.999	2	6	0	0	0	0	0	0	0	0	0	0	sp|O95456|PSMG1_HUMAN	3	7	1	1	10	2	4	8																	TRUE	TRUE
sp|O95571|ETHE1_HUMAN	ETHE1	O95571	ETHE1_HUMAN	ETHE1	254	Homo sapiens	1:Experimental evidence at protein level	Persulfide dioxygenase ETHE1, mitochondrial	1	0.999	11	63	0	0	0	0	0	0	0	0	0	0		5	8	7	5	13	12	12	13																	TRUE	TRUE
sp|O95671-2|ASML_HUMAN	ASMTL	O95671-2	ASML_HUMAN	ASMTL	605	Homo sapiens		Isoform 2 of Probable bifunctional dTTP/UTP pyrophosphatase/methyltransferase protein	1	0.999	10	37	0	0	0	0	0	0	0	0	0	0	sp|O95671|ASML_HUMAN	3	6	5	4	9	9	8	10																	TRUE	TRUE
sp|O95749|GGPPS_HUMAN	GGPS1	O95749	GGPPS_HUMAN	GGPS1	300	Homo sapiens	1:Experimental evidence at protein level	Geranylgeranyl pyrophosphate synthase	1	0.999	12	54	0	0	0	0	0	0	0	0	0	0		6	8	6	5	14	11	12	13																	TRUE	TRUE
sp|O95757|HS74L_HUMAN	HSPA4L	O95757	HS74L_HUMAN	HSPA4L	839	Homo sapiens	1:Experimental evidence at protein level	Heat shock 70 kDa protein 4L	1	0.999	16	13	0	0	0	0	0	0	0	0	0	0		3	6	2	1	9	3	5	7																	TRUE	TRUE
sp|O95782-2|AP2A1_HUMAN	AP2A1	O95782-2	AP2A1_HUMAN	AP2A1	955	Homo sapiens		Isoform B of AP-2 complex subunit alpha-1	1	0.999	18	16	0	0	0	0	0	0	0	0	0	0	sp|O95782|AP2A1_HUMAN	3	5	3	1	8	4	6	6																	TRUE	TRUE
sp|O95786|RIGI_HUMAN	RIGI	O95786	RIGI_HUMAN	RIGI	925	Homo sapiens	1:Experimental evidence at protein level	Antiviral innate immune response receptor RIG-I	1	0.999	17	39	0	0	0	0	0	0	0	0	0	0		4	8	4	4	12	8	8	12																	TRUE	TRUE
sp|O95833|CLIC3_HUMAN	CLIC3	O95833	CLIC3_HUMAN	CLIC3	236	Homo sapiens	1:Experimental evidence at protein level	Chloride intracellular channel protein 3	1	0.999	12	90	0	0	0	0	0	0	0	0	0	0		5	8	8	5	13	13	13	13																	TRUE	TRUE
sp|O95834-2|EMAL2_HUMAN	EML2	O95834-2	EMAL2_HUMAN	EML2	796	Homo sapiens		Isoform 2 of Echinoderm microtubule-associated protein-like 2	1	0.999	28	161	0	0	0	0	0	0	0	0	0	0	sp|O95834-3|EMAL2_HUMAN, sp|O95834|EMAL2_HUMAN	3	7	5	4	10	9	8	11																	TRUE	TRUE
sp|O95848|NUD14_HUMAN	NUDT14	O95848	NUD14_HUMAN	NUDT14	222	Homo sapiens	1:Experimental evidence at protein level	Uridine diphosphate glucose pyrophosphatase NUDT14	1	0.999	5	9	0	0	0	0	0	0	0	0	0	0		3	5	0	2	8	2	3	7											control_F						TRUE	TRUE
sp|O95861|BPNT1_HUMAN	BPNT1	O95861	BPNT1_HUMAN	BPNT1	308	Homo sapiens	1:Experimental evidence at protein level	3'(2'),5'-bisphosphate nucleotidase 1	1	0.999	20	165	0	0	0	0	0	0	0	0	0	0		6	9	8	6	15	14	14	15																	TRUE	TRUE
sp|O95865|DDAH2_HUMAN	DDAH2	O95865	DDAH2_HUMAN	DDAH2	285	Homo sapiens	1:Experimental evidence at protein level	N(G),N(G)-dimethylarginine dimethylaminohydrolase 2	1	0.999	14	161	0	0	0	0	0	0	0	13068005	0	20163354		6	9	8	7	15	15	14	16																	TRUE	TRUE
sp|O95968|SG1D1_HUMAN	SCGB1D1	O95968	SG1D1_HUMAN	SCGB1D1	90	Homo sapiens	1:Experimental evidence at protein level	Secretoglobin family 1D member 1	1	0.999	18	1102	0	3	0	3	0	3	0	71862493000	0	58647675000		6	9	8	7	15	15	14	16																	TRUE	TRUE
sp|O95969|SG1D2_HUMAN	SCGB1D2	O95969	SG1D2_HUMAN	SCGB1D2	90	Homo sapiens	2:Experimental evidence at transcript level	Secretoglobin family 1D member 2	1	0.999	3	6	0	0	0	0	0	0	0	0	0	0		3	2	5	1	5	6	8	3																	TRUE	TRUE
sp|O95989|NUDT3_HUMAN	NUDT3	O95989	NUDT3_HUMAN	NUDT3	172	Homo sapiens	1:Experimental evidence at protein level	Diphosphoinositol polyphosphate phosphohydrolase 1	1	0.999	3	16	0	0	0	0	0	0	0	0	0	0		4	7	4	2	11	6	8	9																	TRUE	TRUE
sp|O95994|AGR2_HUMAN	AGR2	O95994	AGR2_HUMAN	AGR2	175	Homo sapiens	1:Experimental evidence at protein level	Anterior gradient protein 2 homolog	1	0.999	16	358	0	0	0	0	0	0	0	65544280	0	111294360		6	9	8	7	15	15	14	16																	TRUE	TRUE
sp|P00326|ADH1G_HUMAN	ADH1C	P00326	ADH1G_HUMAN	ADH1C	375	Homo sapiens	1:Experimental evidence at protein level	Alcohol dehydrogenase 1C	1	0.999	39	722	0	0	0	0	0	0	0	0	0	0		6	9	7	7	15	14	13	16																	TRUE	TRUE
sp|P00338|LDHA_HUMAN	LDHA	P00338	LDHA_HUMAN	LDHA	332	Homo sapiens	1:Experimental evidence at protein level	L-lactate dehydrogenase A chain	1	0.999	47	2428	0	0	0	0	0	0	0	196547040	0	174676432		6	9	8	7	15	15	14	16																	TRUE	TRUE
sp|P00352|AL1A1_HUMAN	ALDH1A1	P00352	AL1A1_HUMAN	ALDH1A1	501	Homo sapiens	1:Experimental evidence at protein level	Aldehyde dehydrogenase 1A1	1	0.999	64	3421	1	2	1	2	1	2	94470984	498532128	368017344	122849992		6	9	8	7	15	15	14	16																	TRUE	TRUE
sp|P00387-2|NB5R3_HUMAN	CYB5R3	P00387-2	NB5R3_HUMAN	CYB5R3	278	Homo sapiens		Isoform 2 of NADH-cytochrome b5 reductase 3	1	0.999	6	16	0	0	0	0	0	0	0	0	0	0	sp|P00387-3|NB5R3_HUMAN, sp|P00387|NB5R3_HUMAN	4	6	6	1	10	7	10	7																	TRUE	TRUE
sp|P00390-2|GSHR_HUMAN	GSR	P00390-2	GSHR_HUMAN	GSR	479	Homo sapiens		Isoform Cytoplasmic of Glutathione reductase, mitochondrial	1	0.999	33	749	0	0	0	0	0	0	0	0	0	0	sp|P00390|GSHR_HUMAN	6	9	8	7	15	15	14	16																	TRUE	TRUE
sp|P00441|SODC_HUMAN	SOD1	P00441	SODC_HUMAN	SOD1	154	Homo sapiens	1:Experimental evidence at protein level	Superoxide dismutase [Cu-Zn]	1	0.999	15	270	0	0	0	0	0	0	0	25795964	0	92000704		5	9	8	7	14	15	13	16																	TRUE	TRUE
sp|P00450|CERU_HUMAN	CP	P00450	CERU_HUMAN	CP	1065	Homo sapiens	1:Experimental evidence at protein level	Ceruloplasmin	1	0.999	87	2568	1	3	1	3	1	3	37658552	437349664	61098472	137404064		6	9	8	7	15	15	14	16																	TRUE	TRUE
sp|P00491|PNPH_HUMAN	PNP	P00491	PNPH_HUMAN	PNP	289	Homo sapiens	1:Experimental evidence at protein level	Purine nucleoside phosphorylase	1	0.999	19	246	0	0	0	0	0	0	0	2.85598e+06	0	3831376		6	9	8	7	15	15	14	16																	TRUE	TRUE
sp|P00492|HPRT_HUMAN	HPRT1	P00492	HPRT_HUMAN	HPRT1	218	Homo sapiens	1:Experimental evidence at protein level	Hypoxanthine-guanine phosphoribosyltransferase	1	0.999	13	184	0	0	0	0	0	0	0	9531597	0	21404232		6	9	8	7	15	15	14	16																	TRUE	TRUE
sp|P00558|PGK1_HUMAN	PGK1	P00558	PGK1_HUMAN	PGK1	417	Homo sapiens	1:Experimental evidence at protein level	Phosphoglycerate kinase 1	1	0.999	59	2589	0	2	0	0	0	2	0	665457280	0	136902656		6	9	8	7	15	15	14	16																	TRUE	TRUE
sp|P00568|KAD1_HUMAN	AK1	P00568	KAD1_HUMAN	AK1	194	Homo sapiens	1:Experimental evidence at protein level	Adenylate kinase isoenzyme 1	1	0.999	20	369	0	0	0	0	0	0	0	9903407	0	22596336		6	9	8	7	15	15	14	16																	TRUE	TRUE
sp|P00734|THRB_HUMAN	F2	P00734	THRB_HUMAN	F2	622	Homo sapiens	1:Experimental evidence at protein level	Prothrombin	1	0.999	37	716	0	1	0	1	0	1	0	96749840	0	44799188		6	9	8	7	15	15	14	16																	TRUE	TRUE
sp|P00736|C1R_HUMAN	C1R	P00736	C1R_HUMAN	C1R	705	Homo sapiens	1:Experimental evidence at protein level	Complement C1r subcomponent	1	0.999	23	135	0	0	0	0	0	0	0	0	0	0		6	9	7	7	15	14	13	16																	TRUE	TRUE
sp|P00738|HPT_HUMAN	HP	P00738	HPT_HUMAN	HP	406	Homo sapiens	1:Experimental evidence at protein level	Haptoglobin	1	0.999	45	2452	0	4	0	0	0	4	0	16781809700	0	3812216320		6	9	8	7	15	15	14	16																	TRUE	TRUE
sp|P00739|HPTR_HUMAN	HPR	P00739	HPTR_HUMAN	HPR	348	Homo sapiens	2:Experimental evidence at transcript level	Haptoglobin-related protein	1	0.999	26	83	0	0	0	0	0	1	0	0	0	0		5	8	8	7	13	15	13	15																	TRUE	TRUE
sp|P00746|CFAD_HUMAN	CFD	P00746	CFAD_HUMAN	CFD	253	Homo sapiens	1:Experimental evidence at protein level	Complement factor D	1	0.999	9	87	0	0	0	0	0	0	0	0	0	0		6	9	8	7	15	15	14	16																	TRUE	TRUE
sp|P00747|PLMN_HUMAN	PLG	P00747	PLMN_HUMAN	PLG	810	Homo sapiens	1:Experimental evidence at protein level	Plasminogen	1	0.999	74	782	0	0	0	0	0	0	0	0	0	0		5	9	7	7	14	14	12	16																	TRUE	TRUE
sp|P00748|FA12_HUMAN	F12	P00748	FA12_HUMAN	F12	615	Homo sapiens	1:Experimental evidence at protein level	Coagulation factor XII	1	0.999	13	137	0	0	0	0	0	0	0	0	0	0		6	9	8	7	15	15	14	16																	TRUE	TRUE
sp|P00751|CFAB_HUMAN	CFB	P00751	CFAB_HUMAN	CFB	764	Homo sapiens	1:Experimental evidence at protein level	Complement factor B	1	0.999	65	1248	0	0	0	0	0	0	0	0	0	0		6	9	8	7	15	15	14	16																	TRUE	TRUE
sp|P00915|CAH1_HUMAN	CA1	P00915	CAH1_HUMAN	CA1	261	Homo sapiens	1:Experimental evidence at protein level	Carbonic anhydrase 1	1	0.999	16	110	0	0	0	0	0	0	0	0	0	0		1	2	6	2	3	8	7	4																	TRUE	TRUE
sp|P00918|CAH2_HUMAN	CA2	P00918	CAH2_HUMAN	CA2	260	Homo sapiens	1:Experimental evidence at protein level	Carbonic anhydrase 2	1	0.999	11	59	0	0	0	0	0	0	0	0	0	0		4	9	8	5	13	13	12	14																	TRUE	TRUE
sp|P00966|ASSY_HUMAN	ASS1	P00966	ASSY_HUMAN	ASS1	412	Homo sapiens	1:Experimental evidence at protein level	Argininosuccinate synthase	1	0.999	43	1199	0	0	0	0	0	0	0	0	0	0		6	9	8	7	15	15	14	16																	TRUE	TRUE
sp|P01008|ANT3_HUMAN	SERPINC1	P01008	ANT3_HUMAN	SERPINC1	464	Homo sapiens	1:Experimental evidence at protein level	Antithrombin-III	1	0.999	40	1640	0	1	0	1	0	1	0	481537984	0	336038464		6	9	8	7	15	15	14	16																	TRUE	TRUE
sp|P01009|A1AT_HUMAN	SERPINA1	P01009	A1AT_HUMAN	SERPINA1	418	Homo sapiens	1:Experimental evidence at protein level	Alpha-1-antitrypsin	1	0.999	61	5176	0	3	0	0	0	3	0	10760602600	0	1843662850		6	9	8	7	15	15	14	16																	TRUE	TRUE
sp|P01011|AACT_HUMAN	SERPINA3	P01011	AACT_HUMAN	SERPINA3	423	Homo sapiens	1:Experimental evidence at protein level	Alpha-1-antichymotrypsin	1	0.999	38	1682	1	1	1	0	1	1	82198648	1034183490	287408160	502174560		6	9	8	7	15	15	14	16																	TRUE	TRUE
sp|P01019|ANGT_HUMAN	AGT	P01019	ANGT_HUMAN	AGT	485	Homo sapiens	1:Experimental evidence at protein level	Angiotensinogen	1	0.999	17	555	0	0	0	0	0	0	0	54317492	0	52130868		6	9	8	7	15	15	14	16																	TRUE	TRUE
sp|P01023|A2MG_HUMAN	A2M	P01023	A2MG_HUMAN	A2M	1474	Homo sapiens	1:Experimental evidence at protein level	Alpha-2-macroglobulin	1	0.999	118	2109	0	0	0	0	0	0	0	0	0	0		6	9	8	7	15	15	14	16																	TRUE	TRUE
sp|P01024|CO3_HUMAN	C3	P01024	CO3_HUMAN	C3	1663	Homo sapiens	1:Experimental evidence at protein level	Complement C3	1	0.999	216	7293	1	2	1	2	1	2	157969232	566095940	3918168830	103583280		6	9	8	7	15	15	14	16																	TRUE	TRUE
sp|P01031|CO5_HUMAN	C5	P01031	CO5_HUMAN	C5	1676	Homo sapiens	1:Experimental evidence at protein level	Complement C5	1	0.999	43	148	0	0	0	0	0	0	0	0	0	0		2	6	4	5	8	9	6	11																	TRUE	TRUE
sp|P01033|TIMP1_HUMAN	TIMP1	P01033	TIMP1_HUMAN	TIMP1	207	Homo sapiens	1:Experimental evidence at protein level	Metalloproteinase inhibitor 1	1	0.999	9	207	0	0	0	0	0	0	0	144055408	0	170195360		6	9	8	7	15	15	14	16																	TRUE	TRUE
sp|P01034|CYTC_HUMAN	CST3	P01034	CYTC_HUMAN	CST3	146	Homo sapiens	1:Experimental evidence at protein level	Cystatin-C	1	0.999	11	375	0	1	0	1	0	1	0	477016576	0	1798142080		6	9	8	7	15	15	14	16																	TRUE	TRUE
sp|P01036|CYTS_HUMAN	CST4	P01036	CYTS_HUMAN	CST4	141	Homo sapiens	1:Experimental evidence at protein level	Cystatin-S	1	0.999	31	4912	0	7	0	7	0	7	0	92865217000	0	16098608100		6	9	8	7	15	15	14	16																	TRUE	TRUE
sp|P01037|CYTN_HUMAN	CST1	P01037	CYTN_HUMAN	CST1	141	Homo sapiens	1:Experimental evidence at protein level	Cystatin-SN	1	0.999	22	1217	0	18	0	18	0	18	0	60794802000	0	25675104300		6	9	8	7	15	15	14	16																	TRUE	TRUE
sp|P01040|CYTA_HUMAN	CSTA	P01040	CYTA_HUMAN	CSTA	98	Homo sapiens	1:Experimental evidence at protein level	Cystatin-A	1	0.999	11	116	0	0	0	0	0	0	0	0	0	0		5	9	7	6	14	13	12	15																	TRUE	TRUE
sp|P01042-2|KNG1_HUMAN	KNG1	P01042-2	KNG1_HUMAN	KNG1	427	Homo sapiens		Isoform LMW of Kininogen-1	1	0.999	37	934	0	0	0	0	0	0	0	81443824	0	59041916		6	9	8	7	15	15	14	16																	TRUE	TRUE
sp|P01111|RASN_HUMAN	NRAS	P01111	RASN_HUMAN	NRAS	189	Homo sapiens	1:Experimental evidence at protein level	GTPase NRas	1	0.999	4	12	0	0	0	0	0	0	0	0	0	0	sp|P01112-2|RASH_HUMAN, sp|P01112|RASH_HUMAN, sp|P01116-2|RASK_HUMAN, sp|P01116|RASK_HUMAN	4	7	7	4	11	11	11	11																	TRUE	TRUE
sp|P01591|IGJ_HUMAN	JCHAIN	P01591	IGJ_HUMAN	JCHAIN	159	Homo sapiens	1:Experimental evidence at protein level	Immunoglobulin J chain	1	0.999	17	854	0	1	0	1	0	1	0	5486402600	0	8204040200		6	9	8	7	15	15	14	16																	TRUE	TRUE
sp|P01593|KVD33_HUMAN	IGKV1D-33	P01593	KVD33_HUMAN	IGKV1D-33	117	Homo sapiens	1:Experimental evidence at protein level	Immunoglobulin kappa variable 1D-33	1	0.999	3	127	0	0	0	0	0	0	0	20455270	0	20455270	sp|P01594|KV133_HUMAN	6	9	8	7	15	15	14	16																	TRUE	TRUE
sp|P01597|KV139_HUMAN	IGKV1-39	P01597	KV139_HUMAN	IGKV1-39	117	Homo sapiens	1:Experimental evidence at protein level	Immunoglobulin kappa variable 1-39	1	0.999	4	25	0	0	0	0	0	0	0	0	0	0	sp|P04432|KVD39_HUMAN	4	6	6	5	10	11	10	11																	TRUE	TRUE
sp|P01599|KV117_HUMAN	IGKV1-17	P01599	KV117_HUMAN	IGKV1-17	117	Homo sapiens	1:Experimental evidence at protein level	Immunoglobulin kappa variable 1-17	1	0.999	6	136	0	1	0	1	0	1	0	72751976	0	138087856		5	9	8	7	14	15	13	16																	TRUE	TRUE
sp|P01602|KV105_HUMAN	IGKV1-5	P01602	KV105_HUMAN	IGKV1-5	117	Homo sapiens	1:Experimental evidence at protein level	Immunoglobulin kappa variable 1-5	1	0.999	7	69	0	0	0	0	0	0	0	0	0	0		4	9	7	7	13	14	11	16																	TRUE	TRUE
sp|P01619|KV320_HUMAN	IGKV3-20	P01619	KV320_HUMAN	IGKV3-20	116	Homo sapiens	1:Experimental evidence at protein level	Immunoglobulin kappa variable 3-20	1	0.999	5	298	0	0	0	0	0	0	0	0	0	0		6	9	8	7	15	15	14	16																	TRUE	TRUE
sp|P01699|LV144_HUMAN	IGLV1-44	P01699	LV144_HUMAN	IGLV1-44	117	Homo sapiens	1:Experimental evidence at protein level	Immunoglobulin lambda variable 1-44	1	0.999	4	15	0	0	0	0	0	0	0	0	0	0		4	7	4	4	11	8	8	11																	TRUE	TRUE
sp|P01700|LV147_HUMAN	IGLV1-47	P01700	LV147_HUMAN	IGLV1-47	117	Homo sapiens	1:Experimental evidence at protein level	Immunoglobulin lambda variable 1-47	1	0.999	5	309	0	0	0	0	0	0	0	39669896	0	41513980		6	9	8	7	15	15	14	16																	TRUE	TRUE
sp|P01701|LV151_HUMAN	IGLV1-51	P01701	LV151_HUMAN	IGLV1-51	117	Homo sapiens	1:Experimental evidence at protein level	Immunoglobulin lambda variable 1-51	1	0.999	6	236	0	0	0	0	0	0	0	9190517	0	12377616		6	9	8	7	15	15	14	16																	TRUE	TRUE
sp|P01703|LV140_HUMAN	IGLV1-40	P01703	LV140_HUMAN	IGLV1-40	118	Homo sapiens	1:Experimental evidence at protein level	Immunoglobulin lambda variable 1-40	1	0.999	4	78	0	0	0	0	0	0	0	0	0	0		6	9	8	7	15	15	14	16																	TRUE	TRUE
sp|P01704|LV214_HUMAN	IGLV2-14	P01704	LV214_HUMAN	IGLV2-14	120	Homo sapiens	1:Experimental evidence at protein level	Immunoglobulin lambda variable 2-14	1	0.999	2	98	0	0	0	0	0	0	0	0	0	0		6	9	8	7	15	15	14	16																	TRUE	TRUE
sp|P01705|LV223_HUMAN	IGLV2-23	P01705	LV223_HUMAN	IGLV2-23	113	Homo sapiens	1:Experimental evidence at protein level	Immunoglobulin lambda variable 2-23	1	0.9979	3	15	0	0	0	0	0	0	0	0	0	0		3	4	5	6	7	11	8	10																	TRUE	TRUE
sp|P01706|LV211_HUMAN	IGLV2-11	P01706	LV211_HUMAN	IGLV2-11	119	Homo sapiens	1:Experimental evidence at protein level	Immunoglobulin lambda variable 2-11	1	0.999	4	43	0	0	0	0	0	0	0	0	0	0		6	9	8	7	15	15	14	16																	TRUE	TRUE
sp|P01709|LV208_HUMAN	IGLV2-8	P01709	LV208_HUMAN	IGLV2-8	118	Homo sapiens	1:Experimental evidence at protein level	Immunoglobulin lambda variable 2-8	1	0.999	3	26	0	0	0	0	0	0	0	0	0	0		5	9	8	7	14	15	13	16																	TRUE	TRUE
sp|P01714|LV319_HUMAN	IGLV3-19	P01714	LV319_HUMAN	IGLV3-19	112	Homo sapiens	1:Experimental evidence at protein level	Immunoglobulin lambda variable 3-19	1	0.999	5	60	0	0	0	0	0	0	0	0	0	0		4	9	8	7	13	15	12	16																	TRUE	TRUE
sp|P01717|LV325_HUMAN	IGLV3-25	P01717	LV325_HUMAN	IGLV3-25	112	Homo sapiens	1:Experimental evidence at protein level	Immunoglobulin lambda variable 3-25	1	0.999	6	42	0	0	0	0	0	0	0	0	0	0		4	7	7	7	11	14	11	14																	TRUE	TRUE
sp|P01718|LV327_HUMAN	IGLV3-27	P01718	LV327_HUMAN	IGLV3-27	113	Homo sapiens	1:Experimental evidence at protein level	Immunoglobulin lambda variable 3-27	0.9986	0.999	4	3	0	0	0	0	0	0	0	0	0	0		2	4	5	0	6	5	7	4							patient_M										TRUE	TRUE
sp|P01743|HV146_HUMAN	IGHV1-46	P01743	HV146_HUMAN	IGHV1-46	117	Homo sapiens	1:Experimental evidence at protein level	Immunoglobulin heavy variable 1-46	1	0.999	2	59	0	0	0	0	0	0	0	0	0	0		5	9	8	7	14	15	13	16																	TRUE	TRUE
sp|P01766|HV313_HUMAN	IGHV3-13	P01766	HV313_HUMAN	IGHV3-13	116	Homo sapiens	1:Experimental evidence at protein level	Immunoglobulin heavy variable 3-13	1	0.999	4	38	0	0	0	0	0	0	0	0	0	0		5	9	8	6	14	14	13	15																	TRUE	TRUE
sp|P01768|HV330_HUMAN	IGHV3-30	P01768	HV330_HUMAN	IGHV3-30	117	Homo sapiens	1:Experimental evidence at protein level	Immunoglobulin heavy variable 3-30	1	0.999	7	283	0	0	0	0	0	0	0	309814752	0	257677616	sp|P0DP03|HVC05_HUMAN	6	9	8	7	15	15	14	16																	TRUE	TRUE
sp|P01780|HV307_HUMAN	IGHV3-7	P01780	HV307_HUMAN	IGHV3-7	117	Homo sapiens	1:Experimental evidence at protein level	Immunoglobulin heavy variable 3-7	1	0.999	11	75	0	0	0	0	0	0	0	37308116	0	41524876		6	9	8	7	15	15	14	16																	TRUE	TRUE
sp|P01782|HV309_HUMAN	IGHV3-9	P01782	HV309_HUMAN	IGHV3-9	118	Homo sapiens	1:Experimental evidence at protein level	Immunoglobulin heavy variable 3-9	1	0.999	10	273	0	0	0	0	0	0	0	584688580	0	539941060		6	9	8	7	15	15	14	16																	TRUE	TRUE
sp|P01817|HV205_HUMAN	IGHV2-5	P01817	HV205_HUMAN	IGHV2-5	119	Homo sapiens	1:Experimental evidence at protein level	Immunoglobulin heavy variable 2-5	1	0.999	4	10	0	0	0	0	0	0	0	0	0	0		2	4	1	4	6	5	3	8																	TRUE	TRUE
sp|P01833|PIGR_HUMAN	PIGR	P01833	PIGR_HUMAN	PIGR	764	Homo sapiens	1:Experimental evidence at protein level	Polymeric immunoglobulin receptor	1	0.999	81	7531	1	13	1	13	1	13	889544640	38163165000	23391973400	6187321300		6	9	8	7	15	15	14	16																	TRUE	TRUE
sp|P01834|IGKC_HUMAN	IGKC	P01834	IGKC_HUMAN	IGKC	107	Homo sapiens	1:Experimental evidence at protein level	Immunoglobulin kappa constant	1	0.999	21	5979	0	6	0	2	0	6	0	136723366000	0	47089021000		6	9	8	7	15	15	14	16																	TRUE	TRUE
sp|P01859|IGHG2_HUMAN	IGHG2	P01859	IGHG2_HUMAN	IGHG2	326	Homo sapiens	1:Experimental evidence at protein level	Immunoglobulin heavy constant gamma 2	1	0.999	38	4029	0	3	0	2	0	3	0	2326091260	0	714923390		6	9	8	7	15	15	14	16																	TRUE	TRUE
sp|P01860|IGHG3_HUMAN	IGHG3	P01860	IGHG3_HUMAN	IGHG3	377	Homo sapiens	1:Experimental evidence at protein level	Immunoglobulin heavy constant gamma 3	1	0.999	36	557	0	0	0	0	0	4	0	0	0	0		6	9	8	7	15	15	14	16																	TRUE	TRUE
sp|P01861|IGHG4_HUMAN	IGHG4	P01861	IGHG4_HUMAN	IGHG4	327	Homo sapiens	1:Experimental evidence at protein level	Immunoglobulin heavy constant gamma 4	1	0.999	28	525	0	0	0	0	0	5	0	53940648	0	34193704		6	9	8	7	15	15	14	16																	TRUE	TRUE
sp|P01871|IGHM_HUMAN	IGHM	P01871	IGHM_HUMAN	IGHM	453	Homo sapiens	1:Experimental evidence at protein level	Immunoglobulin heavy constant mu	1	0.999	43	1845	0	1	0	0	0	1	0	273252832	0	134901344		6	9	8	7	15	15	14	16																	TRUE	TRUE
sp|P01876|IGHA1_HUMAN	IGHA1	P01876	IGHA1_HUMAN	IGHA1	353	Homo sapiens	1:Experimental evidence at protein level	Immunoglobulin heavy constant alpha 1	1	0.999	42	6623	7	7	5	6	7	7	69352817000	136441979000	34032496600	23795980300		6	9	8	7	15	15	14	16																	TRUE	TRUE
sp|P01877|IGHA2_HUMAN	IGHA2	P01877	IGHA2_HUMAN	IGHA2	340	Homo sapiens	1:Experimental evidence at protein level	Immunoglobulin heavy constant alpha 2	1	0.999	29	89	0	0	0	0	4	2	0	0	0	0		4	8	6	6	12	12	10	14																	TRUE	TRUE
sp|P01889|HLAB_HUMAN	HLA-B	P01889	HLAB_HUMAN	HLA-B	362	Homo sapiens	1:Experimental evidence at protein level	HLA class I histocompatibility antigen, B alpha chain	1	0.999	4	7	0	0	0	0	0	0	0	0	0	0		4	7	6	4	11	10	10	11																	TRUE	TRUE
sp|P02042|HBD_HUMAN	HBD	P02042	HBD_HUMAN	HBD	147	Homo sapiens	1:Experimental evidence at protein level	Hemoglobin subunit delta	1	0.999	18	73	0	0	0	0	0	0	0	0	0	0		1	3	6	4	4	10	7	7																	TRUE	TRUE
sp|P02144|MYG_HUMAN	MB	P02144	MYG_HUMAN	MB	154	Homo sapiens	1:Experimental evidence at protein level	Myoglobin	1	0.999	16	197	0	1	0	1	0	1	0	31960174	0	24515508		5	9	8	6	14	14	13	15																	TRUE	TRUE
sp|P02511|CRYAB_HUMAN	CRYAB	P02511	CRYAB_HUMAN	CRYAB	175	Homo sapiens	1:Experimental evidence at protein level	Alpha-crystallin B chain	1	0.999	22	429	0	0	0	0	0	0	0	58799968	0	42341888		5	9	8	7	14	15	13	16																	TRUE	TRUE
sp|P02647|APOA1_HUMAN	APOA1	P02647	APOA1_HUMAN	APOA1	267	Homo sapiens	1:Experimental evidence at protein level	Apolipoprotein A-I	1	0.999	70	3601	0	1	0	1	0	1	0	2743815170	0	803410430		6	9	8	7	15	15	14	16																	TRUE	TRUE
sp|P02649|APOE_HUMAN	APOE	P02649	APOE_HUMAN	APOE	317	Homo sapiens	1:Experimental evidence at protein level	Apolipoprotein E	1	0.999	21	214	0	0	0	0	0	0	0	0	0	0		5	9	7	7	14	14	12	16																	TRUE	TRUE
sp|P02652|APOA2_HUMAN	APOA2	P02652	APOA2_HUMAN	APOA2	100	Homo sapiens	1:Experimental evidence at protein level	Apolipoprotein A-II	1	0.999	14	421	0	0	0	0	0	0	0	0	0	0		5	9	7	7	14	14	12	16																	TRUE	TRUE
sp|P02654|APOC1_HUMAN	APOC1	P02654	APOC1_HUMAN	APOC1	83	Homo sapiens	1:Experimental evidence at protein level	Apolipoprotein C-I	1	0.999	5	61	0	0	0	0	0	0	0	0	0	0		1	5	8	7	6	15	9	12																	TRUE	TRUE
sp|P02655|APOC2_HUMAN	APOC2	P02655	APOC2_HUMAN	APOC2	101	Homo sapiens	1:Experimental evidence at protein level	Apolipoprotein C-II	1	0.999	6	40	0	0	0	0	0	0	0	0	0	0		4	6	6	7	10	13	10	13																	TRUE	TRUE
sp|P02656|APOC3_HUMAN	APOC3	P02656	APOC3_HUMAN	APOC3	99	Homo sapiens	1:Experimental evidence at protein level	Apolipoprotein C-III	1	0.999	7	64	0	0	0	0	0	0	0	0	0	0		3	8	7	7	11	14	10	15																	TRUE	TRUE
sp|P02671|FIBA_HUMAN	FGA	P02671	FIBA_HUMAN	FGA	866	Homo sapiens	1:Experimental evidence at protein level	Fibrinogen alpha chain	1	0.999	61	1755	0	0	0	0	0	0	0	113298800	0	91292432		6	9	8	7	15	15	14	16																	TRUE	TRUE
sp|P02675|FIBB_HUMAN	FGB	P02675	FIBB_HUMAN	FGB	491	Homo sapiens	1:Experimental evidence at protein level	Fibrinogen beta chain	1	0.999	53	1720	0	1	0	1	0	1	0	346740672	0	173068080		6	9	8	7	15	15	14	16																	TRUE	TRUE
sp|P02679-2|FIBG_HUMAN	FGG	P02679-2	FIBG_HUMAN	FGG	437	Homo sapiens		Isoform Gamma-A of Fibrinogen gamma chain	1	0.999	40	1210	0	0	0	0	0	0	0	243274400	0	145970416	sp|P02679|FIBG_HUMAN	6	9	8	7	15	15	14	16																	TRUE	TRUE
sp|P02743|SAMP_HUMAN	APCS	P02743	SAMP_HUMAN	APCS	223	Homo sapiens	1:Experimental evidence at protein level	Serum amyloid P-component	1	0.999	10	183	0	0	0	0	0	0	0	0	0	0		6	9	8	7	15	15	14	16																	TRUE	TRUE
sp|P02745|C1QA_HUMAN	C1QA	P02745	C1QA_HUMAN	C1QA	245	Homo sapiens	1:Experimental evidence at protein level	Complement C1q subcomponent subunit A	1	0.999	5	31	0	0	0	0	0	0	0	0	0	0		5	8	7	6	13	13	12	14																	TRUE	TRUE
sp|P02746|C1QB_HUMAN	C1QB	P02746	C1QB_HUMAN	C1QB	253	Homo sapiens	1:Experimental evidence at protein level	Complement C1q subcomponent subunit B	1	0.999	9	103	0	0	0	0	0	0	0	0	0	0		5	9	8	7	14	15	13	16																	TRUE	TRUE
sp|P02747|C1QC_HUMAN	C1QC	P02747	C1QC_HUMAN	C1QC	245	Homo sapiens	1:Experimental evidence at protein level	Complement C1q subcomponent subunit C	1	0.999	6	66	0	0	0	0	0	0	0	0	0	0		4	8	7	5	12	12	11	13																	TRUE	TRUE
sp|P02748|CO9_HUMAN	C9	P02748	CO9_HUMAN	C9	559	Homo sapiens	1:Experimental evidence at protein level	Complement component C9	1	0.999	22	223	0	0	0	0	0	0	0	0	0	0		5	9	8	7	14	15	13	16																	TRUE	TRUE
sp|P02749|APOH_HUMAN	APOH	P02749	APOH_HUMAN	APOH	345	Homo sapiens	1:Experimental evidence at protein level	Beta-2-glycoprotein 1	1	0.999	23	668	0	0	0	0	0	0	0	125329136	0	191842416		6	9	8	7	15	15	14	16																	TRUE	TRUE
sp|P02750|A2GL_HUMAN	LRG1	P02750	A2GL_HUMAN	LRG1	347	Homo sapiens	1:Experimental evidence at protein level	Leucine-rich alpha-2-glycoprotein	1	0.999	19	379	0	0	0	0	0	0	0	88696784	0	78255568		6	9	8	7	15	15	14	16																	TRUE	TRUE
sp|P02751-14|FINC_HUMAN	FN1	P02751-14	FINC_HUMAN	FN1	2265	Homo sapiens		Isoform 14 of Fibronectin	1	0.999	81	370	0	0	0	0	0	0	0	6039190	0	22301478	sp|P02751-8|FINC_HUMAN, sp|P02751-9|FINC_HUMAN	5	8	6	7	13	13	11	15																	TRUE	TRUE
sp|P02753|RET4_HUMAN	RBP4	P02753	RET4_HUMAN	RBP4	201	Homo sapiens	1:Experimental evidence at protein level	Retinol-binding protein 4	1	0.999	16	553	0	0	0	0	0	0	0	5943689	0	34946660		6	9	8	7	15	15	14	16																	TRUE	TRUE
sp|P02760|AMBP_HUMAN	AMBP	P02760	AMBP_HUMAN	AMBP	352	Homo sapiens	1:Experimental evidence at protein level	Protein AMBP	1	0.999	28	343	0	0	0	0	0	0	0	10398270	0	31149106		6	9	8	7	15	15	14	16																	TRUE	TRUE
sp|P02763|A1AG1_HUMAN	ORM1	P02763	A1AG1_HUMAN	ORM1	201	Homo sapiens	1:Experimental evidence at protein level	Alpha-1-acid glycoprotein 1	1	0.999	18	893	0	1	0	1	0	1	0	103908360	0	58440368		6	9	8	7	15	15	14	16																	TRUE	TRUE
sp|P02765|FETUA_HUMAN	AHSG	P02765	FETUA_HUMAN	AHSG	367	Homo sapiens	1:Experimental evidence at protein level	Alpha-2-HS-glycoprotein	1	0.999	20	995	0	0	0	0	0	0	0	184530464	0	299212928		6	9	8	7	15	15	14	16																	TRUE	TRUE
sp|P02766|TTHY_HUMAN	TTR	P02766	TTHY_HUMAN	TTR	147	Homo sapiens	1:Experimental evidence at protein level	Transthyretin	1	0.999	17	1227	0	0	0	0	0	0	0	972276860	0	399270528		6	9	8	7	15	15	14	16																	TRUE	TRUE
sp|P02768|ALBU_HUMAN	ALB	P02768	ALBU_HUMAN	ALB	609	Homo sapiens	1:Experimental evidence at protein level	Albumin	1	0.999	181	65487	0	42	0	13	0	42	0	414126834000	0	31569311700		6	9	8	7	15	15	14	16																	TRUE	TRUE
sp|P02774-3|VTDB_HUMAN	GC	P02774-3	VTDB_HUMAN	GC	493	Homo sapiens		Isoform 3 of Vitamin D-binding protein	1	0.999	55	2484	0	1	0	0	0	1	0	666482750	0	408324832	sp|P02774|VTDB_HUMAN	6	9	8	7	15	15	14	16																	TRUE	TRUE
sp|P02787|TRFE_HUMAN	TF	P02787	TRFE_HUMAN	TF	698	Homo sapiens	1:Experimental evidence at protein level	Serotransferrin	1	0.999	115	8056	0	5	0	5	0	5	0	7729308700	0	1109556350		6	9	8	7	15	15	14	16																	TRUE	TRUE
sp|P02788|TRFL_HUMAN	LTF	P02788	TRFL_HUMAN	LTF	710	Homo sapiens	1:Experimental evidence at protein level	Lactotransferrin	1	0.999	161	31167	9	65	1	0	9	65	25634078700	1018731300000	17553524700	82073780000		6	9	8	7	15	15	14	16																	TRUE	TRUE
sp|P02790|HEMO_HUMAN	HPX	P02790	HEMO_HUMAN	HPX	462	Homo sapiens	1:Experimental evidence at protein level	Hemopexin	1	0.999	47	2409	0	0	0	0	0	0	0	1054442500	0	191521744		6	9	8	7	15	15	14	16																	TRUE	TRUE
sp|P02792|FRIL_HUMAN	FTL	P02792	FRIL_HUMAN	FTL	175	Homo sapiens	1:Experimental evidence at protein level	Ferritin light chain	1	0.999	5	27	0	0	0	0	0	0	0	0	0	0		4	7	6	5	11	11	10	12																	TRUE	TRUE
sp|P02794|FRIH_HUMAN	FTH1	P02794	FRIH_HUMAN	FTH1	183	Homo sapiens	1:Experimental evidence at protein level	Ferritin heavy chain	1	0.999	14	199	0	0	0	0	0	0	0	0	0	0		4	9	8	6	13	14	12	15																	TRUE	TRUE
sp|P03950|ANGI_HUMAN	ANG	P03950	ANGI_HUMAN	ANG	147	Homo sapiens	1:Experimental evidence at protein level	Angiogenin	1	0.999	11	127	0	0	0	0	0	0	0	0	0	0		4	9	7	7	13	14	11	16																	TRUE	TRUE
sp|P03952|KLKB1_HUMAN	KLKB1	P03952	KLKB1_HUMAN	KLKB1	638	Homo sapiens	1:Experimental evidence at protein level	Plasma kallikrein	1	0.999	18	95	0	0	0	0	0	0	0	0	0	0		5	9	7	7	14	14	12	16																	TRUE	TRUE
sp|P03973|SLPI_HUMAN	SLPI	P03973	SLPI_HUMAN	SLPI	132	Homo sapiens	1:Experimental evidence at protein level	Antileukoproteinase	1	0.999	15	642	0	0	0	0	0	0	0	32232010	0	72162000		6	9	8	7	15	15	14	16																	TRUE	TRUE
sp|P04003|C4BPA_HUMAN	C4BPA	P04003	C4BPA_HUMAN	C4BPA	597	Homo sapiens	1:Experimental evidence at protein level	C4b-binding protein alpha chain	1	0.999	18	96	0	0	0	0	0	0	0	0	0	0		5	9	6	7	14	13	11	16																	TRUE	TRUE
sp|P04004|VTNC_HUMAN	VTN	P04004	VTNC_HUMAN	VTN	478	Homo sapiens	1:Experimental evidence at protein level	Vitronectin	1	0.999	17	616	0	1	0	1	0	1	0	146579792	0	52021108		6	9	8	7	15	15	14	16																	TRUE	TRUE
sp|P04040|CATA_HUMAN	CAT	P04040	CATA_HUMAN	CAT	527	Homo sapiens	1:Experimental evidence at protein level	Catalase	1	0.999	25	304	0	1	0	1	0	1	0	315085088	0	186975072		6	9	7	7	15	14	13	16																	TRUE	TRUE
sp|P04066|FUCO_HUMAN	FUCA1	P04066	FUCO_HUMAN	FUCA1	466	Homo sapiens	1:Experimental evidence at protein level	Tissue alpha-L-fucosidase	1	0.999	9	23	0	0	0	0	0	0	0	0	0	0		5	8	7	3	13	10	12	11																	TRUE	TRUE
sp|P04075|ALDOA_HUMAN	ALDOA	P04075	ALDOA_HUMAN	ALDOA	364	Homo sapiens	1:Experimental evidence at protein level	Fructose-bisphosphate aldolase A	1	0.999	46	1944	0	0	0	0	0	0	0	145911920	0	66045460		6	9	8	7	15	15	14	16																	TRUE	TRUE
sp|P04080|CYTB_HUMAN	CSTB	P04080	CYTB_HUMAN	CSTB	98	Homo sapiens	1:Experimental evidence at protein level	Cystatin-B	1	0.999	9	340	0	0	0	0	0	0	0	0	0	0		5	9	8	7	14	15	13	16																	TRUE	TRUE
sp|P04083|ANXA1_HUMAN	ANXA1	P04083	ANXA1_HUMAN	ANXA1	346	Homo sapiens	1:Experimental evidence at protein level	Annexin A1	1	0.999	57	3215	0	3	0	3	0	3	0	265473872	0	137036160		6	9	8	7	15	15	14	16																	TRUE	TRUE
sp|P04114|APOB_HUMAN	APOB	P04114	APOB_HUMAN	APOB	4563	Homo sapiens	1:Experimental evidence at protein level	Apolipoprotein B-100	1	0.999	171	458	0	0	0	0	0	0	0	0	0	0		4	8	6	4	12	10	10	12																	TRUE	TRUE
sp|P04155|TFF1_HUMAN	TFF1	P04155	TFF1_HUMAN	TFF1	84	Homo sapiens	1:Experimental evidence at protein level	Trefoil factor 1	1	0.999	3	18	0	0	0	0	0	0	0	0	0	0		3	5	4	4	8	8	7	9																	TRUE	TRUE
sp|P04179-4|SODM_HUMAN	SOD2	P04179-4	SODM_HUMAN	SOD2	176	Homo sapiens		Isoform 4 of Superoxide dismutase [Mn], mitochondrial	1	0.999	7	43	0	0	0	0	0	0	0	0	0	0	sp|P04179|SODM_HUMAN	4	5	6	6	9	12	10	11																	TRUE	TRUE
sp|P04196|HRG_HUMAN	HRG	P04196	HRG_HUMAN	HRG	525	Homo sapiens	1:Experimental evidence at protein level	Histidine-rich glycoprotein	1	0.999	31	773	0	0	0	0	0	0	0	130634264	0	43664608		6	9	8	7	15	15	14	16																	TRUE	TRUE
sp|P04211|LV743_HUMAN	IGLV7-43	P04211	LV743_HUMAN	IGLV7-43	117	Homo sapiens	3:Protein inferred from homology	Immunoglobulin lambda variable 7-43	0.9999	0.999	4	6	0	0	0	0	0	0	0	0	0	0		2	5	2	1	7	3	4	6																	TRUE	TRUE
sp|P04217|A1BG_HUMAN	A1BG	P04217	A1BG_HUMAN	A1BG	495	Homo sapiens	1:Experimental evidence at protein level	Alpha-1B-glycoprotein	1	0.999	28	974	0	1	0	0	0	1	0	559316030	0	182008032		6	9	8	7	15	15	14	16																	TRUE	TRUE
sp|P04278|SHBG_HUMAN	SHBG	P04278	SHBG_HUMAN	SHBG	402	Homo sapiens	1:Experimental evidence at protein level	Sex hormone-binding globulin	1	0.999	9	26	0	0	0	0	0	0	0	0	0	0		3	6	5	5	9	10	8	11																	TRUE	TRUE
sp|P04350|TBB4A_HUMAN	TUBB4A	P04350	TBB4A_HUMAN	TUBB4A	444	Homo sapiens	1:Experimental evidence at protein level	Tubulin beta-4A chain	1	0.999	31	25	0	0	0	0	0	2	0	0	0	0		6	8	7	5	14	12	13	13																	TRUE	TRUE
sp|P04406|G3P_HUMAN	GAPDH	P04406	G3P_HUMAN	GAPDH	335	Homo sapiens	1:Experimental evidence at protein level	Glyceraldehyde-3-phosphate dehydrogenase	1	0.999	47	4051	0	2	0	0	0	2	0	500163776	0	177627600		6	9	8	7	15	15	14	16																	TRUE	TRUE
sp|P04424-3|ARLY_HUMAN	ASL	P04424-3	ARLY_HUMAN	ASL	438	Homo sapiens		Isoform 3 of Argininosuccinate lyase	1	0.999	13	41	0	0	0	0	0	0	0	0	0	0	sp|P04424|ARLY_HUMAN	4	8	6	3	12	9	10	11																	TRUE	TRUE
sp|P04430|KV116_HUMAN	IGKV1-16	P04430	KV116_HUMAN	IGKV1-16	117	Homo sapiens	1:Experimental evidence at protein level	Immunoglobulin kappa variable 1-16	1	0.999	2	52	0	0	0	0	0	0	0	2.77247e+06	0	17593070		5	8	6	6	13	12	11	14																	TRUE	TRUE
sp|P04433|KV311_HUMAN	IGKV3-11	P04433	KV311_HUMAN	IGKV3-11	115	Homo sapiens	1:Experimental evidence at protein level	Immunoglobulin kappa variable 3-11	1	0.999	4	216	0	0	0	0	0	0	0	1892935040	0	1513874300		6	9	8	7	15	15	14	16																	TRUE	TRUE
sp|P04632|CPNS1_HUMAN	CAPNS1	P04632	CPNS1_HUMAN	CAPNS1	268	Homo sapiens	1:Experimental evidence at protein level	Calpain small subunit 1	1	0.999	26	1041	0	0	0	0	0	0	0	50106956	0	161991360		6	9	8	7	15	15	14	16																	TRUE	TRUE
sp|P04792|HSPB1_HUMAN	HSPB1	P04792	HSPB1_HUMAN	HSPB1	205	Homo sapiens	1:Experimental evidence at protein level	Heat shock protein beta-1	1	0.999	30	2905	0	6	0	6	0	6	0	9703059500	0	2186369790		6	9	8	7	15	15	14	16																	TRUE	TRUE
sp|P04899-4|GNAI2_HUMAN	GNAI2	P04899-4	GNAI2_HUMAN	GNAI2	366	Homo sapiens		Isoform sGi2 of Guanine nucleotide-binding protein G(i) subunit alpha-2	1	0.999	12	71	0	0	0	0	0	0	0	0	0	0	sp|P04899|GNAI2_HUMAN	6	9	8	7	15	15	14	16																	TRUE	TRUE
sp|P04908|H2A1B_HUMAN	H2AC4	P04908	H2A1B_HUMAN	H2AC4	130	Homo sapiens	1:Experimental evidence at protein level	Histone H2A type 1-B/E	1	0.999	7	15	0	0	0	0	0	0	0	0	0	0	sp|Q7L7L0|H2A3_HUMAN, sp|Q93077|H2A1C_HUMAN	3	1	5	3	4	8	8	4																	TRUE	TRUE
sp|P05023-3|AT1A1_HUMAN	ATP1A1	P05023-3	AT1A1_HUMAN	ATP1A1	992	Homo sapiens		Isoform 3 of Sodium/potassium-transporting ATPase subunit alpha-1	1	0.999	11	22	0	0	0	0	0	0	0	0	0	0	sp|P05023-4|AT1A1_HUMAN, sp|P05023|AT1A1_HUMAN	2	7	3	2	9	5	5	9																	TRUE	TRUE
sp|P05089|ARGI1_HUMAN	ARG1	P05089	ARGI1_HUMAN	ARG1	322	Homo sapiens	1:Experimental evidence at protein level	Arginase-1	1	0.999	15	80	0	0	0	0	0	0	0	0	0	0		3	4	6	3	7	9	9	7																	TRUE	TRUE
sp|P05090|APOD_HUMAN	APOD	P05090	APOD_HUMAN	APOD	189	Homo sapiens	1:Experimental evidence at protein level	Apolipoprotein D	1	0.999	13	486	0	2	0	2	0	2	0	841096130	0	865197060		6	9	8	7	15	15	14	16																	TRUE	TRUE
sp|P05109|S10A8_HUMAN	S100A8	P05109	S10A8_HUMAN	S100A8	93	Homo sapiens	1:Experimental evidence at protein level	Protein S100-A8	1	0.999	26	1691	0	2	0	2	0	2	0	7069111300	0	5614908400		6	9	8	7	15	15	14	16																	TRUE	TRUE
sp|P05120|PAI2_HUMAN	SERPINB2	P05120	PAI2_HUMAN	SERPINB2	415	Homo sapiens	1:Experimental evidence at protein level	Plasminogen activator inhibitor 2	1	0.999	25	313	0	0	0	0	0	0	0	5211660	0	7.98689e+06		6	9	8	7	15	15	14	16																	TRUE	TRUE
sp|P05154|IPSP_HUMAN	SERPINA5	P05154	IPSP_HUMAN	SERPINA5	406	Homo sapiens	1:Experimental evidence at protein level	Plasma serine protease inhibitor	1	0.999	5	24	0	0	0	0	0	0	0	0	0	0		5	6	6	1	11	7	11	7																	TRUE	TRUE
sp|P05155-2|IC1_HUMAN	SERPING1	P05155-2	IC1_HUMAN	SERPING1	448	Homo sapiens		Isoform 2 of Plasma protease C1 inhibitor	1	0.999	26	714	0	1	0	0	0	1	0	100844096	0	98918040	sp|P05155-3|IC1_HUMAN, sp|P05155|IC1_HUMAN	6	9	8	7	15	15	14	16																	TRUE	TRUE
sp|P05156|CFAI_HUMAN	CFI	P05156	CFAI_HUMAN	CFI	583	Homo sapiens	1:Experimental evidence at protein level	Complement factor I	1	0.999	22	241	0	0	0	0	0	0	0	0	0	0		6	9	8	7	15	15	14	16																	TRUE	TRUE
sp|P05160|F13B_HUMAN	F13B	P05160	F13B_HUMAN	F13B	661	Homo sapiens	1:Experimental evidence at protein level	Coagulation factor XIII B chain	1	0.999	3	4	0	0	0	0	0	0	0	0	0	0		0	4	4	4	4	8	4	8									patient_F								TRUE	TRUE
sp|P05164-2|PERM_HUMAN	MPO	P05164-2	PERM_HUMAN	MPO	650	Homo sapiens		Isoform H14 of Myeloperoxidase	1	0.999	37	391	0	0	0	0	0	0	0	575655360	0	312814752	sp|P05164-3|PERM_HUMAN, sp|P05164|PERM_HUMAN	5	9	7	7	14	14	12	16																	TRUE	TRUE
sp|P05198|IF2A_HUMAN	EIF2S1	P05198	IF2A_HUMAN	EIF2S1	315	Homo sapiens	1:Experimental evidence at protein level	Eukaryotic translation initiation factor 2 subunit 1	1	0.999	16	70	0	0	0	0	0	0	0	0	0	0		5	9	5	5	14	10	10	14																	TRUE	TRUE
sp|P05386|RLA1_HUMAN	RPLP1	P05386	RLA1_HUMAN	RPLP1	114	Homo sapiens	1:Experimental evidence at protein level	60S acidic ribosomal protein P1	1	0.999	3	52	0	0	0	0	0	0	0	0	0	0		5	9	7	7	14	14	12	16																	TRUE	TRUE
sp|P05387|RLA2_HUMAN	RPLP2	P05387	RLA2_HUMAN	RPLP2	115	Homo sapiens	1:Experimental evidence at protein level	60S acidic ribosomal protein P2	1	0.999	9	80	0	0	0	0	0	0	0	0	0	0		5	9	8	7	14	15	13	16																	TRUE	TRUE
sp|P05388|RLA0_HUMAN	RPLP0	P05388	RLA0_HUMAN	RPLP0	317	Homo sapiens	1:Experimental evidence at protein level	60S acidic ribosomal protein P0	1	0.999	17	157	0	0	0	0	0	0	0	0	0	0		6	9	8	7	15	15	14	16																	TRUE	TRUE
sp|P05452|TETN_HUMAN	CLEC3B	P05452	TETN_HUMAN	CLEC3B	202	Homo sapiens	1:Experimental evidence at protein level	Tetranectin	1	0.999	13	169	0	0	0	0	0	0	0	0	0	0		5	9	8	7	14	15	13	16																	TRUE	TRUE
sp|P05455|LA_HUMAN	SSB	P05455	LA_HUMAN	SSB	408	Homo sapiens	1:Experimental evidence at protein level	Lupus La protein	1	0.999	12	36	0	0	0	0	0	0	0	0	0	0		5	8	5	6	13	11	10	14																	TRUE	TRUE
sp|P05543|THBG_HUMAN	SERPINA7	P05543	THBG_HUMAN	SERPINA7	415	Homo sapiens	1:Experimental evidence at protein level	Thyroxine-binding globulin	1	0.999	12	29	0	0	0	0	0	0	0	0	0	0		3	7	5	4	10	9	8	11																	TRUE	TRUE
sp|P05546|HEP2_HUMAN	SERPIND1	P05546	HEP2_HUMAN	SERPIND1	499	Homo sapiens	1:Experimental evidence at protein level	Heparin cofactor 2	1	0.999	21	168	0	0	0	0	0	0	0	0	0	0		6	9	8	7	15	15	14	16																	TRUE	TRUE
sp|P06132|DCUP_HUMAN	UROD	P06132	DCUP_HUMAN	UROD	367	Homo sapiens	1:Experimental evidence at protein level	Uroporphyrinogen decarboxylase	1	0.999	15	111	0	0	0	0	0	0	0	0	0	0		6	9	8	6	15	14	14	15																	TRUE	TRUE
sp|P06310|KV230_HUMAN	IGKV2-30	P06310	KV230_HUMAN	IGKV2-30	120	Homo sapiens	3:Protein inferred from homology	Immunoglobulin kappa variable 2-30	1	0.999	7	95	0	0	0	0	0	0	0	0	0	0		5	9	7	7	14	14	12	16																	TRUE	TRUE
sp|P06312|KV401_HUMAN	IGKV4-1	P06312	KV401_HUMAN	IGKV4-1	121	Homo sapiens	1:Experimental evidence at protein level	Immunoglobulin kappa variable 4-1	1	0.999	6	249	0	0	0	0	0	0	0	633031170	0	643382910		6	9	8	7	15	15	14	16																	TRUE	TRUE
sp|P06331|HV434_HUMAN	IGHV4-34	P06331	HV434_HUMAN	IGHV4-34	123	Homo sapiens	1:Experimental evidence at protein level	Immunoglobulin heavy variable 4-34	1	0.999	7	216	0	0	0	0	0	0	0	0	0	0		6	9	8	7	15	15	14	16																	TRUE	TRUE
sp|P06396|GELS_HUMAN	GSN	P06396	GELS_HUMAN	GSN	782	Homo sapiens	1:Experimental evidence at protein level	Gelsolin	1	0.999	76	3246	0	4	0	0	0	4	0	3914991870	0	1013560580		6	9	8	7	15	15	14	16																	TRUE	TRUE
sp|P06454-2|PTMA_HUMAN	PTMA	P06454-2	PTMA_HUMAN	PTMA	110	Homo sapiens		Isoform 2 of Prothymosin alpha	1	0.999	4	22	0	0	0	0	0	0	0	0	0	0	sp|P06454|PTMA_HUMAN	5	5	6	4	10	10	11	9																	TRUE	TRUE
sp|P06681|CO2_HUMAN	C2	P06681	CO2_HUMAN	C2	752	Homo sapiens	1:Experimental evidence at protein level	Complement C2	1	0.999	19	87	0	0	0	0	0	0	0	0	0	0		5	9	7	7	14	14	12	16																	TRUE	TRUE
sp|P06702|S10A9_HUMAN	S100A9	P06702	S10A9_HUMAN	S100A9	114	Homo sapiens	1:Experimental evidence at protein level	Protein S100-A9	1	0.999	32	3086	0	0	0	0	0	0	0	4375432200	0	2111200900		6	9	8	7	15	15	14	16																	TRUE	TRUE
sp|P06703|S10A6_HUMAN	S100A6	P06703	S10A6_HUMAN	S100A6	90	Homo sapiens	1:Experimental evidence at protein level	Protein S100-A6	1	0.999	20	912	0	0	0	0	0	0	0	169683472	0	4893743600		6	9	8	7	15	15	14	16																	TRUE	TRUE
sp|P06727|APOA4_HUMAN	APOA4	P06727	APOA4_HUMAN	APOA4	396	Homo sapiens	1:Experimental evidence at protein level	Apolipoprotein A-IV	1	0.999	44	765	0	0	0	0	0	0	0	0	0	0		6	9	8	7	15	15	14	16																	TRUE	TRUE
sp|P06730-2|IF4E_HUMAN	EIF4E	P06730-2	IF4E_HUMAN	EIF4E	248	Homo sapiens		Isoform 2 of Eukaryotic translation initiation factor 4E	1	0.999	9	69	0	0	0	0	0	0	0	0	0	0	sp|P06730|IF4E_HUMAN	6	8	6	5	14	11	12	13																	TRUE	TRUE
sp|P06733|ENOA_HUMAN	ENO1	P06733	ENOA_HUMAN	ENO1	434	Homo sapiens	1:Experimental evidence at protein level	Alpha-enolase	1	0.999	71	6372	0	7	0	1	0	7	0	6630239700	0	1184365440		6	9	8	7	15	15	14	16																	TRUE	TRUE
sp|P06737-2|PYGL_HUMAN	PYGL	P06737-2	PYGL_HUMAN	PYGL	813	Homo sapiens		Isoform 2 of Glycogen phosphorylase, liver form	1	0.999	77	1366	0	0	0	0	0	0	0	13864855	0	17743522	sp|P06737|PYGL_HUMAN	6	9	8	7	15	15	14	16																	TRUE	TRUE
sp|P06744|G6PI_HUMAN	GPI	P06744	G6PI_HUMAN	GPI	558	Homo sapiens	1:Experimental evidence at protein level	Glucose-6-phosphate isomerase	1	0.999	43	1420	0	2	0	0	0	2	0	745867900	0	198797504		6	9	8	7	15	15	14	16																	TRUE	TRUE
sp|P06753-2|TPM3_HUMAN	TPM3	P06753-2	TPM3_HUMAN	TPM3	248	Homo sapiens		Isoform 2 of Tropomyosin alpha-3 chain	1	0.999	35	461	0	0	0	0	0	0	0	0	0	0		6	9	8	7	15	15	14	16																	TRUE	TRUE
sp|P06865|HEXA_HUMAN	HEXA	P06865	HEXA_HUMAN	HEXA	529	Homo sapiens	1:Experimental evidence at protein level	Beta-hexosaminidase subunit alpha	1	0.999	5	12	0	0	0	0	0	0	0	0	0	0		3	5	3	2	8	5	6	7																	TRUE	TRUE
sp|P06899|H2B1J_HUMAN	H2BC11	P06899	H2B1J_HUMAN	H2BC11	126	Homo sapiens	1:Experimental evidence at protein level	Histone H2B type 1-J	1	0.999	7	8	0	0	0	0	0	0	0	0	0	0	sp|P23527|H2B1O_HUMAN, sp|P33778|H2B1B_HUMAN, sp|Q16778|H2B2E_HUMAN	3	0	5	6	3	11	8	6	patient_F										patient_M						TRUE	TRUE
sp|P07108|ACBP_HUMAN	DBI	P07108	ACBP_HUMAN	DBI	87	Homo sapiens	1:Experimental evidence at protein level	Acyl-CoA-binding protein	1	0.999	12	271	0	0	0	0	0	0	0	229862464	0	235540752		5	9	8	7	14	15	13	16																	TRUE	TRUE
sp|P07195|LDHB_HUMAN	LDHB	P07195	LDHB_HUMAN	LDHB	334	Homo sapiens	1:Experimental evidence at protein level	L-lactate dehydrogenase B chain	1	0.999	27	503	0	0	0	0	0	0	0	12269192	0	21919024		6	9	8	7	15	15	14	16																	TRUE	TRUE
sp|P07203|GPX1_HUMAN	GPX1	P07203	GPX1_HUMAN	GPX1	203	Homo sapiens	1:Experimental evidence at protein level	Glutathione peroxidase 1	1	0.999	17	555	0	0	0	0	0	0	0	73681248	0	93975880		6	9	8	7	15	15	14	16																	TRUE	TRUE
sp|P07237|PDIA1_HUMAN	P4HB	P07237	PDIA1_HUMAN	P4HB	508	Homo sapiens	1:Experimental evidence at protein level	Protein disulfide-isomerase	1	0.999	26	191	0	0	0	0	0	0	0	0	0	0		5	9	8	7	14	15	13	16																	TRUE	TRUE
sp|P07339|CATD_HUMAN	CTSD	P07339	CATD_HUMAN	CTSD	412	Homo sapiens	1:Experimental evidence at protein level	Cathepsin D	1	0.999	25	576	0	0	0	0	0	0	0	212903136	0	107726360		6	9	8	7	15	15	14	16																	TRUE	TRUE
sp|P07355|ANXA2_HUMAN	ANXA2	P07355	ANXA2_HUMAN	ANXA2	339	Homo sapiens	1:Experimental evidence at protein level	Annexin A2	1	0.999	49	1499	0	1	0	0	0	1	0	21521764	0	18837786		6	9	8	7	15	15	14	16																	TRUE	TRUE
sp|P07357|CO8A_HUMAN	C8A	P07357	CO8A_HUMAN	C8A	584	Homo sapiens	1:Experimental evidence at protein level	Complement component C8 alpha chain	1	0.999	17	94	0	0	0	0	0	0	0	0	0	0		6	9	8	7	15	15	14	16																	TRUE	TRUE
sp|P07358|CO8B_HUMAN	C8B	P07358	CO8B_HUMAN	C8B	591	Homo sapiens	1:Experimental evidence at protein level	Complement component C8 beta chain	1	0.999	18	160	0	0	0	0	0	0	0	0	0	0		6	9	8	7	15	15	14	16																	TRUE	TRUE
sp|P07360|CO8G_HUMAN	C8G	P07360	CO8G_HUMAN	C8G	202	Homo sapiens	1:Experimental evidence at protein level	Complement component C8 gamma chain	1	0.999	10	80	0	0	0	0	0	0	0	0	0	0		4	9	7	6	13	13	11	15																	TRUE	TRUE
sp|P07384|CAN1_HUMAN	CAPN1	P07384	CAN1_HUMAN	CAPN1	714	Homo sapiens	1:Experimental evidence at protein level	Calpain-1 catalytic subunit	1	0.999	64	1644	0	0	0	0	0	0	0	303113760	0	141494976		6	9	8	7	15	15	14	16																	TRUE	TRUE
sp|P07437|TBB5_HUMAN	TUBB	P07437	TBB5_HUMAN	TUBB	444	Homo sapiens	1:Experimental evidence at protein level	Tubulin beta chain	1	0.999	40	133	0	0	0	0	0	3	0	0	0	0		6	9	8	7	15	15	14	16																	TRUE	TRUE
sp|P07602-3|SAP_HUMAN	PSAP	P07602-3	SAP_HUMAN	PSAP	527	Homo sapiens		Isoform Sap-mu-9 of Prosaposin	1	0.999	32	722	0	1	0	0	0	1	0	648165890	0	605310020		6	9	8	7	15	15	14	16																	TRUE	TRUE
sp|P07686|HEXB_HUMAN	HEXB	P07686	HEXB_HUMAN	HEXB	556	Homo sapiens	1:Experimental evidence at protein level	Beta-hexosaminidase subunit beta	1	0.999	10	22	0	0	0	0	0	0	0	0	0	0		3	8	7	2	11	9	10	10																	TRUE	TRUE
sp|P07711|CATL1_HUMAN	CTSL	P07711	CATL1_HUMAN	CTSL	333	Homo sapiens	1:Experimental evidence at protein level	Procathepsin L	1	0.999	12	49	0	0	0	0	0	0	0	0	0	0		5	8	8	6	13	14	13	14																	TRUE	TRUE
sp|P07737|PROF1_HUMAN	PFN1	P07737	PROF1_HUMAN	PFN1	140	Homo sapiens	1:Experimental evidence at protein level	Profilin-1	1	0.999	26	1146	0	1	0	1	0	1	0	161180784	0	41030532		6	9	8	7	15	15	14	16																	TRUE	TRUE
sp|P07738|PMGE_HUMAN	BPGM	P07738	PMGE_HUMAN	BPGM	259	Homo sapiens	1:Experimental evidence at protein level	Bisphosphoglycerate mutase	1	0.999	6	22	0	0	0	0	0	0	0	0	0	0		6	8	6	3	14	9	12	11																	TRUE	TRUE
sp|P07741|APT_HUMAN	APRT	P07741	APT_HUMAN	APRT	180	Homo sapiens	1:Experimental evidence at protein level	Adenine phosphoribosyltransferase	1	0.999	18	455	0	0	0	0	0	0	0	34672440	0	87137880		6	9	8	7	15	15	14	16																	TRUE	TRUE
sp|P07814|SYEP_HUMAN	EPRS1	P07814	SYEP_HUMAN	EPRS1	1512	Homo sapiens	1:Experimental evidence at protein level	Bifunctional glutamate/proline--tRNA ligase	1	0.999	56	157	0	0	0	0	0	0	0	0	0	0		4	7	5	4	11	9	9	11																	TRUE	TRUE
sp|P07858|CATB_HUMAN	CTSB	P07858	CATB_HUMAN	CTSB	339	Homo sapiens	1:Experimental evidence at protein level	Cathepsin B	1	0.999	22	609	0	2	0	2	0	2	0	259010080	0	152863872		6	9	8	7	15	15	14	16																	TRUE	TRUE
sp|P07900|HS90A_HUMAN	HSP90AA1	P07900	HS90A_HUMAN	HSP90AA1	732	Homo sapiens	1:Experimental evidence at protein level	Heat shock protein HSP 90-alpha	1	0.999	72	1930	0	0	0	0	0	0	0	261651504	0	105072032		6	9	8	7	15	15	14	16																	TRUE	TRUE
sp|P07902|GALT_HUMAN	GALT	P07902	GALT_HUMAN	GALT	379	Homo sapiens	1:Experimental evidence at protein level	Galactose-1-phosphate uridylyltransferase	1	0.999	7	27	0	0	0	0	0	0	0	0	0	0		5	9	6	4	14	10	11	13																	TRUE	TRUE
sp|P07954-2|FUMH_HUMAN	FH	P07954-2	FUMH_HUMAN	FH	467	Homo sapiens		Isoform Cytoplasmic of Fumarate hydratase, mitochondrial	1	0.999	10	51	0	0	0	0	0	0	0	0	0	0	sp|P07954|FUMH_HUMAN	5	9	5	2	14	7	10	11																	TRUE	TRUE
sp|P07996|TSP1_HUMAN	THBS1	P07996	TSP1_HUMAN	THBS1	1170	Homo sapiens	1:Experimental evidence at protein level	Thrombospondin-1	1	0.999	39	128	0	0	0	0	0	0	0	0	0	0		3	6	5	4	9	9	8	10																	TRUE	TRUE
sp|P08134|RHOC_HUMAN	RHOC	P08134	RHOC_HUMAN	RHOC	193	Homo sapiens	1:Experimental evidence at protein level	Rho-related GTP-binding protein RhoC	1	0.999	15	35	0	0	0	0	0	0	0	0	0	0		5	8	5	6	13	11	10	14																	TRUE	TRUE
sp|P08174-2|DAF_HUMAN	CD55	P08174-2	DAF_HUMAN	CD55	440	Homo sapiens		Isoform 1 of Complement decay-accelerating factor	1	0.999	9	53	0	0	0	0	0	0	0	0	0	0	sp|P08174-3|DAF_HUMAN, sp|P08174-4|DAF_HUMAN, sp|P08174-5|DAF_HUMAN, sp|P08174-6|DAF_HUMAN, sp|P08174-7|DAF_HUMAN, sp|P08174|DAF_HUMAN	5	8	7	4	13	11	12	12																	TRUE	TRUE
sp|P08185|CBG_HUMAN	SERPINA6	P08185	CBG_HUMAN	SERPINA6	405	Homo sapiens	1:Experimental evidence at protein level	Corticosteroid-binding globulin	1	0.999	10	124	0	0	0	0	0	0	0	0	0	0		6	9	8	7	15	15	14	16																	TRUE	TRUE
sp|P08237-3|PFKAM_HUMAN	PFKM	P08237-3	PFKAM_HUMAN	PFKM	851	Homo sapiens		Isoform 3 of ATP-dependent 6-phosphofructokinase, muscle type	1	0.999	6	12	0	0	0	0	0	0	0	0	0	0	sp|P08237|PFKAM_HUMAN	3	6	4	2	9	6	7	8																	TRUE	TRUE
sp|P08238|HS90B_HUMAN	HSP90AB1	P08238	HS90B_HUMAN	HSP90AB1	724	Homo sapiens	1:Experimental evidence at protein level	Heat shock protein HSP 90-beta	1	0.999	64	751	1	0	0	0	1	0	0	4912147	0	15517756		6	9	8	7	15	15	14	16																	TRUE	TRUE
sp|P08246|ELNE_HUMAN	ELANE	P08246	ELNE_HUMAN	ELANE	267	Homo sapiens	1:Experimental evidence at protein level	Neutrophil elastase	1	0.999	10	142	0	0	0	0	0	0	0	0	0	0		5	7	6	5	12	11	11	12																	TRUE	TRUE
sp|P08254|MMP3_HUMAN	MMP3	P08254	MMP3_HUMAN	MMP3	477	Homo sapiens	1:Experimental evidence at protein level	Stromelysin-1	1	0.999	17	38	0	0	0	0	0	0	0	0	0	0		3	2	5	5	5	10	8	7																	TRUE	TRUE
sp|P08263|GSTA1_HUMAN	GSTA1	P08263	GSTA1_HUMAN	GSTA1	222	Homo sapiens	1:Experimental evidence at protein level	Glutathione S-transferase A1	1	0.999	26	531	0	0	0	0	0	0	0	0	0	0		6	9	8	7	15	15	14	16																	TRUE	TRUE
sp|P08294|SODE_HUMAN	SOD3	P08294	SODE_HUMAN	SOD3	240	Homo sapiens	1:Experimental evidence at protein level	Extracellular superoxide dismutase [Cu-Zn]	1	0.999	12	227	0	0	0	0	0	0	0	0	0	0		6	9	8	7	15	15	14	16																	TRUE	TRUE
sp|P08311|CATG_HUMAN	CTSG	P08311	CATG_HUMAN	CTSG	255	Homo sapiens	1:Experimental evidence at protein level	Cathepsin G	1	0.999	13	175	0	0	0	0	0	0	0	32743316	0	17165306		6	7	7	6	13	13	13	13																	TRUE	TRUE
sp|P08519|APOA_HUMAN	LPA	P08519	APOA_HUMAN	LPA	2040	Homo sapiens	1:Experimental evidence at protein level	Apolipoprotein(a)	1	0.999	5	16	0	0	0	0	0	0	0	0	0	0		1	5	3	3	6	6	4	8																	TRUE	TRUE
sp|P08571|CD14_HUMAN	CD14	P08571	CD14_HUMAN	CD14	375	Homo sapiens	1:Experimental evidence at protein level	Monocyte differentiation antigen CD14	1	0.999	12	94	0	1	0	1	0	1	0	65971764	0	123183584		5	9	8	7	14	15	13	16																	TRUE	TRUE
sp|P08603|CFAH_HUMAN	CFH	P08603	CFAH_HUMAN	CFH	1231	Homo sapiens	1:Experimental evidence at protein level	Complement factor H	1	0.999	99	1435	0	0	0	0	0	0	0	0	0	0		6	9	8	7	15	15	14	16																	TRUE	TRUE
sp|P08697|A2AP_HUMAN	SERPINF2	P08697	A2AP_HUMAN	SERPINF2	491	Homo sapiens	1:Experimental evidence at protein level	Alpha-2-antiplasmin	1	0.999	17	518	0	0	0	0	0	0	0	71875440	0	37201940		6	9	8	7	15	15	14	16																	TRUE	TRUE
sp|P08708|RS17_HUMAN	RPS17	P08708	RS17_HUMAN	RPS17	135	Homo sapiens	1:Experimental evidence at protein level	40S ribosomal protein S17	1	0.999	7	65	0	0	0	0	0	0	0	0	0	0		5	9	8	7	14	15	13	16																	TRUE	TRUE
sp|P08727|K1C19_HUMAN	KRT19	P08727	K1C19_HUMAN	KRT19	400	Homo sapiens	1:Experimental evidence at protein level	Keratin, type I cytoskeletal 19	0.9994	0.999	43	6	0	0	0	0	0	0	0	0	0	0		4	2	6	2	6	8	10	4																	TRUE	TRUE
sp|P08758|ANXA5_HUMAN	ANXA5	P08758	ANXA5_HUMAN	ANXA5	320	Homo sapiens	1:Experimental evidence at protein level	Annexin A5	1	0.999	30	660	0	0	0	0	0	0	0	8401110	0	63417512		6	9	8	7	15	15	14	16																	TRUE	TRUE
sp|P08865|RSSA_HUMAN	RPSA	P08865	RSSA_HUMAN	RPSA	295	Homo sapiens	1:Experimental evidence at protein level	40S ribosomal protein SA	1	0.999	16	221	0	0	0	0	0	0	0	0	0	0		6	9	8	7	15	15	14	16																	TRUE	TRUE
sp|P09210|GSTA2_HUMAN	GSTA2	P09210	GSTA2_HUMAN	GSTA2	222	Homo sapiens	1:Experimental evidence at protein level	Glutathione S-transferase A2	1	0.999	22	10	0	0	0	0	0	0	0	0	0	0		4	5	6	4	9	10	10	9																	TRUE	TRUE
sp|P09211|GSTP1_HUMAN	GSTP1	P09211	GSTP1_HUMAN	GSTP1	210	Homo sapiens	1:Experimental evidence at protein level	Glutathione S-transferase P	1	0.999	24	3199	0	6	0	6	0	6	0	12236995600	0	3946432770		6	9	8	7	15	15	14	16																	TRUE	TRUE
sp|P09228|CYTT_HUMAN	CST2	P09228	CYTT_HUMAN	CST2	141	Homo sapiens	1:Experimental evidence at protein level	Cystatin-SA	1	0.999	13	84	0	1	0	1	0	1	0	1315752450	0	12620446700		6	9	7	7	15	14	13	16																	TRUE	TRUE
sp|P09237|MMP7_HUMAN	MMP7	P09237	MMP7_HUMAN	MMP7	267	Homo sapiens	1:Experimental evidence at protein level	Matrilysin	1	0.999	12	57	0	0	0	0	0	0	0	0	0	0		5	7	7	6	12	13	12	13																	TRUE	TRUE
sp|P09382|LEG1_HUMAN	LGALS1	P09382	LEG1_HUMAN	LGALS1	135	Homo sapiens	1:Experimental evidence at protein level	Galectin-1	1	0.999	3	10	0	0	0	0	0	0	0	0	0	0		3	8	4	5	11	9	7	13																	TRUE	TRUE
sp|P09417|DHPR_HUMAN	QDPR	P09417	DHPR_HUMAN	QDPR	244	Homo sapiens	1:Experimental evidence at protein level	Dihydropteridine reductase	1	0.999	14	106	0	0	0	0	0	0	0	0	0	0		6	9	8	6	15	14	14	15																	TRUE	TRUE
sp|P09429|HMGB1_HUMAN	HMGB1	P09429	HMGB1_HUMAN	HMGB1	215	Homo sapiens	1:Experimental evidence at protein level	High mobility group protein B1	1	0.999	22	296	0	0	0	0	0	0	0	0	0	0		6	9	8	7	15	15	14	16																	TRUE	TRUE
sp|P09455|RET1_HUMAN	RBP1	P09455	RET1_HUMAN	RBP1	135	Homo sapiens	1:Experimental evidence at protein level	Retinol-binding protein 1	1	0.999	10	69	0	0	0	0	0	0	0	0	0	0		3	9	7	6	12	13	10	15																	TRUE	TRUE
sp|P09467|F16P1_HUMAN	FBP1	P09467	F16P1_HUMAN	FBP1	338	Homo sapiens	1:Experimental evidence at protein level	Fructose-1,6-bisphosphatase 1	1	0.999	37	1012	0	0	0	0	0	0	0	0	0	0		6	9	8	7	15	15	14	16																	TRUE	TRUE
sp|P09488|GSTM1_HUMAN	GSTM1	P09488	GSTM1_HUMAN	GSTM1	218	Homo sapiens	1:Experimental evidence at protein level	Glutathione S-transferase Mu 1	1	0.999	12	58	0	0	0	0	0	0	0	0	0	0		2	7	5	4	9	9	7	11																	TRUE	TRUE
sp|P09496-2|CLCA_HUMAN	CLTA	P09496-2	CLCA_HUMAN	CLTA	218	Homo sapiens		Isoform Non-brain of Clathrin light chain A	1	0.999	3	9	0	0	0	0	0	0	0	0	0	0		3	5	4	1	8	5	7	6																	TRUE	TRUE
sp|P09525-3|ANXA4_HUMAN	ANXA4	P09525-3	ANXA4_HUMAN	ANXA4	321	Homo sapiens		Isoform 3 of Annexin A4	1	0.999	17	108	0	0	0	0	0	0	0	0	0	0	sp|P09525|ANXA4_HUMAN	6	9	7	6	15	13	13	15																	TRUE	TRUE
sp|P09543-2|CN37_HUMAN	CNP	P09543-2	CN37_HUMAN	CNP	401	Homo sapiens		Isoform CNPI of 2',3'-cyclic-nucleotide 3'-phosphodiesterase	1	0.999	4	10	0	0	0	0	0	0	0	0	0	0	sp|P09543|CN37_HUMAN	2	6	4	2	8	6	6	8																	TRUE	TRUE
sp|P09651-2|ROA1_HUMAN	HNRNPA1	P09651-2	ROA1_HUMAN	HNRNPA1	320	Homo sapiens		Isoform A1-A of Heterogeneous nuclear ribonucleoprotein A1	1	0.999	25	137	0	0	0	0	0	0	0	0	0	0	sp|P09651-3|ROA1_HUMAN, sp|P09651|ROA1_HUMAN	5	8	8	6	13	14	13	14																	TRUE	TRUE
sp|P09668|CATH_HUMAN	CTSH	P09668	CATH_HUMAN	CTSH	335	Homo sapiens	1:Experimental evidence at protein level	Pro-cathepsin H	1	0.999	9	27	0	0	0	0	0	0	0	0	0	0		5	5	8	4	10	12	13	9																	TRUE	TRUE
sp|P09758|TACD2_HUMAN	TACSTD2	P09758	TACD2_HUMAN	TACSTD2	323	Homo sapiens	1:Experimental evidence at protein level	Tumor-associated calcium signal transducer 2	1	0.999	8	69	0	0	0	0	0	0	0	0	0	0		6	9	6	5	15	11	12	14																	TRUE	TRUE
sp|P09871|C1S_HUMAN	C1S	P09871	C1S_HUMAN	C1S	688	Homo sapiens	1:Experimental evidence at protein level	Complement C1s subcomponent	1	0.999	17	86	0	0	0	0	0	0	0	0	0	0		4	9	6	5	13	11	10	14																	TRUE	TRUE
sp|P09914|IFIT1_HUMAN	IFIT1	P09914	IFIT1_HUMAN	IFIT1	478	Homo sapiens	1:Experimental evidence at protein level	Interferon-induced protein with tetratricopeptide repeats 1	1	0.999	12	16	0	0	0	0	0	0	0	0	0	0		3	6	2	2	9	4	5	8																	TRUE	TRUE
sp|P09960|LKHA4_HUMAN	LTA4H	P09960	LKHA4_HUMAN	LTA4H	611	Homo sapiens	1:Experimental evidence at protein level	Leukotriene A-4 hydrolase	1	0.999	33	553	0	0	0	0	0	0	0	0	0	0		6	9	8	7	15	15	14	16																	TRUE	TRUE
sp|P09972|ALDOC_HUMAN	ALDOC	P09972	ALDOC_HUMAN	ALDOC	364	Homo sapiens	1:Experimental evidence at protein level	Fructose-bisphosphate aldolase C	1	0.999	13	49	0	0	0	0	0	0	0	0	0	0		5	7	8	6	12	14	13	13																	TRUE	TRUE
sp|P0C0L4|CO4A_HUMAN	C4A	P0C0L4	CO4A_HUMAN	C4A	1744	Homo sapiens	1:Experimental evidence at protein level	Complement C4-A	1	0.999	110	65	0	0	0	0	0	0	0	0	0	0		6	9	8	7	15	15	14	16																	TRUE	TRUE
sp|P0C0L5|CO4B_HUMAN	C4B	P0C0L5	CO4B_HUMAN	C4B	1744	Homo sapiens	1:Experimental evidence at protein level	Complement C4-B	1	0.999	112	2848	0	0	0	0	0	0	0	29126194	0	134769392		6	9	8	7	15	15	14	16																	TRUE	TRUE
sp|P0C870|JMJD7_HUMAN	JMJD7	P0C870	JMJD7_HUMAN	JMJD7	316	Homo sapiens	1:Experimental evidence at protein level	Bifunctional peptidase and (3S)-lysyl hydroxylase JMJD7	1	0.999	15	58	0	0	0	0	0	0	0	0	0	0		5	9	7	4	14	11	12	13																	TRUE	TRUE
sp|P0CG39|POTEJ_HUMAN	POTEJ	P0CG39	POTEJ_HUMAN	POTEJ	1038	Homo sapiens	3:Protein inferred from homology	POTE ankyrin domain family member J	1	0.999	16	79	0	0	0	0	0	0	0	0	0	0		2	5	5	1	7	6	7	6																	TRUE	TRUE
sp|P0DJI8|SAA1_HUMAN	SAA1	P0DJI8	SAA1_HUMAN	SAA1	122	Homo sapiens	1:Experimental evidence at protein level	Serum amyloid A-1 protein	1	0.999	5	28	0	0	0	0	0	0	0	0	0	0		3	6	6	5	9	11	9	11																	TRUE	TRUE
sp|P0DMM9|ST1A3_HUMAN	SULT1A3	P0DMM9	ST1A3_HUMAN	SULT1A3	295	Homo sapiens	1:Experimental evidence at protein level	Sulfotransferase 1A3	1	0.999	20	85	0	0	0	0	0	0	0	0	0	0	sp|P0DMN0|ST1A4_HUMAN	6	9	7	6	15	13	13	15																	TRUE	TRUE
sp|P0DMV8|HS71A_HUMAN	HSPA1A	P0DMV8	HS71A_HUMAN	HSPA1A	641	Homo sapiens	1:Experimental evidence at protein level	Heat shock 70 kDa protein 1A	1	0.999	71	2840	3	2	0	0	3	2	267125136	1540865660	633768260	506261888	sp|P0DMV9|HS71B_HUMAN	6	9	8	7	15	15	14	16																	TRUE	TRUE
sp|P0DOX2|IGA2_HUMAN		P0DOX2	IGA2_HUMAN		455	Homo sapiens	1:Experimental evidence at protein level	Immunoglobulin alpha-2 heavy chain	1	0.999	34	1227	2	1	0	0	4	2	749037820	1958332160	26574823400	5521182700		6	9	8	7	15	15	14	16																	TRUE	TRUE
sp|P0DOX3|IGD_HUMAN		P0DOX3	IGD_HUMAN		512	Homo sapiens	1:Experimental evidence at protein level	Immunoglobulin delta heavy chain	1	0.999	6	18	0	0	0	0	0	0	0	0	0	0		3	6	6	3	9	9	9	9																	TRUE	TRUE
sp|P0DOX5|IGG1_HUMAN		P0DOX5	IGG1_HUMAN		449	Homo sapiens	1:Experimental evidence at protein level	Immunoglobulin gamma-1 heavy chain	1	0.999	42	3773	0	5	0	0	0	6	0	3556989440	0	955948420		6	9	8	7	15	15	14	16																	TRUE	TRUE
sp|P0DOX6|IGM_HUMAN		P0DOX6	IGM_HUMAN		576	Homo sapiens	1:Experimental evidence at protein level	Immunoglobulin mu heavy chain	1	0.999	33	26	0	0	0	0	0	1	0	0	0	0		4	8	5	7	12	12	9	15																	TRUE	TRUE
sp|P0DOX7|IGK_HUMAN		P0DOX7	IGK_HUMAN		214	Homo sapiens	1:Experimental evidence at protein level	Immunoglobulin kappa light chain	1	0.999	27	909	0	0	0	0	0	4	0	1565416960	0	1286153340		6	9	8	7	15	15	14	16																	TRUE	TRUE
sp|P0DOX8|IGL1_HUMAN		P0DOX8	IGL1_HUMAN		216	Homo sapiens	1:Experimental evidence at protein level	Immunoglobulin lambda-1 light chain	1	0.999	17	2192	0	3	0	0	0	3	0	21546827800	0	9663785000		6	9	8	7	15	15	14	16																	TRUE	TRUE
sp|P0DOY3|IGLC3_HUMAN	IGLC3	P0DOY3	IGLC3_HUMAN	IGLC3	106	Homo sapiens	1:Experimental evidence at protein level	Immunoglobulin lambda constant 3	1	0.999	17	1058	0	0	0	0	0	3	0	13728676900	0	6850661400		6	9	8	7	15	15	14	16																	TRUE	TRUE
sp|P0DP23|CALM1_HUMAN	CALM1	P0DP23	CALM1_HUMAN	CALM1	149	Homo sapiens	1:Experimental evidence at protein level	Calmodulin-1	1	0.999	17	556	0	1	0	0	0	1	0	465876672	0	197594704	sp|P0DP24|CALM2_HUMAN, sp|P0DP25|CALM3_HUMAN	6	9	8	7	15	15	14	16																	TRUE	TRUE
sp|P0DTE7|AMY1B_HUMAN	AMY1B	P0DTE7	AMY1B_HUMAN	AMY1B	511	Homo sapiens	1:Experimental evidence at protein level	Alpha-amylase 1B	1	0.999	26	201	0	4	0	0	0	4	0	123382560	0	145023664	sp|P0DTE8|AMY1C_HUMAN, sp|P0DUB6|AMY1A_HUMAN	6	9	8	5	15	13	14	14																	TRUE	TRUE
sp|P10153|RNAS2_HUMAN	RNASE2	P10153	RNAS2_HUMAN	RNASE2	161	Homo sapiens	1:Experimental evidence at protein level	Non-secretory ribonuclease	1	0.999	3	12	0	0	0	0	0	0	0	0	0	0		1	2	5	2	3	7	6	4																	TRUE	TRUE
sp|P10155-3|RO60_HUMAN	RO60	P10155-3	RO60_HUMAN	RO60	518	Homo sapiens		Isoform 3 of RNA-binding protein RO60	1	0.999	9	23	0	0	0	0	0	0	0	0	0	0	sp|P10155-4|RO60_HUMAN, sp|P10155-5|RO60_HUMAN, sp|P10155|RO60_HUMAN	5	9	5	3	14	8	10	12																	TRUE	TRUE
sp|P10321-2|HLAC_HUMAN	HLA-C	P10321-2	HLAC_HUMAN	HLA-C	326	Homo sapiens		Isoform 2 of HLA class I histocompatibility antigen, C alpha chain	1	0.999	5	19	0	0	0	0	0	0	0	0	0	0	sp|P10321|HLAC_HUMAN	5	8	5	4	13	9	10	12																	TRUE	TRUE
sp|P10599|THIO_HUMAN	TXN	P10599	THIO_HUMAN	TXN	105	Homo sapiens	1:Experimental evidence at protein level	Thioredoxin	1	0.999	12	387	0	0	0	0	0	0	0	411827680	0	246726016		6	9	8	7	15	15	14	16																	TRUE	TRUE
sp|P10619-2|PPGB_HUMAN	CTSA	P10619-2	PPGB_HUMAN	CTSA	463	Homo sapiens		Isoform 2 of Lysosomal protective protein	1	0.999	5	7	0	0	0	0	0	0	0	0	0	0	sp|P10619|PPGB_HUMAN	4	2	3	1	6	4	7	3																	TRUE	TRUE
sp|P10643|CO7_HUMAN	C7	P10643	CO7_HUMAN	C7	843	Homo sapiens	1:Experimental evidence at protein level	Complement component C7	1	0.999	33	177	0	0	0	0	0	0	0	0	0	0		4	9	7	7	13	14	11	16																	TRUE	TRUE
sp|P10644|KAP0_HUMAN	PRKAR1A	P10644	KAP0_HUMAN	PRKAR1A	381	Homo sapiens	1:Experimental evidence at protein level	cAMP-dependent protein kinase type I-alpha regulatory subunit	1	0.999	5	10	0	0	0	0	0	0	0	0	0	0		2	4	5	2	6	7	7	6																	TRUE	TRUE
sp|P10768|ESTD_HUMAN	ESD	P10768	ESTD_HUMAN	ESD	282	Homo sapiens	1:Experimental evidence at protein level	S-formylglutathione hydrolase	1	0.999	21	304	0	0	0	0	0	0	0	19224860	0	13570131		6	9	8	7	15	15	14	16																	TRUE	TRUE
sp|P10909-6|CLUS_HUMAN	CLU	P10909-6	CLUS_HUMAN	CLU	429	Homo sapiens		Isoform 6 of Clusterin	1	0.999	36	1919	0	1	0	0	0	1	0	1115326210	0	1092470780		6	9	8	7	15	15	14	16																	TRUE	TRUE
sp|P11021|BIP_HUMAN	HSPA5	P11021	BIP_HUMAN	HSPA5	654	Homo sapiens	1:Experimental evidence at protein level	Endoplasmic reticulum chaperone BiP	1	0.999	22	171	0	1	0	1	0	1	0	68470224	0	52637076		6	9	8	7	15	15	14	16																	TRUE	TRUE
sp|P11142|HSP7C_HUMAN	HSPA8	P11142	HSP7C_HUMAN	HSPA8	646	Homo sapiens	1:Experimental evidence at protein level	Heat shock cognate 71 kDa protein	1	0.999	58	1410	0	1	0	0	0	1	0	709008320	0	201521888		6	9	8	7	15	15	14	16																	TRUE	TRUE
sp|P11172|UMPS_HUMAN	UMPS	P11172	UMPS_HUMAN	UMPS	480	Homo sapiens	1:Experimental evidence at protein level	Uridine 5'-monophosphate synthase	1	0.999	6	20	0	0	0	0	0	0	0	0	0	0		5	9	5	4	14	9	10	13																	TRUE	TRUE
sp|P11216|PYGB_HUMAN	PYGB	P11216	PYGB_HUMAN	PYGB	843	Homo sapiens	1:Experimental evidence at protein level	Glycogen phosphorylase, brain form	1	0.999	58	348	0	0	0	0	0	0	0	4319214	0	7670776		6	9	8	5	15	13	14	14																	TRUE	TRUE
sp|P11413|G6PD_HUMAN	G6PD	P11413	G6PD_HUMAN	G6PD	515	Homo sapiens	1:Experimental evidence at protein level	Glucose-6-phosphate 1-dehydrogenase	1	0.999	38	492	0	0	0	0	0	0	0	6804414	0	10752187		5	9	8	7	14	15	13	16																	TRUE	TRUE
sp|P11586|C1TC_HUMAN	MTHFD1	P11586	C1TC_HUMAN	MTHFD1	935	Homo sapiens	1:Experimental evidence at protein level	C-1-tetrahydrofolate synthase, cytoplasmic	1	0.999	59	389	0	0	0	0	0	0	0	5302282	0	9342648		6	9	7	6	15	13	13	15																	TRUE	TRUE
sp|P11766|ADHX_HUMAN	ADH5	P11766	ADHX_HUMAN	ADH5	374	Homo sapiens	1:Experimental evidence at protein level	Alcohol dehydrogenase class-3	1	0.999	24	175	0	0	0	0	0	0	0	0	0	0		5	9	6	5	14	11	11	14																	TRUE	TRUE
sp|P11908-2|PRPS2_HUMAN	PRPS2	P11908-2	PRPS2_HUMAN	PRPS2	321	Homo sapiens		Isoform 2 of Ribose-phosphate pyrophosphokinase 2	1	0.999	14	122	0	0	0	0	0	0	0	0	0	0	sp|P11908|PRPS2_HUMAN	6	9	8	6	15	14	14	15																	TRUE	TRUE
sp|P11940-2|PABP1_HUMAN	PABPC1	P11940-2	PABP1_HUMAN	PABPC1	547	Homo sapiens		Isoform 2 of Polyadenylate-binding protein 1	1	0.999	17	80	0	0	0	0	0	0	0	0	0	0	sp|P11940|PABP1_HUMAN	4	9	6	3	13	9	10	12																	TRUE	TRUE
sp|P12004|PCNA_HUMAN	PCNA	P12004	PCNA_HUMAN	PCNA	261	Homo sapiens	1:Experimental evidence at protein level	Proliferating cell nuclear antigen	1	0.999	8	33	0	0	0	0	0	0	0	0	0	0		6	9	7	5	15	12	13	14																	TRUE	TRUE
sp|P12035|K2C3_HUMAN	KRT3	P12035	K2C3_HUMAN	KRT3	628	Homo sapiens	1:Experimental evidence at protein level	Keratin, type II cytoskeletal 3	0.9994	0.999	15	3	0	0	0	0	0	0	0	0	0	0		0	5	1	1	5	2	1	6					control_F												TRUE	TRUE
sp|P12081-4|HARS1_HUMAN	HARS1	P12081-4	HARS1_HUMAN	HARS1	489	Homo sapiens		Isoform 4 of Histidine--tRNA ligase, cytoplasmic	1	0.999	20	65	0	0	0	0	0	0	0	0	0	0	sp|P12081|HARS1_HUMAN	5	9	7	4	14	11	12	13																	TRUE	TRUE
sp|P12109|CO6A1_HUMAN	COL6A1	P12109	CO6A1_HUMAN	COL6A1	1028	Homo sapiens	1:Experimental evidence at protein level	Collagen alpha-1(VI) chain	1	0.999	8	23	0	0	0	0	0	0	0	0	0	0		3	5	5	3	8	8	8	8																	TRUE	TRUE
sp|P12268|IMDH2_HUMAN	IMPDH2	P12268	IMDH2_HUMAN	IMPDH2	514	Homo sapiens	1:Experimental evidence at protein level	Inosine-5'-monophosphate dehydrogenase 2	1	0.999	8	23	0	0	0	0	0	0	0	0	0	0		2	6	6	2	8	8	8	8																	TRUE	TRUE
sp|P12273|PIP_HUMAN	PIP	P12273	PIP_HUMAN	PIP	146	Homo sapiens	1:Experimental evidence at protein level	Prolactin-inducible protein	1	0.999	20	9410	0	10	0	10	0	10	0	51388731000	0	13047733200		6	9	8	7	15	15	14	16																	TRUE	TRUE
sp|P12277|KCRB_HUMAN	CKB	P12277	KCRB_HUMAN	CKB	381	Homo sapiens	1:Experimental evidence at protein level	Creatine kinase B-type	1	0.999	6	19	0	0	0	0	0	0	0	0	0	0		4	7	5	1	11	6	9	8																	TRUE	TRUE
sp|P12429|ANXA3_HUMAN	ANXA3	P12429	ANXA3_HUMAN	ANXA3	323	Homo sapiens	1:Experimental evidence at protein level	Annexin A3	1	0.999	30	690	0	0	0	0	0	0	0	22486028	0	24477116		6	9	8	7	15	15	14	16																	TRUE	TRUE
sp|P12724|ECP_HUMAN	RNASE3	P12724	ECP_HUMAN	RNASE3	160	Homo sapiens	1:Experimental evidence at protein level	Eosinophil cationic protein	1	0.999	6	34	0	0	0	0	0	0	0	0	0	0		2	1	6	2	3	8	8	3																	TRUE	TRUE
sp|P12814|ACTN1_HUMAN	ACTN1	P12814	ACTN1_HUMAN	ACTN1	892	Homo sapiens	1:Experimental evidence at protein level	Alpha-actinin-1	1	0.999	67	182	0	0	0	0	0	0	0	0	0	0		4	9	6	7	13	13	10	16																	TRUE	TRUE
sp|P12830|CADH1_HUMAN	CDH1	P12830	CADH1_HUMAN	CDH1	882	Homo sapiens	1:Experimental evidence at protein level	Cadherin-1	1	0.999	14	84	0	0	0	0	0	0	0	0	0	0		5	9	7	7	14	14	12	16																	TRUE	TRUE
sp|P12955|PEPD_HUMAN	PEPD	P12955	PEPD_HUMAN	PEPD	493	Homo sapiens	1:Experimental evidence at protein level	Xaa-Pro dipeptidase	1	0.999	21	221	0	0	0	0	0	0	0	0	0	0		5	9	8	5	14	13	13	14																	TRUE	TRUE
sp|P12956-2|XRCC6_HUMAN	XRCC6	P12956-2	XRCC6_HUMAN	XRCC6	568	Homo sapiens		Isoform 2 of X-ray repair cross-complementing protein 6	1	0.999	8	22	0	0	0	0	0	0	0	0	0	0	sp|P12956|XRCC6_HUMAN	5	4	5	3	9	8	10	7																	TRUE	TRUE
sp|P13010|XRCC5_HUMAN	XRCC5	P13010	XRCC5_HUMAN	XRCC5	732	Homo sapiens	1:Experimental evidence at protein level	X-ray repair cross-complementing protein 5	1	0.999	18	52	0	0	0	0	0	0	0	0	0	0		4	5	3	1	9	4	7	6																	TRUE	TRUE
sp|P13284|GILT_HUMAN	IFI30	P13284	GILT_HUMAN	IFI30	250	Homo sapiens	1:Experimental evidence at protein level	Gamma-interferon-inducible lysosomal thiol reductase	1	0.999	5	58	0	0	0	0	0	0	0	0	0	0		4	8	7	6	12	13	11	14																	TRUE	TRUE
sp|P13489|RINI_HUMAN	RNH1	P13489	RINI_HUMAN	RNH1	461	Homo sapiens	1:Experimental evidence at protein level	Ribonuclease inhibitor	1	0.999	44	959	0	0	0	0	0	0	0	21925504	0	24557270		6	9	8	7	15	15	14	16																	TRUE	TRUE
sp|P13639|EF2_HUMAN	EEF2	P13639	EF2_HUMAN	EEF2	858	Homo sapiens	1:Experimental evidence at protein level	Elongation factor 2	1	0.999	82	1784	0	1	0	1	0	1	0	98639064	0	41662724		6	9	8	7	15	15	14	16																	TRUE	TRUE
sp|P13667|PDIA4_HUMAN	PDIA4	P13667	PDIA4_HUMAN	PDIA4	645	Homo sapiens	1:Experimental evidence at protein level	Protein disulfide-isomerase A4	1	0.999	3	4	0	0	0	0	0	0	0	0	0	0		2	6	0	1	8	1	2	7											control_F						TRUE	TRUE
sp|P13671|CO6_HUMAN	C6	P13671	CO6_HUMAN	C6	934	Homo sapiens	1:Experimental evidence at protein level	Complement component C6	1	0.999	38	258	0	0	0	0	0	0	0	0	0	0		5	9	7	7	14	14	12	16																	TRUE	TRUE
sp|P13688-10|CEAM1_HUMAN	CEACAM1	P13688-10	CEAM1_HUMAN	CEACAM1	468	Homo sapiens		Isoform 10 of Carcinoembryonic antigen-related cell adhesion molecule 1	1	0.999	3	27	0	0	0	0	0	0	0	0	0	0	sp|P13688-2|CEAM1_HUMAN, sp|P13688-8|CEAM1_HUMAN, sp|P13688|CEAM1_HUMAN	4	9	6	4	13	10	10	13																	TRUE	TRUE
sp|P13693|TCTP_HUMAN	TPT1	P13693	TCTP_HUMAN	TPT1	172	Homo sapiens	1:Experimental evidence at protein level	Translationally-controlled tumor protein	1	0.999	15	308	0	0	0	0	0	0	0	66815600	0	53570312		6	9	8	7	15	15	14	16																	TRUE	TRUE
sp|P13716|HEM2_HUMAN	ALAD	P13716	HEM2_HUMAN	ALAD	330	Homo sapiens	1:Experimental evidence at protein level	Delta-aminolevulinic acid dehydratase	1	0.999	25	363	0	0	0	0	0	0	0	0	0	0		6	9	8	7	15	15	14	16																	TRUE	TRUE
sp|P13796|PLSL_HUMAN	LCP1	P13796	PLSL_HUMAN	LCP1	627	Homo sapiens	1:Experimental evidence at protein level	Plastin-2	1	0.999	53	707	0	0	0	0	1	0	0	249395600	0	152361408		5	9	8	7	14	15	13	16																	TRUE	TRUE
sp|P13797|PLST_HUMAN	PLS3	P13797	PLST_HUMAN	PLS3	630	Homo sapiens	1:Experimental evidence at protein level	Plastin-3	1	0.999	51	1026	1	1	0	0	1	1	33629060	448729504	218788928	195293312		6	9	8	7	15	15	14	16																	TRUE	TRUE
sp|P13798|ACPH_HUMAN	APEH	P13798	ACPH_HUMAN	APEH	732	Homo sapiens	1:Experimental evidence at protein level	Acylamino-acid-releasing enzyme	1	0.999	26	245	0	0	0	0	0	0	0	0	0	0		6	9	8	7	15	15	14	16																	TRUE	TRUE
sp|P13861-2|KAP2_HUMAN	PRKAR2A	P13861-2	KAP2_HUMAN	PRKAR2A	382	Homo sapiens		Isoform 2 of cAMP-dependent protein kinase type II-alpha regulatory subunit	1	0.999	15	67	0	0	0	0	0	0	0	0	0	0	sp|P13861|KAP2_HUMAN	5	9	8	4	14	12	13	13																	TRUE	TRUE
sp|P13928|ANXA8_HUMAN	ANXA8	P13928	ANXA8_HUMAN	ANXA8	327	Homo sapiens	1:Experimental evidence at protein level	Annexin A8	1	0.999	18	137	0	0	0	0	0	0	0	0	0	0		6	9	7	7	15	14	13	16																	TRUE	TRUE
sp|P13987-2|CD59_HUMAN	CD59	P13987-2	CD59_HUMAN	CD59	130	Homo sapiens		Isoform 2 of CD59 glycoprotein	1	0.999	5	82	0	0	0	0	0	0	0	0	0	0	sp|P13987|CD59_HUMAN	5	8	7	7	13	14	12	15																	TRUE	TRUE
sp|P14174|MIF_HUMAN	MIF	P14174	MIF_HUMAN	MIF	115	Homo sapiens	1:Experimental evidence at protein level	Macrophage migration inhibitory factor	1	0.999	6	170	0	0	0	0	0	0	0	599783620	0	466687104		6	9	8	7	15	15	14	16																	TRUE	TRUE
sp|P14314-2|GLU2B_HUMAN	PRKCSH	P14314-2	GLU2B_HUMAN	PRKCSH	525	Homo sapiens		Isoform 2 of Glucosidase 2 subunit beta	1	0.999	13	101	0	0	0	0	0	0	0	26092712	0	31563640	sp|P14314|GLU2B_HUMAN	6	9	7	7	15	14	13	16																	TRUE	TRUE
sp|P14324-2|FPPS_HUMAN	FDPS	P14324-2	FPPS_HUMAN	FDPS	353	Homo sapiens		Isoform 2 of Farnesyl pyrophosphate synthase	1	0.999	15	138	0	0	0	0	0	0	0	0	0	0	sp|P14324|FPPS_HUMAN	5	9	8	7	14	15	13	16																	TRUE	TRUE
sp|P14550|AK1A1_HUMAN	AKR1A1	P14550	AK1A1_HUMAN	AKR1A1	325	Homo sapiens	1:Experimental evidence at protein level	Aldo-keto reductase family 1 member A1	1	0.999	37	1369	0	0	0	0	0	0	0	21108200	0	50166504		6	9	8	7	15	15	14	16																	TRUE	TRUE
sp|P14555|PA2GA_HUMAN	PLA2G2A	P14555	PA2GA_HUMAN	PLA2G2A	144	Homo sapiens	1:Experimental evidence at protein level	Phospholipase A2, membrane associated	1	0.999	19	523	0	2	0	2	0	2	0	71916656	0	97835728		6	9	8	7	15	15	14	16																	TRUE	TRUE
sp|P14598|NCF1_HUMAN	NCF1	P14598	NCF1_HUMAN	NCF1	390	Homo sapiens	1:Experimental evidence at protein level	Neutrophil cytosol factor 1	1	0.999	11	41	0	0	0	0	0	0	0	0	0	0		1	2	6	3	3	9	7	5																	TRUE	TRUE
sp|P14618|KPYM_HUMAN	PKM	P14618	KPYM_HUMAN	PKM	531	Homo sapiens	1:Experimental evidence at protein level	Pyruvate kinase PKM	1	0.999	62	3949	0	2	0	0	0	2	0	583024130	0	197793472		6	9	8	7	15	15	14	16																	TRUE	TRUE
sp|P14621|ACYP2_HUMAN	ACYP2	P14621	ACYP2_HUMAN	ACYP2	99	Homo sapiens	1:Experimental evidence at protein level	Acylphosphatase-2	1	0.999	6	11	0	0	0	0	0	0	0	0	0	0		4	4	1	1	8	2	5	5																	TRUE	TRUE
sp|P14625|ENPL_HUMAN	HSP90B1	P14625	ENPL_HUMAN	HSP90B1	803	Homo sapiens	1:Experimental evidence at protein level	Endoplasmin	1	0.999	21	60	0	0	0	0	1	0	0	0	0	0		4	8	6	4	12	10	10	12																	TRUE	TRUE
sp|P14735|IDE_HUMAN	IDE	P14735	IDE_HUMAN	IDE	1019	Homo sapiens	1:Experimental evidence at protein level	Insulin-degrading enzyme	1	0.999	24	53	0	0	0	0	0	0	0	0	0	0		2	7	3	2	9	5	5	9																	TRUE	TRUE
sp|P14780|MMP9_HUMAN	MMP9	P14780	MMP9_HUMAN	MMP9	707	Homo sapiens	1:Experimental evidence at protein level	Matrix metalloproteinase-9	1	0.999	24	147	0	0	0	0	0	0	0	0	0	0		4	7	6	5	11	11	10	12																	TRUE	TRUE
sp|P14923|PLAK_HUMAN	JUP	P14923	PLAK_HUMAN	JUP	745	Homo sapiens	1:Experimental evidence at protein level	Junction plakoglobin	1	0.999	18	72	0	0	0	0	0	0	0	0	0	0		5	9	7	3	14	10	12	12																	TRUE	TRUE
sp|P15104|GLNA_HUMAN	GLUL	P15104	GLNA_HUMAN	GLUL	373	Homo sapiens	1:Experimental evidence at protein level	Glutamine synthetase	1	0.999	28	466	0	0	0	0	0	0	0	0	0	0		6	9	8	6	15	14	14	15																	TRUE	TRUE
sp|P15121|ALDR_HUMAN	AKR1B1	P15121	ALDR_HUMAN	AKR1B1	316	Homo sapiens	1:Experimental evidence at protein level	Aldo-keto reductase family 1 member B1	1	0.999	15	77	0	0	0	0	0	0	0	0	0	0		4	5	8	4	9	12	12	9																	TRUE	TRUE
sp|P15144|AMPN_HUMAN	ANPEP	P15144	AMPN_HUMAN	ANPEP	967	Homo sapiens	1:Experimental evidence at protein level	Aminopeptidase N	1	0.999	33	79	0	0	0	0	0	0	0	0	0	0		2	6	6	3	8	9	8	9																	TRUE	TRUE
sp|P15153|RAC2_HUMAN	RAC2	P15153	RAC2_HUMAN	RAC2	192	Homo sapiens	1:Experimental evidence at protein level	Ras-related C3 botulinum toxin substrate 2	1	0.999	11	92	0	0	0	0	0	0	0	0	0	0		5	9	6	7	14	13	11	16																	TRUE	TRUE
sp|P15169|CBPN_HUMAN	CPN1	P15169	CBPN_HUMAN	CPN1	458	Homo sapiens	1:Experimental evidence at protein level	Carboxypeptidase N catalytic chain	1	0.999	7	23	0	0	0	0	0	0	0	0	0	0		3	9	6	5	12	11	9	14																	TRUE	TRUE
sp|P15170-2|ERF3A_HUMAN	GSPT1	P15170-2	ERF3A_HUMAN	GSPT1	636	Homo sapiens		Isoform 2 of Eukaryotic peptide chain release factor GTP-binding subunit ERF3A	1	0.999	17	63	0	0	0	0	0	0	0	0	0	0	sp|P15170-3|ERF3A_HUMAN	2	5	4	3	7	7	6	8																	TRUE	TRUE
sp|P15311|EZRI_HUMAN	EZR	P15311	EZRI_HUMAN	EZR	586	Homo sapiens	1:Experimental evidence at protein level	Ezrin	1	0.999	70	2186	0	0	0	0	0	0	0	751262910	0	147929424		6	9	8	7	15	15	14	16																	TRUE	TRUE
sp|P15328|FOLR1_HUMAN	FOLR1	P15328	FOLR1_HUMAN	FOLR1	257	Homo sapiens	1:Experimental evidence at protein level	Folate receptor alpha	1	0.999	4	8	0	0	0	0	0	0	0	0	0	0		3	5	3	2	8	5	6	7																	TRUE	TRUE
sp|P15374|UCHL3_HUMAN	UCHL3	P15374	UCHL3_HUMAN	UCHL3	230	Homo sapiens	1:Experimental evidence at protein level	Ubiquitin carboxyl-terminal hydrolase isozyme L3	1	0.999	11	115	0	0	0	0	0	0	0	0	0	0		6	9	7	7	15	14	13	16																	TRUE	TRUE
sp|P15498|VAV_HUMAN	VAV1	P15498	VAV_HUMAN	VAV1	845	Homo sapiens	1:Experimental evidence at protein level	Proto-oncogene vav	1	0.999	22	81	0	0	0	0	0	0	0	0	0	0		4	8	5	3	12	8	9	11																	TRUE	TRUE
sp|P15531-2|NDKA_HUMAN	NME1	P15531-2	NDKA_HUMAN	NME1	177	Homo sapiens		Isoform 2 of Nucleoside diphosphate kinase A	1	0.999	14	27	0	0	0	0	0	1	0	0	0	0	sp|P15531|NDKA_HUMAN	4	4	4	2	8	6	8	6																	TRUE	TRUE
sp|P15559-2|NQO1_HUMAN	NQO1	P15559-2	NQO1_HUMAN	NQO1	240	Homo sapiens		Isoform 2 of NAD(P)H dehydrogenase [quinone] 1	1	0.999	19	272	0	0	0	0	0	0	0	0	0	0	sp|P15559|NQO1_HUMAN	6	9	8	7	15	15	14	16																	TRUE	TRUE
sp|P15814|IGLL1_HUMAN	IGLL1	P15814	IGLL1_HUMAN	IGLL1	213	Homo sapiens	1:Experimental evidence at protein level	Immunoglobulin lambda-like polypeptide 1	1	0.999	4	109	0	0	0	0	0	0	0	0	0	0		6	8	8	6	14	14	14	14																	TRUE	TRUE
sp|P15880|RS2_HUMAN	RPS2	P15880	RS2_HUMAN	RPS2	293	Homo sapiens	1:Experimental evidence at protein level	40S ribosomal protein S2	1	0.999	12	94	0	0	0	0	0	0	0	0	0	0		5	8	8	5	13	13	13	13																	TRUE	TRUE
sp|P15927-2|RFA2_HUMAN	RPA2	P15927-2	RFA2_HUMAN	RPA2	278	Homo sapiens		Isoform 2 of Replication protein A 32 kDa subunit	1	0.999	9	30	0	0	0	0	0	0	0	0	0	0	sp|P15927-3|RFA2_HUMAN, sp|P15927|RFA2_HUMAN	5	9	5	4	14	9	10	13																	TRUE	TRUE
sp|P15941-11|MUC1_HUMAN	MUC1	P15941-11	MUC1_HUMAN	MUC1	264	Homo sapiens		Isoform Y-LSP of Mucin-1	1	0.999	5	26	0	0	0	0	0	0	0	0	0	0	sp|P15941-17|MUC1_HUMAN, sp|P15941-2|MUC1_HUMAN, sp|P15941-3|MUC1_HUMAN, sp|P15941-4|MUC1_HUMAN, sp|P15941-7|MUC1_HUMAN, sp|P15941-8|MUC1_HUMAN, sp|P15941|MUC1_HUMAN	4	7	6	6	11	12	10	13																	TRUE	TRUE
sp|P16035|TIMP2_HUMAN	TIMP2	P16035	TIMP2_HUMAN	TIMP2	220	Homo sapiens	1:Experimental evidence at protein level	Metalloproteinase inhibitor 2	1	0.999	3	8	0	0	0	0	0	0	0	0	0	0		2	5	5	2	7	7	7	7																	TRUE	TRUE
sp|P16070-10|CD44_HUMAN	CD44	P16070-10	CD44_HUMAN	CD44	493	Homo sapiens		Isoform 10 of CD44 antigen	1	0.999	3	17	0	0	0	0	0	0	0	0	0	0	sp|P16070-11|CD44_HUMAN, sp|P16070-12|CD44_HUMAN, sp|P16070-13|CD44_HUMAN, sp|P16070-14|CD44_HUMAN, sp|P16070-15|CD44_HUMAN, sp|P16070-16|CD44_HUMAN, sp|P16070-17|CD44_HUMAN, sp|P16070-18|CD44_HUMAN, sp|P16070-3|CD44_HUMAN, sp|P16070-4|CD44_HUMAN, sp|P16070-5|CD44_HUMAN, sp|P16070-6|CD44_HUMAN, sp|P16070-7|CD44_HUMAN, sp|P16070-8|CD44_HUMAN, sp|P16070-9|CD44_HUMAN, sp|P16070|CD44_HUMAN	4	7	4	4	11	8	8	11																	TRUE	TRUE
sp|P16083|NQO2_HUMAN	NQO2	P16083	NQO2_HUMAN	NQO2	231	Homo sapiens	1:Experimental evidence at protein level	Ribosyldihydronicotinamide dehydrogenase [quinone]	1	0.999	14	72	0	0	0	0	0	0	0	0	0	0		4	8	6	6	12	12	10	14																	TRUE	TRUE
sp|P16152|CBR1_HUMAN	CBR1	P16152	CBR1_HUMAN	CBR1	277	Homo sapiens	1:Experimental evidence at protein level	Carbonyl reductase [NADPH] 1	1	0.999	31	693	0	0	0	0	0	0	0	100540560	0	62523960		6	9	8	7	15	15	14	16																	TRUE	TRUE
sp|P16401|H15_HUMAN	H1-5	P16401	H15_HUMAN	H1-5	226	Homo sapiens	1:Experimental evidence at protein level	Histone H1.5	1	0.999	9	42	0	0	0	0	0	0	0	0	0	0		2	0	6	5	2	11	8	5	patient_F										patient_M						TRUE	TRUE
sp|P16403|H12_HUMAN	H1-2	P16403	H12_HUMAN	H1-2	213	Homo sapiens	1:Experimental evidence at protein level	Histone H1.2	1	0.999	12	55	0	0	0	0	0	0	0	0	0	0		3	0	6	4	3	10	9	4	patient_F										patient_M						TRUE	TRUE
sp|P16930|FAAA_HUMAN	FAH	P16930	FAAA_HUMAN	FAH	419	Homo sapiens	1:Experimental evidence at protein level	Fumarylacetoacetase	1	0.999	15	83	0	0	0	0	0	0	0	0	0	0		6	9	8	6	15	14	14	15																	TRUE	TRUE
sp|P17174|AATC_HUMAN	GOT1	P17174	AATC_HUMAN	GOT1	413	Homo sapiens	1:Experimental evidence at protein level	Aspartate aminotransferase, cytoplasmic	1	0.999	24	264	0	0	0	0	0	0	0	0	0	0		6	9	8	6	15	14	14	15																	TRUE	TRUE
sp|P17655|CAN2_HUMAN	CAPN2	P17655	CAN2_HUMAN	CAPN2	700	Homo sapiens	1:Experimental evidence at protein level	Calpain-2 catalytic subunit	1	0.999	43	892	0	0	0	0	0	0	0	162750848	0	104632144		6	9	8	7	15	15	14	16																	TRUE	TRUE
sp|P17812|PYRG1_HUMAN	CTPS1	P17812	PYRG1_HUMAN	CTPS1	591	Homo sapiens	1:Experimental evidence at protein level	CTP synthase 1	1	0.999	24	172	0	0	0	0	0	0	0	3.26596e+06	0	5.02408e+06		6	9	8	4	15	12	14	13																	TRUE	TRUE
sp|P17858|PFKAL_HUMAN	PFKL	P17858	PFKAL_HUMAN	PFKL	780	Homo sapiens	1:Experimental evidence at protein level	ATP-dependent 6-phosphofructokinase, liver type	1	0.999	31	272	0	0	0	0	0	0	0	0	0	0		6	9	7	5	15	12	13	14																	TRUE	TRUE
sp|P17931|LEG3_HUMAN	LGALS3	P17931	LEG3_HUMAN	LGALS3	250	Homo sapiens	1:Experimental evidence at protein level	Galectin-3	1	0.999	17	1081	0	4	0	4	0	4	0	1710067710	0	521160576		6	9	8	7	15	15	14	16																	TRUE	TRUE
sp|P17980|PRS6A_HUMAN	PSMC3	P17980	PRS6A_HUMAN	PSMC3	439	Homo sapiens	1:Experimental evidence at protein level	26S proteasome regulatory subunit 6A	1	0.999	21	156	0	0	0	0	0	0	0	2.67359e+06	0	3179607		5	9	8	6	14	14	13	15																	TRUE	TRUE
sp|P17987|TCPA_HUMAN	TCP1	P17987	TCPA_HUMAN	TCP1	556	Homo sapiens	1:Experimental evidence at protein level	T-complex protein 1 subunit alpha	1	0.999	27	284	0	0	0	0	0	0	0	0	0	0		5	9	7	4	14	11	12	13																	TRUE	TRUE
sp|P18077|RL35A_HUMAN	RPL35A	P18077	RL35A_HUMAN	RPL35A	110	Homo sapiens	1:Experimental evidence at protein level	60S ribosomal protein L35a	1	0.999	5	13	0	0	0	0	0	0	0	0	0	0		4	9	7	7	13	14	11	16																	TRUE	TRUE
sp|P18085|ARF4_HUMAN	ARF4	P18085	ARF4_HUMAN	ARF4	180	Homo sapiens	1:Experimental evidence at protein level	ADP-ribosylation factor 4	1	0.999	15	246	0	0	0	0	0	0	0	13042096	0	14829673		6	9	8	7	15	15	14	16																	TRUE	TRUE
sp|P18124|RL7_HUMAN	RPL7	P18124	RL7_HUMAN	RPL7	248	Homo sapiens	1:Experimental evidence at protein level	60S ribosomal protein L7	1	0.999	17	183	0	0	0	0	0	0	0	0	0	0		6	9	8	7	15	15	14	16																	TRUE	TRUE
sp|P18206-2|VINC_HUMAN	VCL	P18206-2	VINC_HUMAN	VCL	1066	Homo sapiens		Isoform 1 of Vinculin	1	0.999	92	985	0	0	0	0	0	0	0	6449552	0	42814012	sp|P18206|VINC_HUMAN	6	9	8	7	15	15	14	16																	TRUE	TRUE
sp|P18283|GPX2_HUMAN	GPX2	P18283	GPX2_HUMAN	GPX2	190	Homo sapiens	1:Experimental evidence at protein level	Glutathione peroxidase 2	1	0.999	8	22	0	0	0	0	0	0	0	0	0	0		3	8	5	4	11	9	8	12																	TRUE	TRUE
sp|P18440|ARY1_HUMAN	NAT1	P18440	ARY1_HUMAN	NAT1	290	Homo sapiens	1:Experimental evidence at protein level	Arylamine N-acetyltransferase 1	1	0.999	9	40	0	0	0	0	0	0	0	0	0	0		5	9	4	4	14	8	9	13																	TRUE	TRUE
sp|P18510-2|IL1RA_HUMAN	IL1RN	P18510-2	IL1RA_HUMAN	IL1RN	159	Homo sapiens		Isoform 2 of Interleukin-1 receptor antagonist protein	1	0.999	15	407	0	0	0	0	0	0	0	123916760	0	178677216		6	9	8	7	15	15	14	16																	TRUE	TRUE
sp|P18621-3|RL17_HUMAN	RPL17	P18621-3	RL17_HUMAN	RPL17	228	Homo sapiens		Isoform 3 of 60S ribosomal protein L17	1	0.999	11	39	0	0	0	0	0	0	0	0	0	0	sp|P18621|RL17_HUMAN	5	9	7	6	14	13	12	15																	TRUE	TRUE
sp|P18669|PGAM1_HUMAN	PGAM1	P18669	PGAM1_HUMAN	PGAM1	254	Homo sapiens	1:Experimental evidence at protein level	Phosphoglycerate mutase 1	1	0.999	30	1450	0	0	0	0	0	0	0	90300104	0	181074864		6	9	8	7	15	15	14	16																	TRUE	TRUE
sp|P19021-2|AMD_HUMAN	PAM	P19021-2	AMD_HUMAN	PAM	866	Homo sapiens		Isoform 2 of Peptidyl-glycine alpha-amidating monooxygenase	1	0.999	7	33	0	0	0	0	0	0	0	0	0	0	sp|P19021-3|AMD_HUMAN, sp|P19021-4|AMD_HUMAN, sp|P19021-5|AMD_HUMAN, sp|P19021-6|AMD_HUMAN, sp|P19021|AMD_HUMAN	5	8	6	4	13	10	11	12																	TRUE	TRUE
sp|P19338|NUCL_HUMAN	NCL	P19338	NUCL_HUMAN	NCL	710	Homo sapiens	1:Experimental evidence at protein level	Nucleolin	1	0.999	22	44	0	0	0	0	0	0	0	0	0	0		5	6	1	2	11	3	6	8																	TRUE	TRUE
sp|P19474|RO52_HUMAN	TRIM21	P19474	RO52_HUMAN	TRIM21	475	Homo sapiens	1:Experimental evidence at protein level	E3 ubiquitin-protein ligase TRIM21	1	0.999	5	9	0	0	0	0	0	0	0	0	0	0		4	8	3	2	12	5	7	10																	TRUE	TRUE
sp|P19652|A1AG2_HUMAN	ORM2	P19652	A1AG2_HUMAN	ORM2	201	Homo sapiens	1:Experimental evidence at protein level	Alpha-1-acid glycoprotein 2	1	0.999	15	390	0	0	0	0	0	0	0	0	0	0		5	9	8	7	14	15	13	16																	TRUE	TRUE
sp|P19823|ITIH2_HUMAN	ITIH2	P19823	ITIH2_HUMAN	ITIH2	946	Homo sapiens	1:Experimental evidence at protein level	Inter-alpha-trypsin inhibitor heavy chain H2	1	0.999	43	534	0	0	0	0	0	0	0	0	0	0		6	9	7	7	15	14	13	16																	TRUE	TRUE
sp|P19827|ITIH1_HUMAN	ITIH1	P19827	ITIH1_HUMAN	ITIH1	911	Homo sapiens	1:Experimental evidence at protein level	Inter-alpha-trypsin inhibitor heavy chain H1	1	0.999	34	384	0	0	0	0	0	0	0	0	0	0		5	9	7	7	14	14	12	16																	TRUE	TRUE
sp|P19838-2|NFKB1_HUMAN	NFKB1	P19838-2	NFKB1_HUMAN	NFKB1	969	Homo sapiens		Isoform 2 of Nuclear factor NF-kappa-B p105 subunit	1	0.999	13	28	0	0	0	0	0	0	0	0	0	0	sp|P19838|NFKB1_HUMAN	4	8	3	3	12	6	7	11																	TRUE	TRUE
sp|P19878-2|NCF2_HUMAN	NCF2	P19878-2	NCF2_HUMAN	NCF2	420	Homo sapiens		Isoform 2 of Neutrophil cytosol factor 2	1	0.999	4	8	0	0	0	0	0	0	0	0	0	0	sp|P19878-3|NCF2_HUMAN, sp|P19878-4|NCF2_HUMAN, sp|P19878|NCF2_HUMAN	1	2	5	2	3	7	6	4																	TRUE	TRUE
sp|P19957|ELAF_HUMAN	PI3	P19957	ELAF_HUMAN	PI3	117	Homo sapiens	1:Experimental evidence at protein level	Elafin	1	0.999	4	29	0	0	0	0	0	0	0	0	0	0		5	8	6	6	13	12	11	14																	TRUE	TRUE
sp|P19971|TYPH_HUMAN	TYMP	P19971	TYPH_HUMAN	TYMP	482	Homo sapiens	1:Experimental evidence at protein level	Thymidine phosphorylase	1	0.999	36	963	0	1	0	0	0	1	0	285842816	0	193411312		6	9	8	7	15	15	14	16																	TRUE	TRUE
sp|P20042|IF2B_HUMAN	EIF2S2	P20042	IF2B_HUMAN	EIF2S2	333	Homo sapiens	1:Experimental evidence at protein level	Eukaryotic translation initiation factor 2 subunit 2	1	0.999	5	8	0	0	0	0	0	0	0	0	0	0		2	6	3	2	8	5	5	8																	TRUE	TRUE
sp|P20061|TCO1_HUMAN	TCN1	P20061	TCO1_HUMAN	TCN1	433	Homo sapiens	1:Experimental evidence at protein level	Transcobalamin-1	1	0.999	20	566	0	0	0	0	0	0	0	1983624700	0	1299767550		6	9	8	7	15	15	14	16																	TRUE	TRUE
sp|P20073-2|ANXA7_HUMAN	ANXA7	P20073-2	ANXA7_HUMAN	ANXA7	466	Homo sapiens		Isoform 2 of Annexin A7	1	0.999	11	80	0	0	0	0	0	0	0	0	0	0	sp|P20073|ANXA7_HUMAN	6	9	7	6	15	13	13	15																	TRUE	TRUE
sp|P20160|CAP7_HUMAN	AZU1	P20160	CAP7_HUMAN	AZU1	251	Homo sapiens	1:Experimental evidence at protein level	Azurocidin	1	0.999	8	114	0	0	0	0	0	0	0	0	0	0		4	9	7	6	13	13	11	15																	TRUE	TRUE
sp|P20290-2|BTF3_HUMAN	BTF3	P20290-2	BTF3_HUMAN	BTF3	162	Homo sapiens		Isoform 2 of Transcription factor BTF3	1	0.999	7	42	0	0	0	0	0	0	0	0	0	0		5	9	8	7	14	15	13	16																	TRUE	TRUE
sp|P20339-2|RAB5A_HUMAN	RAB5A	P20339-2	RAB5A_HUMAN	RAB5A	201	Homo sapiens		Isoform 2 of Ras-related protein Rab-5A	1	0.999	8	18	0	0	0	0	0	0	0	0	0	0	sp|P20339|RAB5A_HUMAN	5	7	5	4	12	9	10	11																	TRUE	TRUE
sp|P20340-2|RAB6A_HUMAN	RAB6A	P20340-2	RAB6A_HUMAN	RAB6A	208	Homo sapiens		Isoform 2 of Ras-related protein Rab-6A	0.9999	0.999	4	11	0	0	0	0	0	0	0	0	0	0	sp|P20340|RAB6A_HUMAN	4	7	7	1	11	8	11	8																	TRUE	TRUE
sp|P20591|MX1_HUMAN	MX1	P20591	MX1_HUMAN	MX1	662	Homo sapiens	1:Experimental evidence at protein level	Interferon-induced GTP-binding protein Mx1	1	0.999	36	174	0	0	0	0	0	0	0	0	0	0		6	9	7	6	15	13	13	15																	TRUE	TRUE
sp|P20618|PSB1_HUMAN	PSMB1	P20618	PSB1_HUMAN	PSMB1	241	Homo sapiens	1:Experimental evidence at protein level	Proteasome subunit beta type-1	1	0.999	21	435	0	0	0	0	0	0	0	53411908	0	62603692		6	9	8	7	15	15	14	16																	TRUE	TRUE
sp|P20810-10|ICAL_HUMAN	CAST	P20810-10	ICAL_HUMAN	CAST	769	Homo sapiens		Isoform 10 of Calpastatin	1	0.999	31	392	0	0	0	0	0	0	0	0	0	0	sp|P20810-6|ICAL_HUMAN	6	9	8	5	15	13	14	14																	TRUE	TRUE
sp|P20933|ASPG_HUMAN	AGA	P20933	ASPG_HUMAN	AGA	346	Homo sapiens	1:Experimental evidence at protein level	N(4)-(beta-N-acetylglucosaminyl)-L-asparaginase	1	0.999	4	20	0	0	0	0	0	0	0	32633800	0	32356572		4	7	4	4	11	8	8	11																	TRUE	TRUE
sp|P21217|FUT3_HUMAN	FUT3	P21217	FUT3_HUMAN	FUT3	361	Homo sapiens	1:Experimental evidence at protein level	3-galactosyl-N-acetylglucosaminide 4-alpha-L-fucosyltransferase FUT3	1	0.999	2	11	0	0	0	0	0	0	0	0	0	0	sp|P51993-2|FUT6_HUMAN, sp|P51993|FUT6_HUMAN, sp|Q11128|FUT5_HUMAN	1	1	5	4	2	9	6	5																	TRUE	TRUE
sp|P21281|VATB2_HUMAN	ATP6V1B2	P21281	VATB2_HUMAN	ATP6V1B2	511	Homo sapiens	1:Experimental evidence at protein level	V-type proton ATPase subunit B, brain isoform	1	0.999	30	204	0	0	0	0	0	0	0	0	0	0		5	9	7	5	14	12	12	14																	TRUE	TRUE
sp|P21283|VATC1_HUMAN	ATP6V1C1	P21283	VATC1_HUMAN	ATP6V1C1	382	Homo sapiens	1:Experimental evidence at protein level	V-type proton ATPase subunit C 1	1	0.999	19	57	0	0	0	0	0	0	0	0	0	0		4	8	6	2	12	8	10	10																	TRUE	TRUE
sp|P21291|CSRP1_HUMAN	CSRP1	P21291	CSRP1_HUMAN	CSRP1	193	Homo sapiens	1:Experimental evidence at protein level	Cysteine and glycine-rich protein 1	1	0.999	7	67	0	0	0	0	0	0	0	0	0	0		5	7	6	4	12	10	11	11																	TRUE	TRUE
sp|P21333-2|FLNA_HUMAN	FLNA	P21333-2	FLNA_HUMAN	FLNA	2639	Homo sapiens		Isoform 2 of Filamin-A	1	0.999	43	71	0	0	0	0	0	0	0	0	0	0	sp|P21333|FLNA_HUMAN	2	3	6	3	5	9	8	6																	TRUE	TRUE
sp|P21399|ACOHC_HUMAN	ACO1	P21399	ACOHC_HUMAN	ACO1	889	Homo sapiens	1:Experimental evidence at protein level	Cytoplasmic aconitate hydratase	1	0.999	42	324	0	0	0	0	0	0	0	0	0	0		6	9	8	7	15	15	14	16																	TRUE	TRUE
sp|P21926|CD9_HUMAN	CD9	P21926	CD9_HUMAN	CD9	228	Homo sapiens	1:Experimental evidence at protein level	CD9 antigen	1	0.999	4	47	0	0	0	0	0	0	0	23232764	0	34140708		6	9	8	6	15	14	14	15																	TRUE	TRUE
sp|P21964-2|COMT_HUMAN	COMT	P21964-2	COMT_HUMAN	COMT	221	Homo sapiens		Isoform Soluble of Catechol O-methyltransferase	1	0.999	30	806	0	0	0	0	0	0	0	137862096	0	203224016	sp|P21964|COMT_HUMAN	6	9	8	7	15	15	14	16																	TRUE	TRUE
sp|P21980|TGM2_HUMAN	TGM2	P21980	TGM2_HUMAN	TGM2	687	Homo sapiens	1:Experimental evidence at protein level	Protein-glutamine gamma-glutamyltransferase 2	1	0.999	79	2604	0	4	0	2	0	4	0	1030205820	0	208586320		6	9	8	7	15	15	14	16																	TRUE	TRUE
sp|P22059|OSBP1_HUMAN	OSBP	P22059	OSBP1_HUMAN	OSBP	807	Homo sapiens	1:Experimental evidence at protein level	Oxysterol-binding protein 1	1	0.999	14	57	0	0	0	0	0	0	0	0	0	0		4	7	4	3	11	7	8	10																	TRUE	TRUE
sp|P22061-2|PIMT_HUMAN	PCMT1	P22061-2	PIMT_HUMAN	PCMT1	228	Homo sapiens		Isoform 2 of Protein-L-isoaspartate(D-aspartate) O-methyltransferase	1	0.999	14	215	0	0	0	0	0	0	0	68939448	0	74948616	sp|P22061|PIMT_HUMAN	6	9	8	7	15	15	14	16																	TRUE	TRUE
sp|P22079|PERL_HUMAN	LPO	P22079	PERL_HUMAN	LPO	712	Homo sapiens	1:Experimental evidence at protein level	Lactoperoxidase	1	0.999	52	1269	0	2	0	1	0	2	0	1660767100	0	227811328		6	9	8	7	15	15	14	16																	TRUE	TRUE
sp|P22102|PUR2_HUMAN	GART	P22102	PUR2_HUMAN	GART	1010	Homo sapiens	1:Experimental evidence at protein level	Trifunctional purine biosynthetic protein adenosine-3	1	0.999	23	89	0	0	0	0	0	0	0	0	0	0		5	9	7	5	14	12	12	14																	TRUE	TRUE
sp|P22234|PUR6_HUMAN	PAICS	P22234	PUR6_HUMAN	PAICS	425	Homo sapiens	1:Experimental evidence at protein level	Bifunctional phosphoribosylaminoimidazole carboxylase/phosphoribosylaminoimidazole succinocarboxamide synthetase	1	0.999	22	190	0	0	0	0	0	0	0	0	0	0		6	9	8	6	15	14	14	15																	TRUE	TRUE
sp|P22314-2|UBA1_HUMAN	UBA1	P22314-2	UBA1_HUMAN	UBA1	1018	Homo sapiens		Isoform 2 of Ubiquitin-like modifier-activating enzyme 1	1	0.999	78	1538	0	0	0	0	0	0	0	289179776	0	106821952		6	9	8	7	15	15	14	16																	TRUE	TRUE
sp|P22352|GPX3_HUMAN	GPX3	P22352	GPX3_HUMAN	GPX3	226	Homo sapiens	1:Experimental evidence at protein level	Glutathione peroxidase 3	1	0.999	7	170	0	0	0	0	0	0	0	0	0	0		6	9	8	7	15	15	14	16																	TRUE	TRUE
sp|P22392-2|NDKB_HUMAN	NME2	P22392-2	NDKB_HUMAN	NME2	267	Homo sapiens		Isoform 3 of Nucleoside diphosphate kinase B	1	0.999	24	664	0	1	0	0	0	1	0	141150656	0	138034784		6	9	8	7	15	15	14	16																	TRUE	TRUE
sp|P22528|SPR1B_HUMAN	SPRR1B	P22528	SPR1B_HUMAN	SPRR1B	89	Homo sapiens	1:Experimental evidence at protein level	Cornifin-B	1	0.999	2	16	0	0	0	0	0	0	0	0	0	0		3	5	5	1	8	6	8	6																	TRUE	TRUE
sp|P22626|ROA2_HUMAN	HNRNPA2B1	P22626	ROA2_HUMAN	HNRNPA2B1	353	Homo sapiens	1:Experimental evidence at protein level	Heterogeneous nuclear ribonucleoproteins A2/B1	1	0.999	23	163	0	0	0	0	0	0	0	0	0	0		5	9	8	7	14	15	13	16																	TRUE	TRUE
sp|P22792|CPN2_HUMAN	CPN2	P22792	CPN2_HUMAN	CPN2	545	Homo sapiens	1:Experimental evidence at protein level	Carboxypeptidase N subunit 2	1	0.999	10	44	0	0	0	0	0	0	0	0	0	0		3	8	7	6	11	13	10	14																	TRUE	TRUE
sp|P22894|MMP8_HUMAN	MMP8	P22894	MMP8_HUMAN	MMP8	467	Homo sapiens	1:Experimental evidence at protein level	Neutrophil collagenase	1	0.999	6	17	0	0	0	0	0	0	0	0	0	0		0	0	6	1	0	7	6	1			patient_M								patient_M						TRUE	TRUE
sp|P23083|HV102_HUMAN	IGHV1-2	P23083	HV102_HUMAN	IGHV1-2	117	Homo sapiens	1:Experimental evidence at protein level	Immunoglobulin heavy variable 1-2	1	0.999	4	7	0	0	0	0	0	0	0	0	0	0		5	2	2	1	7	3	7	3																	TRUE	TRUE
sp|P23142-4|FBLN1_HUMAN	FBLN1	P23142-4	FBLN1_HUMAN	FBLN1	683	Homo sapiens		Isoform C of Fibulin-1	1	0.999	16	8	0	0	0	0	0	0	0	0	0	0		1	7	3	4	8	7	4	11																	TRUE	TRUE
sp|P23142|FBLN1_HUMAN	FBLN1	P23142	FBLN1_HUMAN	FBLN1	703	Homo sapiens	1:Experimental evidence at protein level	Fibulin-1	1	0.999	18	93	0	0	0	0	0	0	0	0	0	0		3	9	6	4	12	10	9	13																	TRUE	TRUE
sp|P23284|PPIB_HUMAN	PPIB	P23284	PPIB_HUMAN	PPIB	216	Homo sapiens	1:Experimental evidence at protein level	Peptidyl-prolyl cis-trans isomerase B	1	0.999	12	137	0	1	0	1	0	1	0	198392608	0	100135752		5	9	8	7	14	15	13	16																	TRUE	TRUE
sp|P23381|SYWC_HUMAN	WARS1	P23381	SYWC_HUMAN	WARS1	471	Homo sapiens	1:Experimental evidence at protein level	Tryptophan--tRNA ligase, cytoplasmic	1	0.999	34	575	0	1	0	0	0	1	0	37014328	0	32974374		6	9	8	7	15	15	14	16																	TRUE	TRUE
sp|P23396|RS3_HUMAN	RPS3	P23396	RS3_HUMAN	RPS3	243	Homo sapiens	1:Experimental evidence at protein level	40S ribosomal protein S3	1	0.999	20	173	0	0	0	0	0	0	0	0	0	0		6	9	7	7	15	14	13	16																	TRUE	TRUE
sp|P23526|SAHH_HUMAN	AHCY	P23526	SAHH_HUMAN	AHCY	432	Homo sapiens	1:Experimental evidence at protein level	Adenosylhomocysteinase	1	0.999	28	316	0	0	0	0	0	0	0	0	0	0		6	9	8	6	15	14	14	15																	TRUE	TRUE
sp|P23528|COF1_HUMAN	CFL1	P23528	COF1_HUMAN	CFL1	166	Homo sapiens	1:Experimental evidence at protein level	Cofilin-1	1	0.999	33	1086	0	3	0	1	0	3	0	1382877950	0	459397184		6	9	8	7	15	15	14	16																	TRUE	TRUE
sp|P23743|DGKA_HUMAN	DGKA	P23743	DGKA_HUMAN	DGKA	735	Homo sapiens	1:Experimental evidence at protein level	Diacylglycerol kinase alpha	1	0.999	14	45	0	0	0	0	0	0	0	0	0	0		5	7	6	3	12	9	11	10																	TRUE	TRUE
sp|P24158|PRTN3_HUMAN	PRTN3	P24158	PRTN3_HUMAN	PRTN3	256	Homo sapiens	1:Experimental evidence at protein level	Myeloblastin	1	0.999	8	144	0	0	0	0	0	0	0	0	0	0		5	7	6	6	12	12	11	13																	TRUE	TRUE
sp|P24534|EF1B_HUMAN	EEF1B2	P24534	EF1B_HUMAN	EEF1B2	225	Homo sapiens	1:Experimental evidence at protein level	Elongation factor 1-beta	1	0.999	13	114	0	0	0	0	0	0	0	0	0	0		6	9	8	7	15	15	14	16																	TRUE	TRUE
sp|P24592|IBP6_HUMAN	IGFBP6	P24592	IBP6_HUMAN	IGFBP6	240	Homo sapiens	1:Experimental evidence at protein level	Insulin-like growth factor-binding protein 6	1	0.999	5	14	0	0	0	0	0	0	0	0	0	0		2	8	3	5	10	8	5	13																	TRUE	TRUE
sp|P24593|IBP5_HUMAN	IGFBP5	P24593	IBP5_HUMAN	IGFBP5	272	Homo sapiens	1:Experimental evidence at protein level	Insulin-like growth factor-binding protein 5	1	0.9981	3	5	0	0	0	0	0	0	0	0	0	0		1	6	2	0	7	2	3	6	control_F																TRUE	TRUE
sp|P24666|PPAC_HUMAN	ACP1	P24666	PPAC_HUMAN	ACP1	158	Homo sapiens	1:Experimental evidence at protein level	Low molecular weight phosphotyrosine protein phosphatase	1	0.999	12	131	0	0	0	0	0	0	0	35040364	0	25904658		5	9	8	7	14	15	13	16																	TRUE	TRUE
sp|P25311|ZA2G_HUMAN	AZGP1	P25311	ZA2G_HUMAN	AZGP1	298	Homo sapiens	1:Experimental evidence at protein level	Zinc-alpha-2-glycoprotein	1	0.999	42	3750	0	4	0	4	0	4	0	24446042100	0	5239242800		6	9	8	7	15	15	14	16																	TRUE	TRUE
sp|P25325-2|THTM_HUMAN	MPST	P25325-2	THTM_HUMAN	MPST	317	Homo sapiens		Isoform 2 of 3-mercaptopyruvate sulfurtransferase	1	0.999	17	178	0	0	0	0	0	0	0	0	0	0	sp|P25325|THTM_HUMAN	6	9	8	7	15	15	14	16																	TRUE	TRUE
sp|P25398|RS12_HUMAN	RPS12	P25398	RS12_HUMAN	RPS12	132	Homo sapiens	1:Experimental evidence at protein level	40S ribosomal protein S12	1	0.999	12	121	0	0	0	0	0	0	0	0	0	0		5	9	8	7	14	15	13	16																	TRUE	TRUE
sp|P25685|DNJB1_HUMAN	DNAJB1	P25685	DNJB1_HUMAN	DNAJB1	340	Homo sapiens	1:Experimental evidence at protein level	DnaJ homolog subfamily B member 1	1	0.999	18	79	0	0	0	0	0	0	0	0	0	0		6	9	7	5	15	12	13	14																	TRUE	TRUE
sp|P25774|CATS_HUMAN	CTSS	P25774	CATS_HUMAN	CTSS	331	Homo sapiens	1:Experimental evidence at protein level	Cathepsin S	1	0.999	13	92	0	0	0	0	0	0	0	0	0	0		6	9	8	7	15	15	14	16																	TRUE	TRUE
sp|P25786-2|PSA1_HUMAN	PSMA1	P25786-2	PSA1_HUMAN	PSMA1	269	Homo sapiens		Isoform Long of Proteasome subunit alpha type-1	1	0.999	25	485	0	0	0	0	0	0	0	6705758	0	43971252	sp|P25786|PSA1_HUMAN	6	9	8	7	15	15	14	16																	TRUE	TRUE
sp|P25787|PSA2_HUMAN	PSMA2	P25787	PSA2_HUMAN	PSMA2	234	Homo sapiens	1:Experimental evidence at protein level	Proteasome subunit alpha type-2	1	0.999	16	386	0	1	0	1	0	1	0	91640472	0	66484208		6	9	8	7	15	15	14	16																	TRUE	TRUE
sp|P25788-2|PSA3_HUMAN	PSMA3	P25788-2	PSA3_HUMAN	PSMA3	248	Homo sapiens		Isoform 2 of Proteasome subunit alpha type-3	1	0.999	14	238	0	0	0	0	0	0	0	0	0	0	sp|P25788|PSA3_HUMAN	6	9	8	7	15	15	14	16																	TRUE	TRUE
sp|P25789|PSA4_HUMAN	PSMA4	P25789	PSA4_HUMAN	PSMA4	261	Homo sapiens	1:Experimental evidence at protein level	Proteasome subunit alpha type-4	1	0.999	16	253	0	0	0	0	0	0	0	0	0	0		6	9	8	7	15	15	14	16																	TRUE	TRUE
sp|P25815|S100P_HUMAN	S100P	P25815	S100P_HUMAN	S100P	95	Homo sapiens	1:Experimental evidence at protein level	Protein S100-P	1	0.999	16	588	0	1	0	1	0	1	0	37145732	0	317373184		5	9	8	7	14	15	13	16																	TRUE	TRUE
sp|P26038|MOES_HUMAN	MSN	P26038	MOES_HUMAN	MSN	577	Homo sapiens	1:Experimental evidence at protein level	Moesin	1	0.999	50	174	0	0	0	0	0	0	0	3129507	0	13973188		5	9	8	7	14	15	13	16																	TRUE	TRUE
sp|P26373|RL13_HUMAN	RPL13	P26373	RL13_HUMAN	RPL13	211	Homo sapiens	1:Experimental evidence at protein level	60S ribosomal protein L13	1	0.999	11	83	0	0	0	0	0	0	0	0	0	0		6	9	8	6	15	14	14	15																	TRUE	TRUE
sp|P26447|S10A4_HUMAN	S100A4	P26447	S10A4_HUMAN	S100A4	101	Homo sapiens	1:Experimental evidence at protein level	Protein S100-A4	1	0.999	20	956	0	0	0	0	0	0	0	1223184770	0	607321410		6	9	8	7	15	15	14	16																	TRUE	TRUE
sp|P26583|HMGB2_HUMAN	HMGB2	P26583	HMGB2_HUMAN	HMGB2	209	Homo sapiens	1:Experimental evidence at protein level	High mobility group protein B2	1	0.999	16	62	0	0	0	0	0	0	0	0	0	0		4	6	7	6	10	13	11	12																	TRUE	TRUE
sp|P26599-1|PTBP1_HUMAN	PTBP1	P26599-1	PTBP1_HUMAN	PTBP1	531	Homo sapiens		Isoform 2 of Polypyrimidine tract-binding protein 1	1	0.999	13	45	0	0	0	0	0	0	0	0	0	0	sp|P26599-2|PTBP1_HUMAN, sp|P26599|PTBP1_HUMAN	5	9	6	4	14	10	11	13																	TRUE	TRUE
sp|P26639-2|SYTC_HUMAN	TARS1	P26639-2	SYTC_HUMAN	TARS1	756	Homo sapiens		Isoform 2 of Threonine--tRNA ligase 1, cytoplasmic	1	0.999	20	61	0	0	0	0	0	0	0	0	0	0	sp|P26639|SYTC_HUMAN	5	9	6	5	14	11	11	14																	TRUE	TRUE
sp|P26640|SYVC_HUMAN	VARS1	P26640	SYVC_HUMAN	VARS1	1264	Homo sapiens	1:Experimental evidence at protein level	Valine--tRNA ligase	1	0.999	33	109	0	0	0	0	0	0	0	0	0	0		4	9	6	5	13	11	10	14																	TRUE	TRUE
sp|P26641|EF1G_HUMAN	EEF1G	P26641	EF1G_HUMAN	EEF1G	437	Homo sapiens	1:Experimental evidence at protein level	Elongation factor 1-gamma	1	0.999	19	235	0	0	0	0	0	0	0	0	0	0		5	9	8	7	14	15	13	16																	TRUE	TRUE
sp|P27105|STOM_HUMAN	STOM	P27105	STOM_HUMAN	STOM	288	Homo sapiens	1:Experimental evidence at protein level	Stomatin	1	0.999	6	15	0	0	0	0	0	0	0	0	0	0		3	4	5	2	7	7	8	6																	TRUE	TRUE
sp|P27169|PON1_HUMAN	PON1	P27169	PON1_HUMAN	PON1	355	Homo sapiens	1:Experimental evidence at protein level	Serum paraoxonase/arylesterase 1	1	0.999	16	256	0	0	0	0	0	0	0	0	0	0		6	9	8	7	15	15	14	16																	TRUE	TRUE
sp|P27348|1433T_HUMAN	YWHAQ	P27348	1433T_HUMAN	YWHAQ	245	Homo sapiens	1:Experimental evidence at protein level	14-3-3 protein theta	1	0.999	32	520	0	0	0	0	0	0	0	0	0	0		6	9	8	7	15	15	14	16																	TRUE	TRUE
sp|P27361|MK03_HUMAN	MAPK3	P27361	MK03_HUMAN	MAPK3	379	Homo sapiens	1:Experimental evidence at protein level	Mitogen-activated protein kinase 3	1	0.999	27	339	0	0	0	0	0	0	0	0	0	0		6	9	8	7	15	15	14	16																	TRUE	TRUE
sp|P27482|CALL3_HUMAN	CALML3	P27482	CALL3_HUMAN	CALML3	149	Homo sapiens	1:Experimental evidence at protein level	Calmodulin-like protein 3	1	0.999	18	208	0	1	0	1	0	1	0	7723047	0	143072656		5	9	8	7	14	15	13	16																	TRUE	TRUE
sp|P27635|RL10_HUMAN	RPL10	P27635	RL10_HUMAN	RPL10	214	Homo sapiens	1:Experimental evidence at protein level	60S ribosomal protein L10	1	0.999	11	82	0	0	0	0	0	0	0	0	0	0		5	9	7	5	14	12	12	14																	TRUE	TRUE
sp|P27695|APEX1_HUMAN	APEX1	P27695	APEX1_HUMAN	APEX1	318	Homo sapiens	1:Experimental evidence at protein level	DNA-(apurinic or apyrimidinic site) endonuclease	1	0.999	20	94	0	0	0	0	0	0	0	0	0	0		6	9	8	7	15	15	14	16																	TRUE	TRUE
sp|P27797|CALR_HUMAN	CALR	P27797	CALR_HUMAN	CALR	417	Homo sapiens	1:Experimental evidence at protein level	Calreticulin	1	0.999	11	117	0	0	0	0	0	0	0	0	0	0		5	8	8	6	13	14	13	14																	TRUE	TRUE
sp|P27816-6|MAP4_HUMAN	MAP4	P27816-6	MAP4_HUMAN	MAP4	1135	Homo sapiens		Isoform 6 of Microtubule-associated protein 4	1	0.999	14	20	0	0	0	0	0	0	0	0	0	0	sp|P27816|MAP4_HUMAN	2	5	3	2	7	5	5	7																	TRUE	TRUE
sp|P28062-2|PSB8_HUMAN	PSMB8	P28062-2	PSB8_HUMAN	PSMB8	272	Homo sapiens		Isoform 2 of Proteasome subunit beta type-8	1	0.999	15	229	0	0	0	0	0	0	0	0	0	0	sp|P28062|PSB8_HUMAN	6	9	8	7	15	15	14	16																	TRUE	TRUE
sp|P28065-2|PSB9_HUMAN	PSMB9	P28065-2	PSB9_HUMAN	PSMB9	209	Homo sapiens		Isoform LMP2.S of Proteasome subunit beta type-9	1	0.999	10	198	0	0	0	0	0	0	0	17634320	0	13919003	sp|P28065|PSB9_HUMAN	6	9	8	7	15	15	14	16																	TRUE	TRUE
sp|P28066|PSA5_HUMAN	PSMA5	P28066	PSA5_HUMAN	PSMA5	241	Homo sapiens	1:Experimental evidence at protein level	Proteasome subunit alpha type-5	1	0.999	13	252	0	0	0	0	0	0	0	0	0	0		6	9	8	7	15	15	14	16																	TRUE	TRUE
sp|P28070|PSB4_HUMAN	PSMB4	P28070	PSB4_HUMAN	PSMB4	264	Homo sapiens	1:Experimental evidence at protein level	Proteasome subunit beta type-4	1	0.999	9	200	0	0	0	0	0	0	0	0	0	0		6	9	8	7	15	15	14	16																	TRUE	TRUE
sp|P28072|PSB6_HUMAN	PSMB6	P28072	PSB6_HUMAN	PSMB6	239	Homo sapiens	1:Experimental evidence at protein level	Proteasome subunit beta type-6	1	0.999	6	74	0	0	0	0	0	0	0	0	0	0		5	9	8	6	14	14	13	15																	TRUE	TRUE
sp|P28325|CYTD_HUMAN	CST5	P28325	CYTD_HUMAN	CST5	142	Homo sapiens	1:Experimental evidence at protein level	Cystatin-D	1	0.999	7	48	0	0	0	0	0	0	0	0	0	0		2	7	4	3	9	7	6	10																	TRUE	TRUE
sp|P28482|MK01_HUMAN	MAPK1	P28482	MK01_HUMAN	MAPK1	360	Homo sapiens	1:Experimental evidence at protein level	Mitogen-activated protein kinase 1	1	0.999	27	194	0	0	0	0	0	0	0	0	0	0		6	9	8	7	15	15	14	16																	TRUE	TRUE
sp|P28676|GRAN_HUMAN	GCA	P28676	GRAN_HUMAN	GCA	217	Homo sapiens	1:Experimental evidence at protein level	Grancalcin	1	0.999	7	21	0	0	0	0	0	0	0	0	0	0		4	3	6	5	7	11	10	8																	TRUE	TRUE
sp|P28799|GRN_HUMAN	GRN	P28799	GRN_HUMAN	GRN	593	Homo sapiens	1:Experimental evidence at protein level	Progranulin	1	0.999	16	90	0	0	0	0	0	0	0	0	0	0		6	9	7	7	15	14	13	16																	TRUE	TRUE
sp|P28838-2|AMPL_HUMAN	LAP3	P28838-2	AMPL_HUMAN	LAP3	488	Homo sapiens		Isoform 2 of Cytosol aminopeptidase	1	0.999	43	1131	0	1	0	0	0	1	0	143457344	0	110261856		6	9	8	7	15	15	14	16																	TRUE	TRUE
sp|P29034|S10A2_HUMAN	S100A2	P29034	S10A2_HUMAN	S100A2	98	Homo sapiens	1:Experimental evidence at protein level	Protein S100-A2	1	0.999	6	32	0	0	0	0	0	0	0	0	0	0		3	8	6	6	11	12	9	14																	TRUE	TRUE
sp|P29144|TPP2_HUMAN	TPP2	P29144	TPP2_HUMAN	TPP2	1249	Homo sapiens	1:Experimental evidence at protein level	Tripeptidyl-peptidase 2	1	0.999	40	105	0	0	0	0	0	0	0	0	0	0		5	7	6	4	12	10	11	11																	TRUE	TRUE
sp|P29218|IMPA1_HUMAN	IMPA1	P29218	IMPA1_HUMAN	IMPA1	277	Homo sapiens	1:Experimental evidence at protein level	Inositol monophosphatase 1	1	0.999	13	158	1	0	0	0	1	0	23980672	0	35373476	0		6	9	7	6	15	13	13	15																	TRUE	TRUE
sp|P29350-3|PTN6_HUMAN	PTPN6	P29350-3	PTN6_HUMAN	PTPN6	597	Homo sapiens		Isoform 2 of Tyrosine-protein phosphatase non-receptor type 6	1	0.999	15	27	0	0	0	0	0	0	0	0	0	0	sp|P29350-4|PTN6_HUMAN, sp|P29350|PTN6_HUMAN	4	7	7	3	11	10	11	10																	TRUE	TRUE
sp|P29373|RABP2_HUMAN	CRABP2	P29373	RABP2_HUMAN	CRABP2	138	Homo sapiens	1:Experimental evidence at protein level	Cellular retinoic acid-binding protein 2	1	0.999	10	89	0	0	0	0	0	0	0	0	0	0		5	8	6	6	13	12	11	14																	TRUE	TRUE
sp|P29401-2|TKT_HUMAN	TKT	P29401-2	TKT_HUMAN	TKT	631	Homo sapiens		Isoform 2 of Transketolase	1	0.999	47	1268	0	0	0	0	0	0	0	0	0	0	sp|P29401|TKT_HUMAN	6	9	8	7	15	15	14	16																	TRUE	TRUE
sp|P29466-2|CASP1_HUMAN	CASP1	P29466-2	CASP1_HUMAN	CASP1	383	Homo sapiens		Isoform Beta of Caspase-1	1	0.999	17	197	0	0	0	0	0	0	0	0	0	0	sp|P29466|CASP1_HUMAN	6	9	8	7	15	15	14	16																	TRUE	TRUE
sp|P29508|SPB3_HUMAN	SERPINB3	P29508	SPB3_HUMAN	SERPINB3	390	Homo sapiens	1:Experimental evidence at protein level	Serpin B3	1	0.999	28	196	0	8	0	4	0	8	0	824100290	0	293105312		6	9	8	7	15	15	14	16																	TRUE	TRUE
sp|P29622|KAIN_HUMAN	SERPINA4	P29622	KAIN_HUMAN	SERPINA4	427	Homo sapiens	1:Experimental evidence at protein level	Kallistatin	1	0.999	6	31	0	0	0	0	0	0	0	0	0	0		4	8	8	7	12	15	12	15																	TRUE	TRUE
sp|P29692-3|EF1D_HUMAN	EEF1D	P29692-3	EF1D_HUMAN	EEF1D	257	Homo sapiens		Isoform 3 of Elongation factor 1-delta	0.9994	0.999	17	7	0	0	0	0	0	0	0	0	0	0		3	5	3	3	8	6	6	8																	TRUE	TRUE
sp|P29692|EF1D_HUMAN	EEF1D	P29692	EF1D_HUMAN	EEF1D	281	Homo sapiens	1:Experimental evidence at protein level	Elongation factor 1-delta	1	0.999	18	192	0	0	0	0	0	0	0	0	0	0		6	9	8	7	15	15	14	16																	TRUE	TRUE
sp|P30040|ERP29_HUMAN	ERP29	P30040	ERP29_HUMAN	ERP29	261	Homo sapiens	1:Experimental evidence at protein level	Endoplasmic reticulum resident protein 29	1	0.999	5	16	0	0	0	0	0	0	0	0	0	0		5	9	6	5	14	11	11	14																	TRUE	TRUE
sp|P30041|PRDX6_HUMAN	PRDX6	P30041	PRDX6_HUMAN	PRDX6	224	Homo sapiens	1:Experimental evidence at protein level	Peroxiredoxin-6	1	0.999	36	1714	0	1	0	1	0	1	0	2098410240	0	563962430		6	9	8	7	15	15	14	16																	TRUE	TRUE
sp|P30043|BLVRB_HUMAN	BLVRB	P30043	BLVRB_HUMAN	BLVRB	206	Homo sapiens	1:Experimental evidence at protein level	Flavin reductase (NADPH)	1	0.999	17	398	0	0	0	0	0	0	0	3.84338e+06	0	17757136		6	9	8	7	15	15	14	16																	TRUE	TRUE
sp|P30044-2|PRDX5_HUMAN	PRDX5	P30044-2	PRDX5_HUMAN	PRDX5	162	Homo sapiens		Isoform Cytoplasmic+peroxisomal of Peroxiredoxin-5, mitochondrial	1	0.999	23	1148	0	1	0	0	0	1	0	1320858240	0	1014919680		6	9	8	7	15	15	14	16																	TRUE	TRUE
sp|P30046|DOPD_HUMAN	DDT	P30046	DOPD_HUMAN	DDT	118	Homo sapiens	1:Experimental evidence at protein level	D-dopachrome decarboxylase	1	0.999	9	212	0	1	0	0	0	1	0	184319264	0	61565952		5	9	8	7	14	15	13	16																	TRUE	TRUE
sp|P30047|GFRP_HUMAN	GCHFR	P30047	GFRP_HUMAN	GCHFR	84	Homo sapiens	1:Experimental evidence at protein level	GTP cyclohydrolase 1 feedback regulatory protein	1	0.999	6	66	0	0	0	0	0	0	0	0	0	0		4	8	5	5	12	10	9	13																	TRUE	TRUE
sp|P30050|RL12_HUMAN	RPL12	P30050	RL12_HUMAN	RPL12	165	Homo sapiens	1:Experimental evidence at protein level	60S ribosomal protein L12	1	0.999	6	113	0	0	0	0	0	0	0	0	0	0		5	9	8	7	14	15	13	16																	TRUE	TRUE
sp|P30085|KCY_HUMAN	CMPK1	P30085	KCY_HUMAN	CMPK1	196	Homo sapiens	1:Experimental evidence at protein level	UMP-CMP kinase	1	0.999	20	863	0	1	0	0	0	1	0	51752104	0	45161168		6	9	8	7	15	15	14	16																	TRUE	TRUE
sp|P30086|PEBP1_HUMAN	PEBP1	P30086	PEBP1_HUMAN	PEBP1	187	Homo sapiens	1:Experimental evidence at protein level	Phosphatidylethanolamine-binding protein 1	1	0.999	24	1157	0	6	0	6	0	6	0	651102850	0	255975488		6	9	8	7	15	15	14	16																	TRUE	TRUE
sp|P30101|PDIA3_HUMAN	PDIA3	P30101	PDIA3_HUMAN	PDIA3	505	Homo sapiens	1:Experimental evidence at protein level	Protein disulfide-isomerase A3	1	0.999	20	170	0	1	0	1	0	1	0	10039491	0	36959948		5	9	8	7	14	15	13	16																	TRUE	TRUE
sp|P30153|2AAA_HUMAN	PPP2R1A	P30153	2AAA_HUMAN	PPP2R1A	589	Homo sapiens	1:Experimental evidence at protein level	Serine/threonine-protein phosphatase 2A 65 kDa regulatory subunit A alpha isoform	1	0.999	40	582	0	1	0	1	0	1	0	37029168	0	164594464		6	9	8	7	15	15	14	16																	TRUE	TRUE
sp|P30520|PURA2_HUMAN	ADSS2	P30520	PURA2_HUMAN	ADSS2	456	Homo sapiens	1:Experimental evidence at protein level	Adenylosuccinate synthetase isozyme 2	1	0.999	27	285	0	0	0	0	0	0	0	0	0	0		6	9	8	7	15	15	14	16																	TRUE	TRUE
sp|P30566|PUR8_HUMAN	ADSL	P30566	PUR8_HUMAN	ADSL	484	Homo sapiens	1:Experimental evidence at protein level	Adenylosuccinate lyase	1	0.999	13	32	0	0	0	0	0	0	0	0	0	0		5	9	3	3	14	6	8	12																	TRUE	TRUE
sp|P30626-2|SORCN_HUMAN	SRI	P30626-2	SORCN_HUMAN	SRI	183	Homo sapiens		Isoform 2 of Sorcin	1	0.999	9	34	0	0	0	0	0	0	0	0	0	0	sp|P30626-3|SORCN_HUMAN, sp|P30626|SORCN_HUMAN	4	9	5	6	13	11	9	15																	TRUE	TRUE
sp|P30711|GSTT1_HUMAN	GSTT1	P30711	GSTT1_HUMAN	GSTT1	240	Homo sapiens	1:Experimental evidence at protein level	Glutathione S-transferase theta-1	1	0.999	19	243	0	0	0	0	0	0	0	0	0	0		5	9	7	7	14	14	12	16																	TRUE	TRUE
sp|P30740|ILEU_HUMAN	SERPINB1	P30740	ILEU_HUMAN	SERPINB1	379	Homo sapiens	1:Experimental evidence at protein level	Leukocyte elastase inhibitor	1	0.999	48	2820	0	1	0	1	0	1	0	593938430	0	129441872		6	9	8	7	15	15	14	16																	TRUE	TRUE
sp|P30838|AL3A1_HUMAN	ALDH3A1	P30838	AL3A1_HUMAN	ALDH3A1	453	Homo sapiens	1:Experimental evidence at protein level	Aldehyde dehydrogenase, dimeric NADP-preferring	1	0.999	52	2605	1	2	1	2	1	2	186968992	1723723650	1424125820	985594560		6	9	8	7	15	15	14	16																	TRUE	TRUE
sp|P30876|RPB2_HUMAN	POLR2B	P30876	RPB2_HUMAN	POLR2B	1174	Homo sapiens	1:Experimental evidence at protein level	DNA-directed RNA polymerase II subunit RPB2	1	0.999	8	10	0	0	0	0	0	0	0	0	0	0		2	5	1	2	7	3	3	7																	TRUE	TRUE
sp|P31025|LCN1_HUMAN	LCN1	P31025	LCN1_HUMAN	LCN1	176	Homo sapiens	1:Experimental evidence at protein level	Lipocalin-1	1	0.999	42	13588	2	25	0	11	2	25	38180581000	339747504000	114874089000	74225844000		6	9	8	7	15	15	14	16																	TRUE	TRUE
sp|P31146|COR1A_HUMAN	CORO1A	P31146	COR1A_HUMAN	CORO1A	461	Homo sapiens	1:Experimental evidence at protein level	Coronin-1A	1	0.999	24	288	0	0	0	0	0	0	0	0	0	0		5	9	7	7	14	14	12	16																	TRUE	TRUE
sp|P31150|GDIA_HUMAN	GDI1	P31150	GDIA_HUMAN	GDI1	447	Homo sapiens	1:Experimental evidence at protein level	Rab GDP dissociation inhibitor alpha	1	0.999	27	77	0	0	0	0	0	0	0	0	0	0		5	9	8	4	14	12	13	13																	TRUE	TRUE
sp|P31151|S10A7_HUMAN	S100A7	P31151	S10A7_HUMAN	S100A7	101	Homo sapiens	1:Experimental evidence at protein level	Protein S100-A7	1	0.999	13	87	0	2	0	2	0	2	0	56763416	0	0		5	6	6	6	11	12	11	12																	TRUE	TRUE
sp|P31153|METK2_HUMAN	MAT2A	P31153	METK2_HUMAN	MAT2A	395	Homo sapiens	1:Experimental evidence at protein level	S-adenosylmethionine synthase isoform type-2	1	0.999	10	96	0	0	0	0	0	0	0	0	0	0		5	9	8	5	14	13	13	14																	TRUE	TRUE
sp|P31689|DNJA1_HUMAN	DNAJA1	P31689	DNJA1_HUMAN	DNAJA1	397	Homo sapiens	1:Experimental evidence at protein level	DnaJ homolog subfamily A member 1	1	0.999	10	65	0	0	0	0	0	0	0	0	0	0		4	8	5	4	12	9	9	12																	TRUE	TRUE
sp|P31939|PUR9_HUMAN	ATIC	P31939	PUR9_HUMAN	ATIC	592	Homo sapiens	1:Experimental evidence at protein level	Bifunctional purine biosynthesis protein ATIC	1	0.999	40	540	0	0	0	0	0	0	0	7480476	0	72166944		6	9	8	7	15	15	14	16																	TRUE	TRUE
sp|P31941|ABC3A_HUMAN	APOBEC3A	P31941	ABC3A_HUMAN	APOBEC3A	199	Homo sapiens	1:Experimental evidence at protein level	DNA dC->dU-editing enzyme APOBEC-3A	1	0.999	19	690	1	0	0	0	1	0	15898181	6581706	101627704	29038840		5	9	8	7	14	15	13	16																	TRUE	TRUE
sp|P31943|HNRH1_HUMAN	HNRNPH1	P31943	HNRH1_HUMAN	HNRNPH1	449	Homo sapiens	1:Experimental evidence at protein level	Heterogeneous nuclear ribonucleoprotein H	1	0.999	9	30	0	0	0	0	0	0	0	0	0	0		5	6	4	4	11	8	9	10																	TRUE	TRUE
sp|P31944|CASPE_HUMAN	CASP14	P31944	CASPE_HUMAN	CASP14	242	Homo sapiens	1:Experimental evidence at protein level	Caspase-14	1	0.999	19	51	0	7	0	7	0	7	0	766141570	0	604092930		4	5	4	2	9	6	8	7																	TRUE	TRUE
sp|P31946|1433B_HUMAN	YWHAB	P31946	1433B_HUMAN	YWHAB	246	Homo sapiens	1:Experimental evidence at protein level	14-3-3 protein beta/alpha	1	0.999	33	965	0	0	0	0	0	0	0	11135169	0	290491968		6	9	8	7	15	15	14	16																	TRUE	TRUE
sp|P31947|1433S_HUMAN	SFN	P31947	1433S_HUMAN	SFN	248	Homo sapiens	1:Experimental evidence at protein level	14-3-3 protein sigma	1	0.999	29	1283	0	1	0	0	0	1	0	122253040	0	246902400		6	9	8	7	15	15	14	16																	TRUE	TRUE
sp|P31948|STIP1_HUMAN	STIP1	P31948	STIP1_HUMAN	STIP1	543	Homo sapiens	1:Experimental evidence at protein level	Stress-induced-phosphoprotein 1	1	0.999	34	190	0	0	0	0	0	0	0	0	0	0		5	9	8	4	14	12	13	13																	TRUE	TRUE
sp|P31949|S10AB_HUMAN	S100A11	P31949	S10AB_HUMAN	S100A11	105	Homo sapiens	1:Experimental evidence at protein level	Protein S100-A11	1	0.999	21	975	0	0	0	0	0	0	0	497147488	0	1158441220		6	9	8	7	15	15	14	16																	TRUE	TRUE
sp|P32119|PRDX2_HUMAN	PRDX2	P32119	PRDX2_HUMAN	PRDX2	198	Homo sapiens	1:Experimental evidence at protein level	Peroxiredoxin-2	1	0.999	26	664	0	1	0	1	0	1	0	85455960	0	49468880		6	9	8	7	15	15	14	16																	TRUE	TRUE
sp|P32189-1|GLPK_HUMAN	GK	P32189-1	GLPK_HUMAN	GK	524	Homo sapiens		Isoform 1 of Glycerol kinase	1	0.999	4	5	0	0	0	0	0	0	0	0	0	0	sp|P32189-2|GLPK_HUMAN, sp|P32189-4|GLPK_HUMAN, sp|P32189|GLPK_HUMAN	3	6	1	2	9	3	4	8																	TRUE	TRUE
sp|P32320|CDD_HUMAN	CDA	P32320	CDD_HUMAN	CDA	146	Homo sapiens	1:Experimental evidence at protein level	Cytidine deaminase	1	0.999	8	59	0	0	0	0	0	0	0	0	0	0		3	6	6	6	9	12	9	12																	TRUE	TRUE
sp|P32321-2|DCTD_HUMAN	DCTD	P32321-2	DCTD_HUMAN	DCTD	189	Homo sapiens		Isoform 2 of Deoxycytidylate deaminase	1	0.999	3	26	0	0	0	0	0	0	0	0	0	0	sp|P32321|DCTD_HUMAN	4	8	6	2	12	8	10	10																	TRUE	TRUE
sp|P32455|GBP1_HUMAN	GBP1	P32455	GBP1_HUMAN	GBP1	592	Homo sapiens	1:Experimental evidence at protein level	Guanylate-binding protein 1	1	0.999	28	131	0	0	0	0	0	0	0	0	0	0		5	9	7	5	14	12	12	14																	TRUE	TRUE
sp|P32456|GBP2_HUMAN	GBP2	P32456	GBP2_HUMAN	GBP2	591	Homo sapiens	1:Experimental evidence at protein level	Guanylate-binding protein 2	1	0.999	19	55	0	0	0	0	0	0	0	0	0	0		4	7	5	3	11	8	9	10																	TRUE	TRUE
sp|P32969|RL9_HUMAN	RPL9	P32969	RL9_HUMAN	RPL9	192	Homo sapiens	1:Experimental evidence at protein level	60S ribosomal protein L9	1	0.999	9	61	0	0	0	0	0	0	0	0	0	0		6	9	7	6	15	13	13	15																	TRUE	TRUE
sp|P33176|KINH_HUMAN	KIF5B	P33176	KINH_HUMAN	KIF5B	963	Homo sapiens	1:Experimental evidence at protein level	Kinesin-1 heavy chain	1	0.999	63	300	0	0	0	0	0	0	0	0	0	0		6	9	7	5	15	12	13	14																	TRUE	TRUE
sp|P33241-3|LSP1_HUMAN	LSP1	P33241-3	LSP1_HUMAN	LSP1	467	Homo sapiens		Isoform 3 of Lymphocyte-specific protein 1	1	0.999	13	119	0	0	0	0	0	0	0	0	0	0	sp|P33241|LSP1_HUMAN	4	8	7	7	12	14	11	15																	TRUE	TRUE
sp|P34096|RNAS4_HUMAN	RNASE4	P34096	RNAS4_HUMAN	RNASE4	147	Homo sapiens	1:Experimental evidence at protein level	Ribonuclease 4	1	0.999	10	208	0	2	0	2	0	2	0	16251911	0	39827336		5	9	8	7	14	15	13	16																	TRUE	TRUE
sp|P34896|GLYC_HUMAN	SHMT1	P34896	GLYC_HUMAN	SHMT1	483	Homo sapiens	1:Experimental evidence at protein level	Serine hydroxymethyltransferase, cytosolic	1	0.999	29	305	0	0	0	0	0	0	0	0	0	0		6	9	7	5	15	12	13	14																	TRUE	TRUE
sp|P34913|HYES_HUMAN	EPHX2	P34913	HYES_HUMAN	EPHX2	555	Homo sapiens	1:Experimental evidence at protein level	Bifunctional epoxide hydrolase 2	1	0.999	15	65	0	0	0	0	0	0	0	0	0	0		4	8	8	4	12	12	12	12																	TRUE	TRUE
sp|P34932|HSP74_HUMAN	HSPA4	P34932	HSP74_HUMAN	HSPA4	840	Homo sapiens	1:Experimental evidence at protein level	Heat shock 70 kDa protein 4	1	0.999	66	411	0	0	0	0	0	0	0	0	0	0		6	9	6	6	15	12	12	15																	TRUE	TRUE
sp|P34949|MPI_HUMAN	MPI	P34949	MPI_HUMAN	MPI	423	Homo sapiens	1:Experimental evidence at protein level	Mannose-6-phosphate isomerase	1	0.999	14	86	0	0	0	0	0	0	0	0	0	0		6	9	7	6	15	13	13	15																	TRUE	TRUE
sp|P35080-2|PROF2_HUMAN	PFN2	P35080-2	PROF2_HUMAN	PFN2	140	Homo sapiens		Isoform IIb of Profilin-2	1	0.999	11	59	0	0	0	0	0	0	0	0	0	0		4	8	6	5	12	11	10	13																	TRUE	TRUE
sp|P35219|CAH8_HUMAN	CA8	P35219	CAH8_HUMAN	CA8	290	Homo sapiens	1:Experimental evidence at protein level	Carbonic anhydrase-related protein	1	0.999	8	41	0	0	0	0	0	0	0	0	0	0		6	9	6	3	15	9	12	12																	TRUE	TRUE
sp|P35221|CTNA1_HUMAN	CTNNA1	P35221	CTNA1_HUMAN	CTNNA1	906	Homo sapiens	1:Experimental evidence at protein level	Catenin alpha-1	1	0.999	30	85	0	0	0	0	0	0	0	0	0	0		4	9	7	5	13	12	11	14																	TRUE	TRUE
sp|P35237|SPB6_HUMAN	SERPINB6	P35237	SPB6_HUMAN	SERPINB6	376	Homo sapiens	1:Experimental evidence at protein level	Serpin B6	1	0.999	25	266	0	0	0	0	0	0	0	0	0	0		6	9	8	7	15	15	14	16																	TRUE	TRUE
sp|P35244|RFA3_HUMAN	RPA3	P35244	RFA3_HUMAN	RPA3	121	Homo sapiens	1:Experimental evidence at protein level	Replication protein A 14 kDa subunit	1	0.999	5	22	0	0	0	0	0	0	0	4870246	0	4870246		3	7	7	6	10	13	10	13																	TRUE	TRUE
sp|P35268|RL22_HUMAN	RPL22	P35268	RL22_HUMAN	RPL22	128	Homo sapiens	1:Experimental evidence at protein level	60S ribosomal protein L22	1	0.999	5	41	0	0	0	0	0	0	0	0	0	0		5	9	7	5	14	12	12	14																	TRUE	TRUE
sp|P35270|SPRE_HUMAN	SPR	P35270	SPRE_HUMAN	SPR	261	Homo sapiens	1:Experimental evidence at protein level	Sepiapterin reductase	1	0.999	13	89	0	0	0	0	0	0	0	0	0	0		6	9	7	5	15	12	13	14																	TRUE	TRUE
sp|P35542|SAA4_HUMAN	SAA4	P35542	SAA4_HUMAN	SAA4	130	Homo sapiens	1:Experimental evidence at protein level	Serum amyloid A-4 protein	1	0.999	9	136	0	0	0	0	0	0	0	0	0	0		4	9	7	7	13	14	11	16																	TRUE	TRUE
sp|P35573|GDE_HUMAN	AGL	P35573	GDE_HUMAN	AGL	1532	Homo sapiens	1:Experimental evidence at protein level	Glycogen debranching enzyme	1	0.999	68	213	0	0	0	0	0	0	0	0	0	0		5	9	6	4	14	10	11	13																	TRUE	TRUE
sp|P35579|MYH9_HUMAN	MYH9	P35579	MYH9_HUMAN	MYH9	1960	Homo sapiens	1:Experimental evidence at protein level	Myosin-9	1	0.999	224	1632	0	0	0	0	0	0	0	0	0	0		6	9	7	7	15	14	13	16																	TRUE	TRUE
sp|P35580-2|MYH10_HUMAN	MYH10	P35580-2	MYH10_HUMAN	MYH10	1992	Homo sapiens		Isoform 2 of Myosin-10	1	0.999	43	21	0	0	0	0	0	0	0	0	0	0	sp|P35580-3|MYH10_HUMAN, sp|P35580-4|MYH10_HUMAN, sp|P35580-5|MYH10_HUMAN, sp|P35580|MYH10_HUMAN	2	5	1	1	7	2	3	6																	TRUE	FALSE
sp|P35606-2|COPB2_HUMAN	COPB2	P35606-2	COPB2_HUMAN	COPB2	877	Homo sapiens		Isoform 2 of Coatomer subunit beta'	1	0.999	20	27	0	0	0	0	0	0	0	0	0	0	sp|P35606|COPB2_HUMAN	2	5	2	2	7	4	4	7																	TRUE	TRUE
sp|P35754|GLRX1_HUMAN	GLRX	P35754	GLRX1_HUMAN	GLRX	106	Homo sapiens	1:Experimental evidence at protein level	Glutaredoxin-1	1	0.999	10	177	0	0	0	0	0	0	0	40161920	0	219620976		5	9	8	7	14	15	13	16																	TRUE	TRUE
sp|P35813-3|PPM1A_HUMAN	PPM1A	P35813-3	PPM1A_HUMAN	PPM1A	455	Homo sapiens		Isoform 3 of Protein phosphatase 1A	1	0.999	14	41	0	0	0	0	0	0	0	0	0	0	sp|P35813|PPM1A_HUMAN	6	9	6	4	15	10	12	13																	TRUE	TRUE
sp|P35858-2|ALS_HUMAN	IGFALS	P35858-2	ALS_HUMAN	IGFALS	643	Homo sapiens		Isoform 2 of Insulin-like growth factor-binding protein complex acid labile subunit	1	0.999	7	26	0	0	0	0	0	0	0	0	0	0	sp|P35858|ALS_HUMAN	4	7	5	7	11	12	9	14																	TRUE	TRUE
sp|P35998|PRS7_HUMAN	PSMC2	P35998	PRS7_HUMAN	PSMC2	433	Homo sapiens	1:Experimental evidence at protein level	26S proteasome regulatory subunit 7	1	0.999	19	106	0	0	0	0	0	0	0	0	0	0		5	9	7	6	14	13	12	15																	TRUE	TRUE
sp|P36222|CH3L1_HUMAN	CHI3L1	P36222	CH3L1_HUMAN	CHI3L1	383	Homo sapiens	1:Experimental evidence at protein level	Chitinase-3-like protein 1	1	0.999	12	40	0	0	0	0	0	0	0	0	0	0		2	6	6	5	8	11	8	11																	TRUE	TRUE
sp|P36405|ARL3_HUMAN	ARL3	P36405	ARL3_HUMAN	ARL3	182	Homo sapiens	1:Experimental evidence at protein level	ADP-ribosylation factor-like protein 3	1	0.999	16	147	0	0	0	0	0	0	0	0	0	0		6	9	7	7	15	14	13	16																	TRUE	TRUE
sp|P36507|MP2K2_HUMAN	MAP2K2	P36507	MP2K2_HUMAN	MAP2K2	400	Homo sapiens	1:Experimental evidence at protein level	Dual specificity mitogen-activated protein kinase kinase 2	1	0.999	18	94	0	0	0	0	0	0	0	0	0	0		5	9	8	7	14	15	13	16																	TRUE	TRUE
sp|P36543|VATE1_HUMAN	ATP6V1E1	P36543	VATE1_HUMAN	ATP6V1E1	226	Homo sapiens	1:Experimental evidence at protein level	V-type proton ATPase subunit E 1	1	0.999	24	210	0	1	0	0	0	1	0	16500445	0	25166048		6	9	8	7	15	15	14	16																	TRUE	TRUE
sp|P36578|RL4_HUMAN	RPL4	P36578	RL4_HUMAN	RPL4	427	Homo sapiens	1:Experimental evidence at protein level	60S ribosomal protein L4	1	0.999	15	54	0	0	0	0	0	0	0	0	0	0		5	9	7	6	14	13	12	15																	TRUE	TRUE
sp|P36871|PGM1_HUMAN	PGM1	P36871	PGM1_HUMAN	PGM1	562	Homo sapiens	1:Experimental evidence at protein level	Phosphoglucomutase-1	1	0.999	42	631	0	0	0	0	0	0	0	10778059	0	20441208		6	9	8	7	15	15	14	16																	TRUE	TRUE
sp|P36952|SPB5_HUMAN	SERPINB5	P36952	SPB5_HUMAN	SERPINB5	375	Homo sapiens	1:Experimental evidence at protein level	Serpin B5	1	0.999	38	1025	0	0	0	0	0	0	0	0	0	0		6	9	8	7	15	15	14	16																	TRUE	TRUE
sp|P36955|PEDF_HUMAN	SERPINF1	P36955	PEDF_HUMAN	SERPINF1	418	Homo sapiens	1:Experimental evidence at protein level	Pigment epithelium-derived factor	1	0.999	22	376	0	0	0	0	0	0	0	10585990	0	13663647		6	9	8	7	15	15	14	16																	TRUE	TRUE
sp|P36959|GMPR1_HUMAN	GMPR	P36959	GMPR1_HUMAN	GMPR	345	Homo sapiens	1:Experimental evidence at protein level	GMP reductase 1	1	0.999	11	25	0	0	0	0	0	0	0	0	0	0		3	5	6	2	8	8	9	7																	TRUE	TRUE
sp|P36969-2|GPX4_HUMAN	GPX4	P36969-2	GPX4_HUMAN	GPX4	170	Homo sapiens		Isoform Cytoplasmic of Phospholipid hydroperoxide glutathione peroxidase	1	0.999	8	66	0	0	0	0	0	0	0	0	0	0	sp|P36969|GPX4_HUMAN	5	9	8	6	14	14	13	15																	TRUE	TRUE
sp|P36980-2|FHR2_HUMAN	CFHR2	P36980-2	FHR2_HUMAN	CFHR2	243	Homo sapiens		Isoform Short of Complement factor H-related protein 2	1	0.999	10	48	0	0	0	0	0	0	0	0	0	0	sp|P36980|FHR2_HUMAN	3	9	7	6	12	13	10	15																	TRUE	TRUE
sp|P37108|SRP14_HUMAN	SRP14	P37108	SRP14_HUMAN	SRP14	136	Homo sapiens	1:Experimental evidence at protein level	Signal recognition particle 14 kDa protein	1	0.999	5	26	0	0	0	0	0	0	0	10498734	0	10626001		4	8	5	4	12	9	9	12																	TRUE	TRUE
sp|P37802|TAGL2_HUMAN	TAGLN2	P37802	TAGL2_HUMAN	TAGLN2	199	Homo sapiens	1:Experimental evidence at protein level	Transgelin-2	1	0.999	31	1468	0	3	0	0	0	3	0	841222400	0	251170288		6	9	8	7	15	15	14	16																	TRUE	TRUE
sp|P37837|TALDO_HUMAN	TALDO1	P37837	TALDO_HUMAN	TALDO1	337	Homo sapiens	1:Experimental evidence at protein level	Transaldolase	1	0.999	37	729	0	0	0	0	0	0	0	0	0	0		6	9	8	7	15	15	14	16																	TRUE	TRUE
sp|P38606|VATA_HUMAN	ATP6V1A	P38606	VATA_HUMAN	ATP6V1A	617	Homo sapiens	1:Experimental evidence at protein level	V-type proton ATPase catalytic subunit A	1	0.999	32	377	0	0	0	0	0	0	0	0	0	0		6	9	8	6	15	14	14	15																	TRUE	TRUE
sp|P39019|RS19_HUMAN	RPS19	P39019	RS19_HUMAN	RPS19	145	Homo sapiens	1:Experimental evidence at protein level	40S ribosomal protein S19	1	0.999	13	130	0	0	0	0	0	0	0	5853286	0	15845291		5	9	8	7	14	15	13	16																	TRUE	TRUE
sp|P39023|RL3_HUMAN	RPL3	P39023	RL3_HUMAN	RPL3	403	Homo sapiens	1:Experimental evidence at protein level	60S ribosomal protein L3	1	0.999	12	28	0	0	0	0	0	0	0	0	0	0		5	9	5	4	14	9	10	13																	TRUE	TRUE
sp|P39687|AN32A_HUMAN	ANP32A	P39687	AN32A_HUMAN	ANP32A	249	Homo sapiens	1:Experimental evidence at protein level	Acidic leucine-rich nuclear phosphoprotein 32 family member A	1	0.999	15	94	0	0	0	0	0	0	0	0	0	0		5	9	8	7	14	15	13	16																	TRUE	TRUE
sp|P40121|CAPG_HUMAN	CAPG	P40121	CAPG_HUMAN	CAPG	348	Homo sapiens	1:Experimental evidence at protein level	Macrophage-capping protein	1	0.999	23	855	0	0	0	0	0	0	0	31663854	0	15659626		6	9	8	7	15	15	14	16																	TRUE	TRUE
sp|P40227|TCPZ_HUMAN	CCT6A	P40227	TCPZ_HUMAN	CCT6A	531	Homo sapiens	1:Experimental evidence at protein level	T-complex protein 1 subunit zeta	1	0.999	27	334	0	0	0	0	0	0	0	0	0	0		6	9	8	5	15	13	14	14																	TRUE	TRUE
sp|P40306|PSB10_HUMAN	PSMB10	P40306	PSB10_HUMAN	PSMB10	273	Homo sapiens	1:Experimental evidence at protein level	Proteasome subunit beta type-10	1	0.999	10	182	0	0	0	0	0	0	0	0	0	0		5	9	8	7	14	15	13	16																	TRUE	TRUE
sp|P40394|ADH7_HUMAN	ADH7	P40394	ADH7_HUMAN	ADH7	386	Homo sapiens	1:Experimental evidence at protein level	All-trans-retinol dehydrogenase [NAD(+)] ADH7	1	0.999	40	1069	0	0	0	0	0	0	0	0	0	0		6	9	8	7	15	15	14	16																	TRUE	TRUE
sp|P40429|RL13A_HUMAN	RPL13A	P40429	RL13A_HUMAN	RPL13A	203	Homo sapiens	1:Experimental evidence at protein level	60S ribosomal protein L13a	1	0.999	6	27	0	0	0	0	0	0	0	0	0	0		5	6	4	4	11	8	9	10																	TRUE	TRUE
sp|P40616-2|ARL1_HUMAN	ARL1	P40616-2	ARL1_HUMAN	ARL1	164	Homo sapiens		Isoform 2 of ADP-ribosylation factor-like protein 1	1	0.999	2	20	0	0	0	0	0	0	0	0	0	0	sp|P40616|ARL1_HUMAN	4	8	4	3	12	7	8	11																	TRUE	TRUE
sp|P40763-3|STAT3_HUMAN	STAT3	P40763-3	STAT3_HUMAN	STAT3	722	Homo sapiens		Isoform 3 of Signal transducer and activator of transcription 3	1	0.999	14	48	0	0	0	0	0	0	0	0	0	0	sp|P40763|STAT3_HUMAN	3	6	5	4	9	9	8	10																	TRUE	TRUE
sp|P40925-3|MDHC_HUMAN	MDH1	P40925-3	MDHC_HUMAN	MDH1	352	Homo sapiens		Isoform 3 of Malate dehydrogenase, cytoplasmic	1	0.999	31	915	0	0	0	0	0	0	0	0	0	0	sp|P40925|MDHC_HUMAN	6	9	8	7	15	15	14	16																	TRUE	TRUE
sp|P40926|MDHM_HUMAN	MDH2	P40926	MDHM_HUMAN	MDH2	338	Homo sapiens	1:Experimental evidence at protein level	Malate dehydrogenase, mitochondrial	1	0.999	11	40	0	0	0	0	0	0	0	0	0	0		6	8	8	4	14	12	14	12																	TRUE	TRUE
sp|P41091|IF2G_HUMAN	EIF2S3	P41091	IF2G_HUMAN	EIF2S3	472	Homo sapiens	1:Experimental evidence at protein level	Eukaryotic translation initiation factor 2 subunit 3	1	0.999	10	40	0	0	0	0	0	0	0	0	0	0		5	9	6	4	14	10	11	13																	TRUE	TRUE
sp|P41218|MNDA_HUMAN	MNDA	P41218	MNDA_HUMAN	MNDA	407	Homo sapiens	1:Experimental evidence at protein level	Myeloid cell nuclear differentiation antigen	1	0.999	20	73	0	0	0	0	0	0	0	0	0	0		1	5	6	5	6	11	7	10																	TRUE	TRUE
sp|P41222|PTGDS_HUMAN	PTGDS	P41222	PTGDS_HUMAN	PTGDS	190	Homo sapiens	1:Experimental evidence at protein level	Prostaglandin-H2 D-isomerase	1	0.999	6	51	0	0	0	0	0	0	0	0	0	0		4	7	6	4	11	10	10	11																	TRUE	TRUE
sp|P41226|UBA7_HUMAN	UBA7	P41226	UBA7_HUMAN	UBA7	1012	Homo sapiens	1:Experimental evidence at protein level	Ubiquitin-like modifier-activating enzyme 7	1	0.999	29	135	0	0	0	0	0	0	0	0	0	0		4	8	7	4	12	11	11	12																	TRUE	TRUE
sp|P41240|CSK_HUMAN	CSK	P41240	CSK_HUMAN	CSK	450	Homo sapiens	1:Experimental evidence at protein level	Tyrosine-protein kinase CSK	1	0.999	10	26	0	0	0	0	0	0	0	0	0	0		5	9	7	4	14	11	12	13																	TRUE	TRUE
sp|P41250-2|GARS_HUMAN	GARS1	P41250-2	GARS_HUMAN	GARS1	685	Homo sapiens		Isoform 2 of Glycine--tRNA ligase	1	0.999	20	98	0	0	0	0	0	0	0	0	0	0	sp|P41250|GARS_HUMAN	5	9	8	4	14	12	13	13																	TRUE	TRUE
sp|P41252|SYIC_HUMAN	IARS1	P41252	SYIC_HUMAN	IARS1	1262	Homo sapiens	1:Experimental evidence at protein level	Isoleucine--tRNA ligase, cytoplasmic	1	0.999	27	60	0	0	0	0	0	0	0	0	0	0		4	7	2	2	11	4	6	9																	TRUE	TRUE
sp|P41567|EIF1_HUMAN	EIF1	P41567	EIF1_HUMAN	EIF1	113	Homo sapiens	1:Experimental evidence at protein level	Eukaryotic translation initiation factor 1	1	0.999	6	37	0	0	0	0	0	0	0	0	0	0		5	9	7	6	14	13	12	15																	TRUE	TRUE
sp|P42224|STAT1_HUMAN	STAT1	P42224	STAT1_HUMAN	STAT1	750	Homo sapiens	1:Experimental evidence at protein level	Signal transducer and activator of transcription 1-alpha/beta	1	0.999	40	309	0	0	0	0	0	0	0	4.73445e+06	0	43914308		6	9	8	7	15	15	14	16																	TRUE	TRUE
sp|P42226-2|STAT6_HUMAN	STAT6	P42226-2	STAT6_HUMAN	STAT6	673	Homo sapiens		Isoform 2 of Signal transducer and activator of transcription 6	0.9999	0.999	3	5	0	0	0	0	0	0	0	0	0	0	sp|P42226-3|STAT6_HUMAN, sp|P42226|STAT6_HUMAN	2	5	1	2	7	3	3	7																	TRUE	TRUE
sp|P42330|AK1C3_HUMAN	AKR1C3	P42330	AK1C3_HUMAN	AKR1C3	323	Homo sapiens	1:Experimental evidence at protein level	Aldo-keto reductase family 1 member C3	1	0.999	23	34	0	0	0	0	0	0	0	0	0	0		4	8	6	4	12	10	10	12																	TRUE	TRUE
sp|P42574|CASP3_HUMAN	CASP3	P42574	CASP3_HUMAN	CASP3	277	Homo sapiens	1:Experimental evidence at protein level	Caspase-3	1	0.999	19	165	0	0	0	0	0	0	0	0	0	0		6	9	8	7	15	15	14	16																	TRUE	TRUE
sp|P42677|RS27_HUMAN	RPS27	P42677	RS27_HUMAN	RPS27	84	Homo sapiens	1:Experimental evidence at protein level	40S ribosomal protein S27	1	0.999	2	20	0	0	0	0	0	0	0	0	0	0		3	7	4	2	10	6	7	9																	TRUE	TRUE
sp|P42766|RL35_HUMAN	RPL35	P42766	RL35_HUMAN	RPL35	123	Homo sapiens	1:Experimental evidence at protein level	60S ribosomal protein L35	1	0.999	5	31	0	0	0	0	0	0	0	0	0	0		3	6	5	4	9	9	8	10																	TRUE	TRUE
sp|P43251-2|BTD_HUMAN	BTD	P43251-2	BTD_HUMAN	BTD	545	Homo sapiens		Isoform 2 of Biotinidase	1	0.999	6	23	0	0	0	0	0	0	0	0	0	0	sp|P43251-3|BTD_HUMAN, sp|P43251-4|BTD_HUMAN, sp|P43251|BTD_HUMAN	4	7	6	6	11	12	10	13																	TRUE	TRUE
sp|P43487-2|RANG_HUMAN	RANBP1	P43487-2	RANG_HUMAN	RANBP1	200	Homo sapiens		Isoform 2 of Ran-specific GTPase-activating protein	1	0.999	9	121	0	0	0	0	0	0	0	0	0	0	sp|P43487|RANG_HUMAN	6	9	7	6	15	13	13	15																	TRUE	TRUE
sp|P43490|NAMPT_HUMAN	NAMPT	P43490	NAMPT_HUMAN	NAMPT	491	Homo sapiens	1:Experimental evidence at protein level	Nicotinamide phosphoribosyltransferase	1	0.999	35	464	0	0	0	0	0	0	0	0	0	0		5	9	8	7	14	15	13	16																	TRUE	TRUE
sp|P43652|AFAM_HUMAN	AFM	P43652	AFAM_HUMAN	AFM	599	Homo sapiens	1:Experimental evidence at protein level	Afamin	1	0.999	45	665	0	0	0	0	0	0	0	17496596	0	10216394		6	9	8	7	15	15	14	16																	TRUE	TRUE
sp|P43686|PRS6B_HUMAN	PSMC4	P43686	PRS6B_HUMAN	PSMC4	418	Homo sapiens	1:Experimental evidence at protein level	26S proteasome regulatory subunit 6B	1	0.999	21	163	0	0	0	0	0	0	0	0	0	0		5	9	8	6	14	14	13	15																	TRUE	TRUE
sp|P45877|PPIC_HUMAN	PPIC	P45877	PPIC_HUMAN	PPIC	212	Homo sapiens	1:Experimental evidence at protein level	Peptidyl-prolyl cis-trans isomerase C	0.9997	0.999	2	7	0	0	0	0	0	0	0	0	0	0		2	4	6	4	6	10	8	8																	TRUE	TRUE
sp|P45974-2|UBP5_HUMAN	USP5	P45974-2	UBP5_HUMAN	USP5	835	Homo sapiens		Isoform Short of Ubiquitin carboxyl-terminal hydrolase 5	1	0.999	51	484	0	0	0	0	0	0	0	0	0	0		6	9	8	7	15	15	14	16																	TRUE	TRUE
sp|P45985-2|MP2K4_HUMAN	MAP2K4	P45985-2	MP2K4_HUMAN	MAP2K4	410	Homo sapiens		Isoform 2 of Dual specificity mitogen-activated protein kinase kinase 4	1	0.999	11	28	0	0	0	0	0	0	0	0	0	0	sp|P45985|MP2K4_HUMAN	3	7	8	3	10	11	11	10																	TRUE	TRUE
sp|P46108-2|CRK_HUMAN	CRK	P46108-2	CRK_HUMAN	CRK	204	Homo sapiens		Isoform Crk-I of Adapter molecule crk	1	0.999	17	4	0	0	0	0	0	0	0	0	0	0		5	7	2	1	12	3	7	8																	TRUE	TRUE
sp|P46108|CRK_HUMAN	CRK	P46108	CRK_HUMAN	CRK	304	Homo sapiens	1:Experimental evidence at protein level	Adapter molecule crk	1	0.999	19	105	0	0	0	0	0	0	0	0	0	0		6	9	7	6	15	13	13	15																	TRUE	TRUE
sp|P46109|CRKL_HUMAN	CRKL	P46109	CRKL_HUMAN	CRKL	303	Homo sapiens	1:Experimental evidence at protein level	Crk-like protein	1	0.999	6	24	0	0	0	0	0	0	0	0	0	0		4	7	5	3	11	8	9	10																	TRUE	TRUE
sp|P46379-2|BAG6_HUMAN	BAG6	P46379-2	BAG6_HUMAN	BAG6	1126	Homo sapiens		Isoform 2 of Large proline-rich protein BAG6	1	0.999	5	12	0	0	0	0	0	0	0	0	0	0	sp|P46379-3|BAG6_HUMAN, sp|P46379-4|BAG6_HUMAN, sp|P46379-5|BAG6_HUMAN, sp|P46379|BAG6_HUMAN	3	7	2	2	10	4	5	9																	TRUE	TRUE
sp|P46459|NSF_HUMAN	NSF	P46459	NSF_HUMAN	NSF	744	Homo sapiens	1:Experimental evidence at protein level	Vesicle-fusing ATPase	1	0.999	38	218	0	0	0	0	0	0	0	0	0	0		5	9	8	4	14	12	13	13																	TRUE	TRUE
sp|P46734-3|MP2K3_HUMAN	MAP2K3	P46734-3	MP2K3_HUMAN	MAP2K3	352	Homo sapiens		Isoform 2 of Dual specificity mitogen-activated protein kinase kinase 3	1	0.999	9	30	0	0	0	0	0	0	0	0	0	0	sp|P46734|MP2K3_HUMAN	3	5	4	3	8	7	7	8																	TRUE	TRUE
sp|P46736-2|BRCC3_HUMAN	BRCC3	P46736-2	BRCC3_HUMAN	BRCC3	291	Homo sapiens		Isoform 1 of Lys-63-specific deubiquitinase BRCC36	1	0.999	7	10	0	0	0	0	0	0	0	0	0	0	sp|P46736-3|BRCC3_HUMAN, sp|P46736|BRCC3_HUMAN	3	8	4	0	11	4	7	8	control_F																TRUE	TRUE
sp|P46776|RL27A_HUMAN	RPL27A	P46776	RL27A_HUMAN	RPL27A	148	Homo sapiens	1:Experimental evidence at protein level	60S ribosomal protein L27a	1	0.999	4	50	0	0	0	0	0	0	0	0	0	0		5	9	8	7	14	15	13	16																	TRUE	TRUE
sp|P46777|RL5_HUMAN	RPL5	P46777	RL5_HUMAN	RPL5	297	Homo sapiens	1:Experimental evidence at protein level	60S ribosomal protein L5	1	0.999	16	74	0	0	0	0	0	0	0	0	0	0		5	9	6	5	14	11	11	14																	TRUE	TRUE
sp|P46778|RL21_HUMAN	RPL21	P46778	RL21_HUMAN	RPL21	160	Homo sapiens	1:Experimental evidence at protein level	60S ribosomal protein L21	1	0.999	7	38	0	0	0	0	0	0	0	0	0	0		5	9	6	6	14	12	11	15																	TRUE	TRUE
sp|P46779|RL28_HUMAN	RPL28	P46779	RL28_HUMAN	RPL28	137	Homo sapiens	1:Experimental evidence at protein level	60S ribosomal protein L28	1	0.999	10	44	0	0	0	0	0	0	0	0	0	0		5	8	8	5	13	13	13	13																	TRUE	TRUE
sp|P46781|RS9_HUMAN	RPS9	P46781	RS9_HUMAN	RPS9	194	Homo sapiens	1:Experimental evidence at protein level	40S ribosomal protein S9	1	0.999	15	69	0	0	0	0	0	0	0	0	0	0		5	9	7	6	14	13	12	15																	TRUE	TRUE
sp|P46782|RS5_HUMAN	RPS5	P46782	RS5_HUMAN	RPS5	204	Homo sapiens	1:Experimental evidence at protein level	40S ribosomal protein S5	1	0.999	12	125	0	0	0	0	0	0	0	7426217	0	35278212		5	9	8	7	14	15	13	16																	TRUE	TRUE
sp|P46783|RS10_HUMAN	RPS10	P46783	RS10_HUMAN	RPS10	165	Homo sapiens	1:Experimental evidence at protein level	40S ribosomal protein S10	1	0.999	7	70	0	0	0	0	0	0	0	0	0	0		6	9	8	7	15	15	14	16																	TRUE	TRUE
sp|P46926|GNPI1_HUMAN	GNPDA1	P46926	GNPI1_HUMAN	GNPDA1	289	Homo sapiens	1:Experimental evidence at protein level	Glucosamine-6-phosphate isomerase 1	1	0.999	15	173	0	0	0	0	0	0	0	2.77364e+06	0	10481281		6	9	7	6	15	13	13	15																	TRUE	TRUE
sp|P46940|IQGA1_HUMAN	IQGAP1	P46940	IQGA1_HUMAN	IQGAP1	1657	Homo sapiens	1:Experimental evidence at protein level	Ras GTPase-activating-like protein IQGAP1	1	0.999	131	1192	0	0	0	0	0	0	0	47143512	0	37185144		6	9	8	7	15	15	14	16																	TRUE	TRUE
sp|P46976-2|GLYG_HUMAN	GYG1	P46976-2	GLYG_HUMAN	GYG1	333	Homo sapiens		Isoform GN-1 of Glycogenin-1	1	0.999	13	88	0	0	0	0	0	0	0	0	0	0		5	9	7	6	14	13	12	15																	TRUE	TRUE
sp|P47755|CAZA2_HUMAN	CAPZA2	P47755	CAZA2_HUMAN	CAPZA2	286	Homo sapiens	1:Experimental evidence at protein level	F-actin-capping protein subunit alpha-2	1	0.999	18	198	0	0	0	0	0	0	0	0	0	0		6	9	6	6	15	12	12	15																	TRUE	TRUE
sp|P47756|CAPZB_HUMAN	CAPZB	P47756	CAPZB_HUMAN	CAPZB	272	Homo sapiens	1:Experimental evidence at protein level	F-actin-capping protein subunit beta	1	0.999	32	793	0	0	0	0	0	0	0	0	0	0		6	9	8	7	15	15	14	16																	TRUE	TRUE
sp|P47813|IF1AX_HUMAN	EIF1AX	P47813	IF1AX_HUMAN	EIF1AX	144	Homo sapiens	1:Experimental evidence at protein level	Eukaryotic translation initiation factor 1A, X-chromosomal	1	0.999	3	13	0	0	0	0	0	0	0	0	0	0		4	8	5	5	12	10	9	13																	TRUE	TRUE
sp|P47895|AL1A3_HUMAN	ALDH1A3	P47895	AL1A3_HUMAN	ALDH1A3	512	Homo sapiens	1:Experimental evidence at protein level	Aldehyde dehydrogenase family 1 member A3	1	0.999	48	1077	0	1	0	1	0	1	0	45744600	0	90231240		6	9	8	7	15	15	14	16																	TRUE	TRUE
sp|P47897-2|SYQ_HUMAN	QARS1	P47897-2	SYQ_HUMAN	QARS1	764	Homo sapiens		Isoform 2 of Glutamine--tRNA ligase	1	0.999	15	47	0	0	0	0	0	0	0	0	0	0	sp|P47897|SYQ_HUMAN	5	7	5	5	12	10	10	12																	TRUE	TRUE
sp|P47929|LEG7_HUMAN	LGALS7	P47929	LEG7_HUMAN	LGALS7	136	Homo sapiens	1:Experimental evidence at protein level	Galectin-7	1	0.999	8	22	0	0	0	0	0	0	0	0	0	0		4	7	5	5	11	10	9	12																	TRUE	TRUE
sp|P47989|XDH_HUMAN	XDH	P47989	XDH_HUMAN	XDH	1333	Homo sapiens	1:Experimental evidence at protein level	Xanthine dehydrogenase/oxidase	1	0.999	81	530	0	0	0	0	0	0	0	0	0	0		5	9	7	4	14	11	12	13																	TRUE	TRUE
sp|P48147|PPCE_HUMAN	PREP	P48147	PPCE_HUMAN	PREP	710	Homo sapiens	1:Experimental evidence at protein level	Prolyl endopeptidase	1	0.999	32	171	0	0	0	0	0	0	0	3.03508e+06	0	9941804		6	9	8	4	15	12	14	13																	TRUE	TRUE
sp|P48163-2|MAOX_HUMAN	ME1	P48163-2	MAOX_HUMAN	ME1	497	Homo sapiens		Isoform 2 of NADP-dependent malic enzyme	1	0.999	4	10	0	0	0	0	0	0	0	0	0	0	sp|P48163|MAOX_HUMAN	3	5	0	0	8	0	3	5	control_F										control_F		control				TRUE	TRUE
sp|P48444|COPD_HUMAN	ARCN1	P48444	COPD_HUMAN	ARCN1	511	Homo sapiens	1:Experimental evidence at protein level	Coatomer subunit delta	1	0.999	18	77	0	0	0	0	0	0	0	0	0	0		5	8	8	4	13	12	13	12																	TRUE	TRUE
sp|P48507|GSH0_HUMAN	GCLM	P48507	GSH0_HUMAN	GCLM	274	Homo sapiens	1:Experimental evidence at protein level	Glutamate--cysteine ligase regulatory subunit	1	0.999	5	12	0	0	0	0	0	0	0	0	0	0		2	6	6	2	8	8	8	8																	TRUE	TRUE
sp|P48556|PSMD8_HUMAN	PSMD8	P48556	PSMD8_HUMAN	PSMD8	350	Homo sapiens	1:Experimental evidence at protein level	26S proteasome non-ATPase regulatory subunit 8	1	0.999	10	39	0	0	0	0	0	0	0	0	0	0		5	9	7	4	14	11	12	13																	TRUE	TRUE
sp|P48637|GSHB_HUMAN	GSS	P48637	GSHB_HUMAN	GSS	474	Homo sapiens	1:Experimental evidence at protein level	Glutathione synthetase	1	0.999	29	428	0	0	0	0	0	0	0	0	0	0		6	9	8	7	15	15	14	16																	TRUE	TRUE
sp|P48643|TCPE_HUMAN	CCT5	P48643	TCPE_HUMAN	CCT5	541	Homo sapiens	1:Experimental evidence at protein level	T-complex protein 1 subunit epsilon	1	0.999	35	364	0	0	0	0	0	0	0	0	0	0		6	9	8	5	15	13	14	14																	TRUE	TRUE
sp|P48739-3|PIPNB_HUMAN	PITPNB	P48739-3	PIPNB_HUMAN	PITPNB	273	Homo sapiens		Isoform 3 of Phosphatidylinositol transfer protein beta isoform	1	0.999	22	91	0	0	0	0	0	0	0	0	0	0	sp|P48739|PIPNB_HUMAN	5	9	8	5	14	13	13	14																	TRUE	TRUE
sp|P49023|PAXI_HUMAN	PXN	P49023	PAXI_HUMAN	PXN	591	Homo sapiens	1:Experimental evidence at protein level	Paxillin	1	0.999	4	14	0	0	0	0	0	0	0	0	0	0		3	4	5	2	7	7	8	6																	TRUE	TRUE
sp|P49189|AL9A1_HUMAN	ALDH9A1	P49189	AL9A1_HUMAN	ALDH9A1	494	Homo sapiens	1:Experimental evidence at protein level	4-trimethylaminobutyraldehyde dehydrogenase	1	0.999	28	311	0	0	0	0	0	0	0	0	0	0		5	9	8	6	14	14	13	15																	TRUE	TRUE
sp|P49247|RPIA_HUMAN	RPIA	P49247	RPIA_HUMAN	RPIA	311	Homo sapiens	1:Experimental evidence at protein level	Ribose-5-phosphate isomerase	1	0.999	5	15	0	0	0	0	0	0	0	0	0	0		3	7	4	4	10	8	7	11																	TRUE	TRUE
sp|P49327|FAS_HUMAN	FASN	P49327	FAS_HUMAN	FASN	2511	Homo sapiens	1:Experimental evidence at protein level	Fatty acid synthase	1	0.999	115	353	0	0	0	0	0	0	0	0	0	0		5	9	5	4	14	9	10	13																	TRUE	TRUE
sp|P49354-2|FNTA_HUMAN	FNTA	P49354-2	FNTA_HUMAN	FNTA	312	Homo sapiens		Isoform 2 of Protein farnesyltransferase/geranylgeranyltransferase type-1 subunit alpha	1	0.999	9	69	0	0	0	0	0	0	0	0	0	0	sp|P49354|FNTA_HUMAN	5	9	7	4	14	11	12	13																	TRUE	TRUE
sp|P49368|TCPG_HUMAN	CCT3	P49368	TCPG_HUMAN	CCT3	545	Homo sapiens	1:Experimental evidence at protein level	T-complex protein 1 subunit gamma	1	0.999	30	453	1	0	0	0	1	0	20680900	105438528	53405452	44206432		6	9	8	6	15	14	14	15																	TRUE	TRUE
sp|P49407-2|ARRB1_HUMAN	ARRB1	P49407-2	ARRB1_HUMAN	ARRB1	410	Homo sapiens		Isoform 1B of Beta-arrestin-1	1	0.999	7	39	0	0	0	0	0	0	0	0	0	0	sp|P49407|ARRB1_HUMAN	4	9	4	3	13	7	8	12																	TRUE	TRUE
sp|P49419-2|AL7A1_HUMAN	ALDH7A1	P49419-2	AL7A1_HUMAN	ALDH7A1	511	Homo sapiens		Isoform 2 of Alpha-aminoadipic semialdehyde dehydrogenase	1	0.999	30	232	0	0	0	0	0	0	0	0	0	0		5	9	8	6	14	14	13	15																	TRUE	TRUE
sp|P49441|INPP_HUMAN	INPP1	P49441	INPP_HUMAN	INPP1	399	Homo sapiens	1:Experimental evidence at protein level	Inositol polyphosphate 1-phosphatase	1	0.999	7	34	0	0	0	0	0	0	0	0	0	0		5	8	5	4	13	9	10	12																	TRUE	TRUE
sp|P49588|SYAC_HUMAN	AARS1	P49588	SYAC_HUMAN	AARS1	968	Homo sapiens	1:Experimental evidence at protein level	Alanine--tRNA ligase, cytoplasmic	1	0.999	36	216	0	0	0	0	0	0	0	0	0	0		5	9	7	5	14	12	12	14																	TRUE	TRUE
sp|P49589-2|SYCC_HUMAN	CARS1	P49589-2	SYCC_HUMAN	CARS1	726	Homo sapiens		Isoform 2 of Cysteine--tRNA ligase, cytoplasmic	1	0.999	5	11	0	0	0	0	0	0	0	0	0	0	sp|P49589-3|SYCC_HUMAN, sp|P49589|SYCC_HUMAN	3	5	2	1	8	3	5	6																	TRUE	TRUE
sp|P49591|SYSC_HUMAN	SARS1	P49591	SYSC_HUMAN	SARS1	514	Homo sapiens	1:Experimental evidence at protein level	Serine--tRNA ligase, cytoplasmic	1	0.999	15	87	0	0	0	0	0	0	0	0	0	0		6	9	8	4	15	12	14	13																	TRUE	TRUE
sp|P49593|PPM1F_HUMAN	PPM1F	P49593	PPM1F_HUMAN	PPM1F	454	Homo sapiens	1:Experimental evidence at protein level	Protein phosphatase 1F	1	0.999	4	8	0	0	0	0	0	0	0	0	0	0		3	6	3	2	9	5	6	8																	TRUE	TRUE
sp|P49662-2|CASP4_HUMAN	CASP4	P49662-2	CASP4_HUMAN	CASP4	321	Homo sapiens		Isoform 2 of Caspase-4	1	0.999	9	21	0	0	0	0	0	0	0	0	0	0	sp|P49662|CASP4_HUMAN	2	5	4	2	7	6	6	7																	TRUE	TRUE
sp|P49720|PSB3_HUMAN	PSMB3	P49720	PSB3_HUMAN	PSMB3	205	Homo sapiens	1:Experimental evidence at protein level	Proteasome subunit beta type-3	1	0.999	18	220	0	0	0	0	0	0	0	0	0	0		6	9	8	7	15	15	14	16																	TRUE	TRUE
sp|P49721|PSB2_HUMAN	PSMB2	P49721	PSB2_HUMAN	PSMB2	201	Homo sapiens	1:Experimental evidence at protein level	Proteasome subunit beta type-2	1	0.999	21	309	0	0	0	0	0	0	0	68335368	0	54571324		6	9	8	7	15	15	14	16																	TRUE	TRUE
sp|P49747|COMP_HUMAN	COMP	P49747	COMP_HUMAN	COMP	757	Homo sapiens	1:Experimental evidence at protein level	Cartilage oligomeric matrix protein	1	0.999	6	10	0	0	0	0	0	0	0	0	0	0		1	5	4	1	6	5	5	6																	TRUE	TRUE
sp|P49773|HINT1_HUMAN	HINT1	P49773	HINT1_HUMAN	HINT1	126	Homo sapiens	1:Experimental evidence at protein level	Adenosine 5'-monophosphoramidase HINT1	1	0.999	14	320	0	0	0	0	0	0	0	0	0	0		5	9	8	7	14	15	13	16																	TRUE	TRUE
sp|P49788|TIG1_HUMAN	RARRES1	P49788	TIG1_HUMAN	RARRES1	294	Homo sapiens	1:Experimental evidence at protein level	Retinoic acid receptor responder protein 1	1	0.999	15	313	0	2	0	2	0	2	0	34823996	0	101350608		6	9	8	7	15	15	14	16																	TRUE	TRUE
sp|P49789|FHIT_HUMAN	FHIT	P49789	FHIT_HUMAN	FHIT	147	Homo sapiens	1:Experimental evidence at protein level	Bis(5'-adenosyl)-triphosphatase	1	0.999	2	9	0	0	0	0	0	0	0	0	0	0		3	7	2	2	10	4	5	9																	TRUE	TRUE
sp|P49862|KLK7_HUMAN	KLK7	P49862	KLK7_HUMAN	KLK7	253	Homo sapiens	1:Experimental evidence at protein level	Kallikrein-7	1	0.999	6	10	0	0	0	0	0	0	0	0	0	0		2	5	5	4	7	9	7	9																	TRUE	TRUE
sp|P49902|5NTC_HUMAN	NT5C2	P49902	5NTC_HUMAN	NT5C2	561	Homo sapiens	1:Experimental evidence at protein level	Cytosolic purine 5'-nucleotidase	1	0.999	22	151	0	0	0	0	0	0	0	0	0	0		5	9	7	5	14	12	12	14																	TRUE	TRUE
sp|P49908|SEPP1_HUMAN	SELENOP	P49908	SEPP1_HUMAN	SELENOP	381	Homo sapiens	1:Experimental evidence at protein level	Selenoprotein P	0.9999	0.999	3	13	0	0	0	0	0	0	0	0	0	0		3	6	5	3	9	8	8	9																	TRUE	TRUE
sp|P49913|CAMP_HUMAN	CAMP	P49913	CAMP_HUMAN	CAMP	170	Homo sapiens	1:Experimental evidence at protein level	Cathelicidin antimicrobial peptide	1	0.999	10	90	0	0	0	0	0	0	0	0	0	0		4	7	6	7	11	13	10	14																	TRUE	TRUE
sp|P50225|ST1A1_HUMAN	SULT1A1	P50225	ST1A1_HUMAN	SULT1A1	295	Homo sapiens	1:Experimental evidence at protein level	Sulfotransferase 1A1	1	0.999	20	202	0	0	0	0	0	0	0	4353844	0	33310984		6	9	8	7	15	15	14	16																	TRUE	TRUE
sp|P50238|CRIP1_HUMAN	CRIP1	P50238	CRIP1_HUMAN	CRIP1	77	Homo sapiens	1:Experimental evidence at protein level	Cysteine-rich protein 1	1	0.999	7	205	0	0	0	0	0	0	0	0	0	0		5	9	7	7	14	14	12	16																	TRUE	TRUE
sp|P50395|GDIB_HUMAN	GDI2	P50395	GDIB_HUMAN	GDI2	445	Homo sapiens	1:Experimental evidence at protein level	Rab GDP dissociation inhibitor beta	1	0.999	47	1299	0	0	0	0	0	0	0	0	0	0		6	9	8	7	15	15	14	16																	TRUE	TRUE
sp|P50452|SPB8_HUMAN	SERPINB8	P50452	SPB8_HUMAN	SERPINB8	374	Homo sapiens	1:Experimental evidence at protein level	Serpin B8	1	0.999	11	39	0	0	0	0	0	0	0	0	0	0		5	9	6	3	14	9	11	12																	TRUE	TRUE
sp|P50502|F10A1_HUMAN	ST13	P50502	F10A1_HUMAN	ST13	369	Homo sapiens	1:Experimental evidence at protein level	Hsc70-interacting protein	1	0.999	9	56	0	0	0	0	0	0	0	0	0	0		6	9	7	4	15	11	13	13																	TRUE	TRUE
sp|P50552|VASP_HUMAN	VASP	P50552	VASP_HUMAN	VASP	380	Homo sapiens	1:Experimental evidence at protein level	Vasodilator-stimulated phosphoprotein	1	0.999	12	106	0	0	0	0	0	0	0	0	0	0		6	9	8	7	15	15	14	16																	TRUE	TRUE
sp|P50570-2|DYN2_HUMAN	DNM2	P50570-2	DYN2_HUMAN	DNM2	866	Homo sapiens		Isoform 2 of Dynamin-2	1	0.999	25	87	0	0	0	0	0	0	0	0	0	0	sp|P50570-5|DYN2_HUMAN, sp|P50570|DYN2_HUMAN	6	9	6	4	15	10	12	13																	TRUE	TRUE
sp|P50583|AP4A_HUMAN	NUDT2	P50583	AP4A_HUMAN	NUDT2	147	Homo sapiens	1:Experimental evidence at protein level	Bis(5'-nucleosyl)-tetraphosphatase [asymmetrical]	1	0.999	6	34	0	0	0	0	0	0	0	0	0	0		4	9	7	4	13	11	11	13																	TRUE	TRUE
sp|P50897|PPT1_HUMAN	PPT1	P50897	PPT1_HUMAN	PPT1	306	Homo sapiens	1:Experimental evidence at protein level	Palmitoyl-protein thioesterase 1	1	0.999	9	27	0	0	0	0	0	0	0	0	0	0		3	5	5	6	8	11	8	11																	TRUE	TRUE
sp|P50914|RL14_HUMAN	RPL14	P50914	RL14_HUMAN	RPL14	215	Homo sapiens	1:Experimental evidence at protein level	60S ribosomal protein L14	1	0.999	5	50	0	0	0	0	0	0	0	0	0	0		6	8	6	7	14	13	12	15																	TRUE	TRUE
sp|P50990|TCPQ_HUMAN	CCT8	P50990	TCPQ_HUMAN	CCT8	548	Homo sapiens	1:Experimental evidence at protein level	T-complex protein 1 subunit theta	1	0.999	39	394	0	0	0	0	0	0	0	0	0	0		6	9	8	7	15	15	14	16																	TRUE	TRUE
sp|P50991|TCPD_HUMAN	CCT4	P50991	TCPD_HUMAN	CCT4	539	Homo sapiens	1:Experimental evidence at protein level	T-complex protein 1 subunit delta	1	0.999	31	306	0	0	0	0	0	0	0	0	0	0		6	9	8	6	15	14	14	15																	TRUE	TRUE
sp|P50995-2|ANX11_HUMAN	ANXA11	P50995-2	ANX11_HUMAN	ANXA11	472	Homo sapiens		Isoform 2 of Annexin A11	1	0.999	19	234	0	0	0	0	0	0	0	0	0	0	sp|P50995|ANX11_HUMAN	6	9	8	7	15	15	14	16																	TRUE	TRUE
sp|P51148-2|RAB5C_HUMAN	RAB5C	P51148-2	RAB5C_HUMAN	RAB5C	249	Homo sapiens		Isoform 2 of Ras-related protein Rab-5C	1	0.999	8	106	0	0	0	0	0	0	0	0	0	0	sp|P51148|RAB5C_HUMAN	6	9	8	7	15	15	14	16																	TRUE	TRUE
sp|P51149|RAB7A_HUMAN	RAB7A	P51149	RAB7A_HUMAN	RAB7A	207	Homo sapiens	1:Experimental evidence at protein level	Ras-related protein Rab-7a	1	0.999	18	157	0	0	0	0	0	0	0	0	0	0		6	9	8	7	15	15	14	16																	TRUE	TRUE
sp|P51159-2|RB27A_HUMAN	RAB27A	P51159-2	RB27A_HUMAN	RAB27A	213	Homo sapiens		Isoform Short of Ras-related protein Rab-27A	0.9683	0.999	2	3	0	0	0	0	0	0	0	0	0	0	sp|P51159|RB27A_HUMAN	2	8	3	1	10	4	5	9																	TRUE	TRUE
sp|P51178-2|PLCD1_HUMAN	PLCD1	P51178-2	PLCD1_HUMAN	PLCD1	777	Homo sapiens		Isoform 2 of 1-phosphatidylinositol 4,5-bisphosphate phosphodiesterase delta-1	0.9998	0.999	3	9	0	0	0	0	0	0	0	0	0	0	sp|P51178|PLCD1_HUMAN	4	8	5	3	12	8	9	11																	TRUE	TRUE
sp|P51452|DUS3_HUMAN	DUSP3	P51452	DUS3_HUMAN	DUSP3	185	Homo sapiens	1:Experimental evidence at protein level	Dual specificity protein phosphatase 3	1	0.999	7	50	0	0	0	0	0	0	0	0	0	0		4	9	6	4	13	10	10	13																	TRUE	TRUE
sp|P51570|GALK1_HUMAN	GALK1	P51570	GALK1_HUMAN	GALK1	392	Homo sapiens	1:Experimental evidence at protein level	Galactokinase	1	0.999	19	141	0	0	0	0	0	0	0	0	0	0		6	9	8	6	15	14	14	15																	TRUE	TRUE
sp|P51580|TPMT_HUMAN	TPMT	P51580	TPMT_HUMAN	TPMT	245	Homo sapiens	1:Experimental evidence at protein level	Thiopurine S-methyltransferase	1	0.999	13	61	0	0	0	0	0	0	0	0	0	0		5	8	7	4	13	11	12	12																	TRUE	TRUE
sp|P51665|PSMD7_HUMAN	PSMD7	P51665	PSMD7_HUMAN	PSMD7	324	Homo sapiens	1:Experimental evidence at protein level	26S proteasome non-ATPase regulatory subunit 7	1	0.999	16	160	0	0	0	0	0	0	0	0	0	0		5	9	7	6	14	13	12	15																	TRUE	TRUE
sp|P51812|KS6A3_HUMAN	RPS6KA3	P51812	KS6A3_HUMAN	RPS6KA3	740	Homo sapiens	1:Experimental evidence at protein level	Ribosomal protein S6 kinase alpha-3	1	0.999	23	128	0	0	0	0	0	0	0	0	0	0		6	9	7	4	15	11	13	13																	TRUE	TRUE
sp|P51858|HDGF_HUMAN	HDGF	P51858	HDGF_HUMAN	HDGF	240	Homo sapiens	1:Experimental evidence at protein level	Hepatoma-derived growth factor	1	0.999	14	76	0	0	0	0	0	0	0	0	0	0		5	9	8	6	14	14	13	15																	TRUE	TRUE
sp|P51884|LUM_HUMAN	LUM	P51884	LUM_HUMAN	LUM	338	Homo sapiens	1:Experimental evidence at protein level	Lumican	1	0.999	13	68	0	0	0	0	0	0	0	0	0	0		5	9	8	7	14	15	13	16																	TRUE	TRUE
sp|P52209|6PGD_HUMAN	PGD	P52209	6PGD_HUMAN	PGD	483	Homo sapiens	1:Experimental evidence at protein level	6-phosphogluconate dehydrogenase, decarboxylating	1	0.999	49	1691	0	0	0	0	0	0	0	122391824	0	733598850		6	9	8	7	15	15	14	16																	TRUE	TRUE
sp|P52272-2|HNRPM_HUMAN	HNRNPM	P52272-2	HNRPM_HUMAN	HNRNPM	691	Homo sapiens		Isoform 2 of Heterogeneous nuclear ribonucleoprotein M	1	0.999	11	20	0	0	0	0	0	0	0	0	0	0	sp|P52272|HNRPM_HUMAN	5	7	4	3	12	7	9	10																	TRUE	TRUE
sp|P52306-4|GDS1_HUMAN	RAP1GDS1	P52306-4	GDS1_HUMAN	RAP1GDS1	607	Homo sapiens		Isoform 4 of Rap1 GTPase-GDP dissociation stimulator 1	1	0.999	5	14	0	0	0	0	0	0	0	0	0	0	sp|P52306-5|GDS1_HUMAN, sp|P52306|GDS1_HUMAN	5	7	3	4	12	7	8	11																	TRUE	TRUE
sp|P52564|MP2K6_HUMAN	MAP2K6	P52564	MP2K6_HUMAN	MAP2K6	334	Homo sapiens	1:Experimental evidence at protein level	Dual specificity mitogen-activated protein kinase kinase 6	0.9999	0.999	4	7	0	0	0	0	0	0	0	0	0	0		2	7	4	0	9	4	6	7	control_F																TRUE	TRUE
sp|P52565|GDIR1_HUMAN	ARHGDIA	P52565	GDIR1_HUMAN	ARHGDIA	204	Homo sapiens	1:Experimental evidence at protein level	Rho GDP-dissociation inhibitor 1	1	0.999	17	496	0	0	0	0	0	0	0	0	0	0		6	9	8	7	15	15	14	16																	TRUE	TRUE
sp|P52566|GDIR2_HUMAN	ARHGDIB	P52566	GDIR2_HUMAN	ARHGDIB	201	Homo sapiens	1:Experimental evidence at protein level	Rho GDP-dissociation inhibitor 2	1	0.999	18	665	0	0	0	0	0	0	0	4938035	0	6.82075e+06		6	9	8	7	15	15	14	16																	TRUE	TRUE
sp|P52630|STAT2_HUMAN	STAT2	P52630	STAT2_HUMAN	STAT2	851	Homo sapiens	1:Experimental evidence at protein level	Signal transducer and activator of transcription 2	1	0.999	10	32	0	0	0	0	0	0	0	0	0	0		5	8	4	4	13	8	9	12																	TRUE	TRUE
sp|P52788|SPSY_HUMAN	SMS	P52788	SPSY_HUMAN	SMS	366	Homo sapiens	1:Experimental evidence at protein level	Spermine synthase	1	0.999	16	155	0	0	0	0	0	0	0	0	0	0		6	9	8	6	15	14	14	15																	TRUE	TRUE
sp|P52790|HXK3_HUMAN	HK3	P52790	HXK3_HUMAN	HK3	923	Homo sapiens	1:Experimental evidence at protein level	Hexokinase-3	1	0.999	23	63	0	0	0	0	0	0	0	0	0	0		2	3	6	4	5	10	8	7																	TRUE	TRUE
sp|P52895|AK1C2_HUMAN	AKR1C2	P52895	AK1C2_HUMAN	AKR1C2	323	Homo sapiens	1:Experimental evidence at protein level	Aldo-keto reductase family 1 member C2	1	0.999	37	337	0	0	0	0	0	0	0	0	0	0		6	9	8	7	15	15	14	16																	TRUE	TRUE
sp|P52907|CAZA1_HUMAN	CAPZA1	P52907	CAZA1_HUMAN	CAPZA1	286	Homo sapiens	1:Experimental evidence at protein level	F-actin-capping protein subunit alpha-1	1	0.999	23	429	0	0	0	0	0	0	0	0	0	0		6	9	8	7	15	15	14	16																	TRUE	TRUE
sp|P52943|CRIP2_HUMAN	CRIP2	P52943	CRIP2_HUMAN	CRIP2	208	Homo sapiens	1:Experimental evidence at protein level	Cysteine-rich protein 2	1	0.999	10	190	0	0	0	0	0	0	0	0	0	0		6	9	7	6	15	13	13	15																	TRUE	TRUE
sp|P53004|BIEA_HUMAN	BLVRA	P53004	BIEA_HUMAN	BLVRA	296	Homo sapiens	1:Experimental evidence at protein level	Biliverdin reductase A	1	0.999	17	227	0	0	0	0	0	0	0	0	0	0		6	9	8	7	15	15	14	16																	TRUE	TRUE
sp|P53041|PPP5_HUMAN	PPP5C	P53041	PPP5_HUMAN	PPP5C	499	Homo sapiens	1:Experimental evidence at protein level	Serine/threonine-protein phosphatase 5	1	0.999	7	18	0	0	0	0	0	0	0	0	0	0		5	8	1	4	13	5	6	12																	TRUE	TRUE
sp|P53367-2|ARFP1_HUMAN	ARFIP1	P53367-2	ARFP1_HUMAN	ARFIP1	341	Homo sapiens		Isoform A of Arfaptin-1	1	0.999	9	25	0	0	0	0	0	0	0	0	0	0	sp|P53367|ARFP1_HUMAN	3	5	2	3	8	5	5	8																	TRUE	TRUE
sp|P53384-2|NUBP1_HUMAN	NUBP1	P53384-2	NUBP1_HUMAN	NUBP1	309	Homo sapiens		Isoform 2 of Cytosolic Fe-S cluster assembly factor NUBP1	1	0.999	8	37	0	0	0	0	0	0	0	0	0	0	sp|P53384|NUBP1_HUMAN	5	7	7	4	12	11	12	11																	TRUE	TRUE
sp|P53396|ACLY_HUMAN	ACLY	P53396	ACLY_HUMAN	ACLY	1101	Homo sapiens	1:Experimental evidence at protein level	ATP-citrate synthase	1	0.999	30	88	0	0	0	0	0	0	0	0	0	0		2	7	6	4	9	10	8	11																	TRUE	TRUE
sp|P53609-2|PGTB1_HUMAN	PGGT1B	P53609-2	PGTB1_HUMAN	PGGT1B	300	Homo sapiens		Isoform 2 of Geranylgeranyl transferase type-1 subunit beta	1	0.999	10	23	0	0	0	0	0	0	0	0	0	0	sp|P53609|PGTB1_HUMAN	3	6	4	2	9	6	7	8																	TRUE	TRUE
sp|P53611|PGTB2_HUMAN	RABGGTB	P53611	PGTB2_HUMAN	RABGGTB	331	Homo sapiens	1:Experimental evidence at protein level	Geranylgeranyl transferase type-2 subunit beta	1	0.999	6	24	0	0	0	0	0	0	0	0	0	0		4	6	3	4	10	7	7	10																	TRUE	TRUE
sp|P53618|COPB_HUMAN	COPB1	P53618	COPB_HUMAN	COPB1	953	Homo sapiens	1:Experimental evidence at protein level	Coatomer subunit beta	1	0.999	27	92	0	0	0	0	0	0	0	0	0	0		5	9	5	4	14	9	10	13																	TRUE	TRUE
sp|P53621|COPA_HUMAN	COPA	P53621	COPA_HUMAN	COPA	1224	Homo sapiens	1:Experimental evidence at protein level	Coatomer subunit alpha	1	0.999	64	188	0	0	0	0	0	0	0	0	0	0		4	8	4	5	12	9	8	13																	TRUE	TRUE
sp|P53634|CATC_HUMAN	CTSC	P53634	CATC_HUMAN	CTSC	463	Homo sapiens	1:Experimental evidence at protein level	Dipeptidyl peptidase 1	1	0.999	4	30	0	0	0	0	0	0	0	0	0	0		5	9	7	6	14	13	12	15																	TRUE	TRUE
sp|P53990-2|IST1_HUMAN	IST1	P53990-2	IST1_HUMAN	IST1	335	Homo sapiens		Isoform 2 of IST1 homolog	1	0.999	9	51	0	0	0	0	0	0	0	0	0	0	sp|P53990-3|IST1_HUMAN, sp|P53990-4|IST1_HUMAN, sp|P53990-5|IST1_HUMAN, sp|P53990|IST1_HUMAN	5	9	7	4	14	11	12	13																	TRUE	TRUE
sp|P53992|SC24C_HUMAN	SEC24C	P53992	SC24C_HUMAN	SEC24C	1094	Homo sapiens	1:Experimental evidence at protein level	Protein transport protein Sec24C	1	0.999	12	32	0	0	0	0	0	0	0	0	0	0		3	7	3	3	10	6	6	10																	TRUE	TRUE
sp|P53999|TCP4_HUMAN	SUB1	P53999	TCP4_HUMAN	SUB1	127	Homo sapiens	1:Experimental evidence at protein level	Activated RNA polymerase II transcriptional coactivator p15	1	0.999	2	16	0	0	0	0	0	0	0	0	0	0		4	5	5	5	9	10	9	10																	TRUE	TRUE
sp|P54105|ICLN_HUMAN	CLNS1A	P54105	ICLN_HUMAN	CLNS1A	237	Homo sapiens	1:Experimental evidence at protein level	Methylosome subunit pICln	1	0.999	3	13	0	0	0	0	0	0	0	0	0	0		3	6	5	3	9	8	8	9																	TRUE	TRUE
sp|P54108-2|CRIS3_HUMAN	CRISP3	P54108-2	CRIS3_HUMAN	CRISP3	258	Homo sapiens		Isoform 2 of Cysteine-rich secretory protein 3	1	0.999	6	28	0	0	0	0	0	0	0	0	0	0	sp|P54108-3|CRIS3_HUMAN, sp|P54108|CRIS3_HUMAN	3	6	6	6	9	12	9	12																	TRUE	TRUE
sp|P54136|SYRC_HUMAN	RARS1	P54136	SYRC_HUMAN	RARS1	660	Homo sapiens	1:Experimental evidence at protein level	Arginine--tRNA ligase, cytoplasmic	1	0.999	14	20	0	0	0	0	0	0	0	0	0	0		3	6	2	2	9	4	5	8																	TRUE	TRUE
sp|P54577|SYYC_HUMAN	YARS1	P54577	SYYC_HUMAN	YARS1	528	Homo sapiens	1:Experimental evidence at protein level	Tyrosine--tRNA ligase, cytoplasmic	1	0.999	17	55	0	0	0	0	0	0	0	0	0	0		5	8	5	3	13	8	10	11																	TRUE	TRUE
sp|P54578-2|UBP14_HUMAN	USP14	P54578-2	UBP14_HUMAN	USP14	459	Homo sapiens		Isoform 2 of Ubiquitin carboxyl-terminal hydrolase 14	1	0.999	15	72	0	0	0	0	0	0	0	8634705	0	8885133	sp|P54578|UBP14_HUMAN	5	9	6	4	14	10	11	13																	TRUE	TRUE
sp|P54619-2|AAKG1_HUMAN	PRKAG1	P54619-2	AAKG1_HUMAN	PRKAG1	299	Homo sapiens		Isoform 2 of 5'-AMP-activated protein kinase subunit gamma-1	1	0.999	11	47	0	0	0	0	0	0	0	0	0	0	sp|P54619|AAKG1_HUMAN	3	8	7	3	11	10	10	11																	TRUE	TRUE
sp|P54725-3|RD23A_HUMAN	RAD23A	P54725-3	RD23A_HUMAN	RAD23A	362	Homo sapiens		Isoform 3 of UV excision repair protein RAD23 homolog A	1	0.999	4	12	0	0	0	0	0	0	0	0	0	0	sp|P54725|RD23A_HUMAN	3	5	4	3	8	7	7	8																	TRUE	TRUE
sp|P54727|RD23B_HUMAN	RAD23B	P54727	RD23B_HUMAN	RAD23B	409	Homo sapiens	1:Experimental evidence at protein level	UV excision repair protein RAD23 homolog B	1	0.999	13	123	0	0	0	0	0	0	0	0	0	0		5	8	6	3	13	9	11	11																	TRUE	TRUE
sp|P54819-2|KAD2_HUMAN	AK2	P54819-2	KAD2_HUMAN	AK2	232	Homo sapiens		Isoform 2 of Adenylate kinase 2, mitochondrial	1	0.999	6	12	0	0	0	0	0	0	0	0	0	0	sp|P54819|KAD2_HUMAN	4	5	5	3	9	8	9	8																	TRUE	TRUE
sp|P54920|SNAA_HUMAN	NAPA	P54920	SNAA_HUMAN	NAPA	295	Homo sapiens	1:Experimental evidence at protein level	Alpha-soluble NSF attachment protein	1	0.999	23	189	0	0	0	0	0	0	0	0	0	0		6	9	8	7	15	15	14	16																	TRUE	TRUE
sp|P55010|IF5_HUMAN	EIF5	P55010	IF5_HUMAN	EIF5	431	Homo sapiens	1:Experimental evidence at protein level	Eukaryotic translation initiation factor 5	1	0.999	9	56	0	0	0	0	0	0	0	0	0	0		5	9	8	5	14	13	13	14																	TRUE	TRUE
sp|P55011-3|S12A2_HUMAN	SLC12A2	P55011-3	S12A2_HUMAN	SLC12A2	1196	Homo sapiens		Isoform 2 of Solute carrier family 12 member 2	1	0.999	6	11	0	0	0	0	0	0	0	0	0	0	sp|P55011|S12A2_HUMAN	3	7	1	0	10	1	4	7	control_F																TRUE	TRUE
sp|P55036|PSMD4_HUMAN	PSMD4	P55036	PSMD4_HUMAN	PSMD4	377	Homo sapiens	1:Experimental evidence at protein level	26S proteasome non-ATPase regulatory subunit 4	1	0.999	10	75	0	0	0	0	0	0	0	0	0	0		5	9	8	6	14	14	13	15																	TRUE	TRUE
sp|P55039|DRG2_HUMAN	DRG2	P55039	DRG2_HUMAN	DRG2	364	Homo sapiens	1:Experimental evidence at protein level	Developmentally-regulated GTP-binding protein 2	1	0.999	5	14	0	0	0	0	0	0	0	0	0	0		4	7	5	0	11	5	9	7	control_F						patient_M		control_M								TRUE	TRUE
sp|P55058|PLTP_HUMAN	PLTP	P55058	PLTP_HUMAN	PLTP	493	Homo sapiens	1:Experimental evidence at protein level	Phospholipid transfer protein	1	0.999	19	363	0	0	0	0	0	0	0	76058976	0	63638788		6	9	8	7	15	15	14	16																	TRUE	TRUE
sp|P55060-3|XPO2_HUMAN	CSE1L	P55060-3	XPO2_HUMAN	CSE1L	945	Homo sapiens		Isoform 3 of Exportin-2	1	0.999	11	21	0	0	0	0	0	0	0	0	0	0	sp|P55060-4|XPO2_HUMAN, sp|P55060|XPO2_HUMAN	5	8	3	3	13	6	8	11																	TRUE	TRUE
sp|P55064|AQP5_HUMAN	AQP5	P55064	AQP5_HUMAN	AQP5	265	Homo sapiens	1:Experimental evidence at protein level	Aquaporin-5	1	0.999	4	36	0	0	0	0	0	0	0	0	0	0		4	8	6	5	12	11	10	13																	TRUE	TRUE
sp|P55072|TERA_HUMAN	VCP	P55072	TERA_HUMAN	VCP	806	Homo sapiens	1:Experimental evidence at protein level	Transitional endoplasmic reticulum ATPase	1	0.999	78	1187	0	0	0	0	0	0	0	106749520	0	40508260		6	9	8	7	15	15	14	16																	TRUE	TRUE
sp|P55209-2|NP1L1_HUMAN	NAP1L1	P55209-2	NP1L1_HUMAN	NAP1L1	368	Homo sapiens		Isoform 2 of Nucleosome assembly protein 1-like 1	1	0.999	9	32	0	0	0	0	0	0	0	0	0	0	sp|P55209|NP1L1_HUMAN	5	9	6	4	14	10	11	13																	TRUE	TRUE
sp|P55210|CASP7_HUMAN	CASP7	P55210	CASP7_HUMAN	CASP7	303	Homo sapiens	1:Experimental evidence at protein level	Caspase-7	1	0.999	24	290	0	0	0	0	0	0	0	0	0	0		6	9	8	6	15	14	14	15																	TRUE	TRUE
sp|P55263|ADK_HUMAN	ADK	P55263	ADK_HUMAN	ADK	362	Homo sapiens	1:Experimental evidence at protein level	Adenosine kinase	1	0.999	21	211	0	0	0	0	0	0	0	0	0	0		6	9	8	6	15	14	14	15																	TRUE	TRUE
sp|P55327-2|TPD52_HUMAN	TPD52	P55327-2	TPD52_HUMAN	TPD52	184	Homo sapiens		Isoform 2 of Tumor protein D52	1	0.999	12	104	0	0	0	0	0	0	0	0	0	0	sp|P55327-4|TPD52_HUMAN	5	8	7	6	13	13	12	14																	TRUE	TRUE
sp|P55735|SEC13_HUMAN	SEC13	P55735	SEC13_HUMAN	SEC13	322	Homo sapiens	1:Experimental evidence at protein level	Protein SEC13 homolog	1	0.999	10	63	0	0	0	0	0	0	0	0	0	0		5	9	7	5	14	12	12	14																	TRUE	TRUE
sp|P55786|PSA_HUMAN	NPEPPS	P55786	PSA_HUMAN	NPEPPS	919	Homo sapiens	1:Experimental evidence at protein level	Puromycin-sensitive aminopeptidase	1	0.999	55	769	0	0	0	0	0	0	0	23751928	0	17873582		6	9	8	7	15	15	14	16																	TRUE	TRUE
sp|P55884-2|EIF3B_HUMAN	EIF3B	P55884-2	EIF3B_HUMAN	EIF3B	873	Homo sapiens		Isoform 2 of Eukaryotic translation initiation factor 3 subunit B	1	0.999	27	81	0	0	0	0	0	0	0	0	0	0	sp|P55884|EIF3B_HUMAN	5	9	5	4	14	9	10	13																	TRUE	TRUE
sp|P55957-2|BID_HUMAN	BID	P55957-2	BID_HUMAN	BID	241	Homo sapiens		Isoform 2 of BH3-interacting domain death agonist	1	0.999	8	162	0	0	0	0	0	0	0	0	0	0	sp|P55957|BID_HUMAN	5	9	8	6	14	14	13	15																	TRUE	TRUE
sp|P56192|SYMC_HUMAN	MARS1	P56192	SYMC_HUMAN	MARS1	900	Homo sapiens	1:Experimental evidence at protein level	Methionine--tRNA ligase, cytoplasmic	1	0.999	8	17	0	0	0	0	0	0	0	0	0	0		3	5	4	2	8	6	7	7																	TRUE	TRUE
sp|P56537|IF6_HUMAN	EIF6	P56537	IF6_HUMAN	EIF6	245	Homo sapiens	1:Experimental evidence at protein level	Eukaryotic translation initiation factor 6	1	0.999	8	127	0	0	0	0	0	0	0	0	0	0		6	9	7	7	15	14	13	16																	TRUE	TRUE
sp|P57735|RAB25_HUMAN	RAB25	P57735	RAB25_HUMAN	RAB25	213	Homo sapiens	1:Experimental evidence at protein level	Ras-related protein Rab-25	1	0.999	4	8	0	0	0	0	0	0	0	0	0	0		4	6	1	0	10	1	5	6	control_F								control_M								TRUE	TRUE
sp|P57737-3|CORO7_HUMAN	CORO7	P57737-3	CORO7_HUMAN	CORO7	1048	Homo sapiens		Isoform 3 of Coronin-7	1	0.999	17	32	0	0	0	0	0	0	0	0	0	0	sp|P57737|CORO7_HUMAN	3	7	4	3	10	7	7	10																	TRUE	TRUE
sp|P57764|GSDMD_HUMAN	GSDMD	P57764	GSDMD_HUMAN	GSDMD	484	Homo sapiens	1:Experimental evidence at protein level	Gasdermin-D	1	0.999	13	41	0	0	0	0	0	0	0	0	0	0		4	9	4	4	13	8	8	13																	TRUE	TRUE
sp|P58107|EPIPL_HUMAN	EPPK1	P58107	EPIPL_HUMAN	EPPK1	5088	Homo sapiens	1:Experimental evidence at protein level	Epiplakin	1	0.999	13	27	0	0	0	0	0	0	0	0	0	0		2	6	3	2	8	5	5	8																	TRUE	TRUE
sp|P58499-2|FAM3B_HUMAN	FAM3B	P58499-2	FAM3B_HUMAN	FAM3B	274	Homo sapiens		Isoform A of Protein FAM3B	1	0.999	6	10	0	0	0	0	0	0	0	0	0	0	sp|P58499-3|FAM3B_HUMAN, sp|P58499|FAM3B_HUMAN	2	2	5	1	4	6	7	3																	TRUE	TRUE
sp|P58546|MTPN_HUMAN	MTPN	P58546	MTPN_HUMAN	MTPN	118	Homo sapiens	1:Experimental evidence at protein level	Myotrophin	1	0.999	11	204	0	0	0	0	0	0	0	72860216	0	74039976		5	9	8	7	14	15	13	16																	TRUE	TRUE
sp|P59665|DEF1_HUMAN	DEFA1	P59665	DEF1_HUMAN	DEFA1	94	Homo sapiens	1:Experimental evidence at protein level	Neutrophil defensin 1	1	0.999	6	98	0	0	0	0	0	0	0	0	0	0	sp|P59666|DEF3_HUMAN	5	5	6	7	10	13	11	12																	TRUE	TRUE
sp|P59998|ARPC4_HUMAN	ARPC4	P59998	ARPC4_HUMAN	ARPC4	168	Homo sapiens	1:Experimental evidence at protein level	Actin-related protein 2/3 complex subunit 4	1	0.999	13	230	0	0	0	0	0	0	0	0	0	0		5	9	8	7	14	15	13	16																	TRUE	TRUE
sp|P60174-3|TPIS_HUMAN	TPI1	P60174-3	TPIS_HUMAN	TPI1	286	Homo sapiens		Isoform 2 of Triosephosphate isomerase	1	0.999	37	1909	0	3	0	0	0	3	0	1653585020	0	948123840	sp|P60174|TPIS_HUMAN	6	9	8	7	15	15	14	16																	TRUE	TRUE
sp|P60228|EIF3E_HUMAN	EIF3E	P60228	EIF3E_HUMAN	EIF3E	445	Homo sapiens	1:Experimental evidence at protein level	Eukaryotic translation initiation factor 3 subunit E	1	0.999	13	52	0	0	0	0	0	0	0	0	0	0		5	9	7	6	14	13	12	15																	TRUE	TRUE
sp|P60660-2|MYL6_HUMAN	MYL6	P60660-2	MYL6_HUMAN	MYL6	151	Homo sapiens		Isoform Smooth muscle of Myosin light polypeptide 6	1	0.999	17	472	0	0	0	0	0	0	0	25788664	0	74722096		6	9	8	7	15	15	14	16																	TRUE	TRUE
sp|P60709|ACTB_HUMAN	ACTB	P60709	ACTB_HUMAN	ACTB	375	Homo sapiens	1:Experimental evidence at protein level	Actin, cytoplasmic 1	1	0.999	65	209	0	0	0	0	0	4	0	99062848	0	101721400		6	9	8	7	15	15	14	16																	TRUE	TRUE
sp|P60842|IF4A1_HUMAN	EIF4A1	P60842	IF4A1_HUMAN	EIF4A1	406	Homo sapiens	1:Experimental evidence at protein level	Eukaryotic initiation factor 4A-I	1	0.999	32	348	0	0	0	0	0	0	0	300068896	0	330127168		6	9	8	7	15	15	14	16																	TRUE	TRUE
sp|P60866-2|RS20_HUMAN	RPS20	P60866-2	RS20_HUMAN	RPS20	142	Homo sapiens		Isoform 2 of 40S ribosomal protein S20	1	0.999	8	70	0	0	0	0	0	0	0	0	0	0	sp|P60866|RS20_HUMAN	5	9	7	7	14	14	12	16																	TRUE	TRUE
sp|P60900|PSA6_HUMAN	PSMA6	P60900	PSA6_HUMAN	PSMA6	246	Homo sapiens	1:Experimental evidence at protein level	Proteasome subunit alpha type-6	1	0.999	21	329	0	0	0	0	0	0	0	34206200	0	36132940		6	9	8	7	15	15	14	16																	TRUE	TRUE
sp|P60903|S10AA_HUMAN	S100A10	P60903	S10AA_HUMAN	S100A10	97	Homo sapiens	1:Experimental evidence at protein level	Protein S100-A10	1	0.999	5	30	0	0	0	0	0	0	0	0	0	0		5	4	4	4	9	8	9	8																	TRUE	TRUE
sp|P60953|CDC42_HUMAN	CDC42	P60953	CDC42_HUMAN	CDC42	191	Homo sapiens	1:Experimental evidence at protein level	Cell division control protein 42 homolog	1	0.999	12	342	0	0	0	0	0	0	0	13278692	0	35556688		6	9	8	7	15	15	14	16																	TRUE	TRUE
sp|P60981|DEST_HUMAN	DSTN	P60981	DEST_HUMAN	DSTN	165	Homo sapiens	1:Experimental evidence at protein level	Destrin	1	0.999	24	386	0	0	0	0	0	0	0	5775472	0	14134989		5	9	8	7	14	15	13	16																	TRUE	TRUE
sp|P60983|GMFB_HUMAN	GMFB	P60983	GMFB_HUMAN	GMFB	142	Homo sapiens	1:Experimental evidence at protein level	Glia maturation factor beta	1	0.999	7	25	0	0	0	0	0	0	0	0	0	0		4	7	6	6	11	12	10	13																	TRUE	TRUE
sp|P61019|RAB2A_HUMAN	RAB2A	P61019	RAB2A_HUMAN	RAB2A	212	Homo sapiens	1:Experimental evidence at protein level	Ras-related protein Rab-2A	1	0.999	13	73	0	0	0	0	0	0	0	0	0	0		5	9	6	5	14	11	11	14																	TRUE	TRUE
sp|P61020|RAB5B_HUMAN	RAB5B	P61020	RAB5B_HUMAN	RAB5B	215	Homo sapiens	1:Experimental evidence at protein level	Ras-related protein Rab-5B	1	0.999	8	31	0	0	0	0	0	0	0	0	0	0		4	8	8	6	12	14	12	14																	TRUE	TRUE
sp|P61026|RAB10_HUMAN	RAB10	P61026	RAB10_HUMAN	RAB10	200	Homo sapiens	1:Experimental evidence at protein level	Ras-related protein Rab-10	1	0.999	11	42	0	0	0	0	0	0	0	0	0	0		5	8	7	6	13	13	12	14																	TRUE	TRUE
sp|P61077-2|UB2D3_HUMAN	UBE2D3	P61077-2	UB2D3_HUMAN	UBE2D3	148	Homo sapiens		Isoform 2 of Ubiquitin-conjugating enzyme E2 D3	1	0.999	5	86	0	0	0	0	0	0	0	0	0	0	sp|P61077|UB2D3_HUMAN	5	9	8	7	14	15	13	16																	TRUE	TRUE
sp|P61081|UBC12_HUMAN	UBE2M	P61081	UBC12_HUMAN	UBE2M	183	Homo sapiens	1:Experimental evidence at protein level	NEDD8-conjugating enzyme Ubc12	1	0.999	8	33	0	0	0	0	0	0	0	0	0	0		5	9	6	7	14	13	11	16																	TRUE	TRUE
sp|P61086|UBE2K_HUMAN	UBE2K	P61086	UBE2K_HUMAN	UBE2K	200	Homo sapiens	1:Experimental evidence at protein level	Ubiquitin-conjugating enzyme E2 K	1	0.999	14	114	0	0	0	0	0	0	0	0	0	0		6	9	8	7	15	15	14	16																	TRUE	TRUE
sp|P61088|UBE2N_HUMAN	UBE2N	P61088	UBE2N_HUMAN	UBE2N	152	Homo sapiens	1:Experimental evidence at protein level	Ubiquitin-conjugating enzyme E2 N	1	0.999	14	201	0	0	0	0	0	0	0	0	0	0		5	9	8	7	14	15	13	16																	TRUE	TRUE
sp|P61106|RAB14_HUMAN	RAB14	P61106	RAB14_HUMAN	RAB14	215	Homo sapiens	1:Experimental evidence at protein level	Ras-related protein Rab-14	1	0.999	13	63	0	0	0	0	0	0	0	0	0	0		5	9	7	5	14	12	12	14																	TRUE	TRUE
sp|P61158|ARP3_HUMAN	ACTR3	P61158	ARP3_HUMAN	ACTR3	418	Homo sapiens	1:Experimental evidence at protein level	Actin-related protein 3	1	0.999	28	613	0	0	0	0	0	0	0	0	0	0		5	9	8	7	14	15	13	16																	TRUE	TRUE
sp|P61160|ARP2_HUMAN	ACTR2	P61160	ARP2_HUMAN	ACTR2	394	Homo sapiens	1:Experimental evidence at protein level	Actin-related protein 2	1	0.999	29	520	0	0	0	0	0	0	0	0	0	0		6	9	8	7	15	15	14	16																	TRUE	TRUE
sp|P61163|ACTZ_HUMAN	ACTR1A	P61163	ACTZ_HUMAN	ACTR1A	376	Homo sapiens	1:Experimental evidence at protein level	Alpha-centractin	1	0.999	18	142	0	0	0	0	0	0	0	0	0	0		6	9	7	5	15	12	13	14																	TRUE	TRUE
sp|P61201|CSN2_HUMAN	COPS2	P61201	CSN2_HUMAN	COPS2	443	Homo sapiens	1:Experimental evidence at protein level	COP9 signalosome complex subunit 2	1	0.999	8	42	0	0	0	0	0	0	0	0	0	0		5	8	6	4	13	10	11	12																	TRUE	TRUE
sp|P61204|ARF3_HUMAN	ARF3	P61204	ARF3_HUMAN	ARF3	181	Homo sapiens	1:Experimental evidence at protein level	ADP-ribosylation factor 3	1	0.999	19	22	0	0	0	0	0	0	0	0	0	0		4	5	3	2	9	5	7	7																	TRUE	TRUE
sp|P61224|RAP1B_HUMAN	RAP1B	P61224	RAP1B_HUMAN	RAP1B	184	Homo sapiens	1:Experimental evidence at protein level	Ras-related protein Rap-1b	1	0.999	14	168	0	0	0	0	0	0	0	0	0	0		6	9	8	7	15	15	14	16																	TRUE	TRUE
sp|P61247|RS3A_HUMAN	RPS3A	P61247	RS3A_HUMAN	RPS3A	264	Homo sapiens	1:Experimental evidence at protein level	40S ribosomal protein S3a	1	0.999	17	193	0	0	0	0	0	0	0	0	0	0		6	9	8	7	15	15	14	16																	TRUE	TRUE
sp|P61254|RL26_HUMAN	RPL26	P61254	RL26_HUMAN	RPL26	145	Homo sapiens	1:Experimental evidence at protein level	60S ribosomal protein L26	1	0.999	9	26	0	0	0	0	0	0	0	0	0	0		5	8	6	4	13	10	11	12																	TRUE	TRUE
sp|P61313|RL15_HUMAN	RPL15	P61313	RL15_HUMAN	RPL15	204	Homo sapiens	1:Experimental evidence at protein level	60S ribosomal protein L15	1	0.999	11	52	0	0	0	0	0	0	0	0	0	0		5	7	7	6	12	13	12	13																	TRUE	TRUE
sp|P61353|RL27_HUMAN	RPL27	P61353	RL27_HUMAN	RPL27	136	Homo sapiens	1:Experimental evidence at protein level	60S ribosomal protein L27	1	0.999	7	57	0	0	0	0	0	0	0	0	0	0		5	9	7	7	14	14	12	16																	TRUE	TRUE
sp|P61457|PHS_HUMAN	PCBD1	P61457	PHS_HUMAN	PCBD1	104	Homo sapiens	1:Experimental evidence at protein level	Pterin-4-alpha-carbinolamine dehydratase	1	0.999	10	83	0	0	0	0	0	0	0	0	0	0		4	9	7	6	13	13	11	15																	TRUE	TRUE
sp|P61586|RHOA_HUMAN	RHOA	P61586	RHOA_HUMAN	RHOA	193	Homo sapiens	1:Experimental evidence at protein level	Transforming protein RhoA	1	0.999	19	609	0	0	0	0	0	0	0	0	0	0		6	9	8	7	15	15	14	16																	TRUE	TRUE
sp|P61626|LYSC_HUMAN	LYZ	P61626	LYSC_HUMAN	LYZ	148	Homo sapiens	1:Experimental evidence at protein level	Lysozyme C	1	0.999	43	7556	2	30	2	30	2	30	0	489524363000	0	217551815000		6	9	8	7	15	15	14	16																	TRUE	TRUE
sp|P61758|PFD3_HUMAN	VBP1	P61758	PFD3_HUMAN	VBP1	197	Homo sapiens	1:Experimental evidence at protein level	Prefoldin subunit 3	1	0.999	8	84	0	0	0	0	0	0	0	0	0	0		5	8	6	5	13	11	11	13																	TRUE	TRUE
sp|P61769|B2MG_HUMAN	B2M	P61769	B2MG_HUMAN	B2M	119	Homo sapiens	1:Experimental evidence at protein level	Beta-2-microglobulin	1	0.999	14	457	0	1	0	1	0	1	0	10640070700	0	9575183400		6	9	8	7	15	15	14	16																	TRUE	TRUE
sp|P61916|NPC2_HUMAN	NPC2	P61916	NPC2_HUMAN	NPC2	151	Homo sapiens	1:Experimental evidence at protein level	NPC intracellular cholesterol transporter 2	1	0.999	8	92	0	0	0	0	0	0	0	72992976	0	150509872		5	9	7	7	14	14	12	16																	TRUE	TRUE
sp|P61923|COPZ1_HUMAN	COPZ1	P61923	COPZ1_HUMAN	COPZ1	177	Homo sapiens	1:Experimental evidence at protein level	Coatomer subunit zeta-1	1	0.999	6	82	0	0	0	0	0	0	0	0	0	0		5	9	6	7	14	13	11	16																	TRUE	TRUE
sp|P61956-2|SUMO2_HUMAN	SUMO2	P61956-2	SUMO2_HUMAN	SUMO2	71	Homo sapiens		Isoform 2 of Small ubiquitin-related modifier 2	1	0.999	3	67	0	0	0	0	0	0	0	0	0	0	sp|P61956|SUMO2_HUMAN	6	9	8	7	15	15	14	16																	TRUE	TRUE
sp|P61960|UFM1_HUMAN	UFM1	P61960	UFM1_HUMAN	UFM1	85	Homo sapiens	1:Experimental evidence at protein level	Ubiquitin-fold modifier 1	1	0.999	3	23	0	0	0	0	0	0	0	0	0	0		5	6	6	3	11	9	11	9																	TRUE	TRUE
sp|P61966|AP1S1_HUMAN	AP1S1	P61966	AP1S1_HUMAN	AP1S1	158	Homo sapiens	1:Experimental evidence at protein level	AP-1 complex subunit sigma-1A	1	0.999	3	19	0	0	0	0	0	0	0	0	0	0		2	6	1	1	8	2	3	7																	TRUE	TRUE
sp|P61970|NTF2_HUMAN	NUTF2	P61970	NTF2_HUMAN	NUTF2	127	Homo sapiens	1:Experimental evidence at protein level	Nuclear transport factor 2	1	0.999	7	88	0	0	0	0	0	0	0	3.54727e+06	0	6.03678e+06		4	9	8	7	13	15	12	16																	TRUE	TRUE
sp|P61978-2|HNRPK_HUMAN	HNRNPK	P61978-2	HNRPK_HUMAN	HNRNPK	464	Homo sapiens		Isoform 2 of Heterogeneous nuclear ribonucleoprotein K	1	0.999	17	129	0	0	0	0	0	0	0	0	0	0	sp|P61978-3|HNRPK_HUMAN, sp|P61978|HNRPK_HUMAN	5	9	8	7	14	15	13	16																	TRUE	TRUE
sp|P61981|1433G_HUMAN	YWHAG	P61981	1433G_HUMAN	YWHAG	247	Homo sapiens	1:Experimental evidence at protein level	14-3-3 protein gamma	1	0.999	22	416	0	0	0	0	0	0	0	0	0	0		6	9	8	7	15	15	14	16																	TRUE	TRUE
sp|P62081|RS7_HUMAN	RPS7	P62081	RS7_HUMAN	RPS7	194	Homo sapiens	1:Experimental evidence at protein level	40S ribosomal protein S7	1	0.999	12	148	0	0	0	0	0	0	0	1.98326e+06	0	3.59355e+06		6	9	8	7	15	15	14	16																	TRUE	TRUE
sp|P62136|PP1A_HUMAN	PPP1CA	P62136	PP1A_HUMAN	PPP1CA	330	Homo sapiens	1:Experimental evidence at protein level	Serine/threonine-protein phosphatase PP1-alpha catalytic subunit	1	0.999	21	35	0	0	0	0	0	0	0	0	0	0		6	9	8	7	15	15	14	16																	TRUE	TRUE
sp|P62140|PP1B_HUMAN	PPP1CB	P62140	PP1B_HUMAN	PPP1CB	327	Homo sapiens	1:Experimental evidence at protein level	Serine/threonine-protein phosphatase PP1-beta catalytic subunit	1	0.999	22	404	0	0	0	0	0	0	0	0	0	0		6	9	8	7	15	15	14	16																	TRUE	TRUE
sp|P62191|PRS4_HUMAN	PSMC1	P62191	PRS4_HUMAN	PSMC1	440	Homo sapiens	1:Experimental evidence at protein level	26S proteasome regulatory subunit 4	1	0.999	19	57	0	0	0	0	0	0	0	0	0	0		5	9	8	4	14	12	13	13																	TRUE	TRUE
sp|P62195-2|PRS8_HUMAN	PSMC5	P62195-2	PRS8_HUMAN	PSMC5	398	Homo sapiens		Isoform 2 of 26S proteasome regulatory subunit 8	1	0.999	20	147	0	0	0	0	0	0	0	0	0	0	sp|P62195|PRS8_HUMAN	6	9	8	7	15	15	14	16																	TRUE	TRUE
sp|P62241|RS8_HUMAN	RPS8	P62241	RS8_HUMAN	RPS8	208	Homo sapiens	1:Experimental evidence at protein level	40S ribosomal protein S8	1	0.999	12	132	0	0	0	0	0	0	0	0	0	0		6	9	8	5	15	13	14	14																	TRUE	TRUE
sp|P62244|RS15A_HUMAN	RPS15A	P62244	RS15A_HUMAN	RPS15A	130	Homo sapiens	1:Experimental evidence at protein level	40S ribosomal protein S15a	1	0.999	10	70	0	0	0	0	0	0	0	6025488	0	6380088		5	8	8	7	13	15	13	15																	TRUE	TRUE
sp|P62249|RS16_HUMAN	RPS16	P62249	RS16_HUMAN	RPS16	146	Homo sapiens	1:Experimental evidence at protein level	40S ribosomal protein S16	1	0.999	10	85	0	0	0	0	0	0	0	0	0	0		4	9	8	6	13	14	12	15																	TRUE	TRUE
sp|P62256-2|UBE2H_HUMAN	UBE2H	P62256-2	UBE2H_HUMAN	UBE2H	152	Homo sapiens		Isoform 2 of Ubiquitin-conjugating enzyme E2 H	1	0.999	3	6	0	0	0	0	0	0	0	0	0	0	sp|P62256|UBE2H_HUMAN	3	6	2	1	9	3	5	7																	TRUE	TRUE
sp|P62258|1433E_HUMAN	YWHAE	P62258	1433E_HUMAN	YWHAE	255	Homo sapiens	1:Experimental evidence at protein level	14-3-3 protein epsilon	1	0.999	32	1043	0	0	0	0	0	0	0	0	0	0		6	9	8	7	15	15	14	16																	TRUE	TRUE
sp|P62263|RS14_HUMAN	RPS14	P62263	RS14_HUMAN	RPS14	151	Homo sapiens	1:Experimental evidence at protein level	40S ribosomal protein S14	1	0.999	12	100	0	0	0	0	0	0	0	2.34031e+06	0	2.34381e+06		5	9	8	7	14	15	13	16																	TRUE	TRUE
sp|P62266|RS23_HUMAN	RPS23	P62266	RS23_HUMAN	RPS23	143	Homo sapiens	1:Experimental evidence at protein level	40S ribosomal protein S23	1	0.999	6	33	0	0	0	0	0	0	0	0	0	0		5	9	4	5	14	9	9	14																	TRUE	TRUE
sp|P62269|RS18_HUMAN	RPS18	P62269	RS18_HUMAN	RPS18	152	Homo sapiens	1:Experimental evidence at protein level	40S ribosomal protein S18	1	0.999	14	151	0	0	0	0	0	0	0	0	0	0		5	9	8	7	14	15	13	16																	TRUE	TRUE
sp|P62273-2|RS29_HUMAN	RPS29	P62273-2	RS29_HUMAN	RPS29	67	Homo sapiens		Isoform 2 of 40S ribosomal protein S29	1	0.999	2	21	0	0	0	0	0	0	0	0	0	0	sp|P62273|RS29_HUMAN	4	2	5	2	6	7	9	4																	TRUE	TRUE
sp|P62277|RS13_HUMAN	RPS13	P62277	RS13_HUMAN	RPS13	151	Homo sapiens	1:Experimental evidence at protein level	40S ribosomal protein S13	1	0.999	11	136	0	0	0	0	0	0	0	10140086	0	13130061		5	9	8	7	14	15	13	16																	TRUE	TRUE
sp|P62280|RS11_HUMAN	RPS11	P62280	RS11_HUMAN	RPS11	158	Homo sapiens	1:Experimental evidence at protein level	40S ribosomal protein S11	1	0.999	11	67	0	0	0	0	0	0	0	0	0	0		5	8	7	7	13	14	12	15																	TRUE	TRUE
sp|P62312|LSM6_HUMAN	LSM6	P62312	LSM6_HUMAN	LSM6	80	Homo sapiens	1:Experimental evidence at protein level	U6 snRNA-associated Sm-like protein LSm6	1	0.999	4	11	0	0	0	0	0	0	0	0	0	0		4	3	3	4	7	7	7	7																	TRUE	TRUE
sp|P62316-2|SMD2_HUMAN	SNRPD2	P62316-2	SMD2_HUMAN	SNRPD2	108	Homo sapiens		Isoform 2 of Small nuclear ribonucleoprotein Sm D2	1	0.999	2	9	0	0	0	0	0	0	0	0	0	0	sp|P62316|SMD2_HUMAN	3	6	3	4	9	7	6	10																	TRUE	TRUE
sp|P62328|TYB4_HUMAN	TMSB4X	P62328	TYB4_HUMAN	TMSB4X	44	Homo sapiens	1:Experimental evidence at protein level	Thymosin beta-4	1	0.999	8	82	0	0	0	0	0	0	0	0	0	0		5	9	7	7	14	14	12	16																	TRUE	TRUE
sp|P62330|ARF6_HUMAN	ARF6	P62330	ARF6_HUMAN	ARF6	175	Homo sapiens	1:Experimental evidence at protein level	ADP-ribosylation factor 6	1	0.999	11	46	0	0	0	0	0	0	0	0	0	0		4	9	4	4	13	8	8	13																	TRUE	TRUE
sp|P62333|PRS10_HUMAN	PSMC6	P62333	PRS10_HUMAN	PSMC6	389	Homo sapiens	1:Experimental evidence at protein level	26S proteasome regulatory subunit 10B	1	0.999	23	191	0	0	0	0	0	0	0	0	0	0		6	9	8	7	15	15	14	16																	TRUE	TRUE
sp|P62424|RL7A_HUMAN	RPL7A	P62424	RL7A_HUMAN	RPL7A	266	Homo sapiens	1:Experimental evidence at protein level	60S ribosomal protein L7a	1	0.999	16	120	0	0	0	0	0	0	0	0	0	0		6	9	8	7	15	15	14	16																	TRUE	TRUE
sp|P62491|RB11A_HUMAN	RAB11A	P62491	RB11A_HUMAN	RAB11A	216	Homo sapiens	1:Experimental evidence at protein level	Ras-related protein Rab-11A	1	0.999	14	211	0	0	0	0	0	0	0	0	0	0		6	9	8	7	15	15	14	16																	TRUE	TRUE
sp|P62495|ERF1_HUMAN	ETF1	P62495	ERF1_HUMAN	ETF1	437	Homo sapiens	1:Experimental evidence at protein level	Eukaryotic peptide chain release factor subunit 1	1	0.999	9	70	0	0	0	0	0	0	0	0	0	0		5	9	7	5	14	12	12	14																	TRUE	TRUE
sp|P62633-2|CNBP_HUMAN	CNBP	P62633-2	CNBP_HUMAN	CNBP	170	Homo sapiens		Isoform 2 of CCHC-type zinc finger nucleic acid binding protein	1	0.999	8	73	0	0	0	0	0	0	0	0	0	0	sp|P62633|CNBP_HUMAN	5	9	7	6	14	13	12	15																	TRUE	TRUE
sp|P62701|RS4X_HUMAN	RPS4X	P62701	RS4X_HUMAN	RPS4X	263	Homo sapiens	1:Experimental evidence at protein level	40S ribosomal protein S4, X isoform	1	0.999	19	143	0	0	0	0	0	0	0	0	0	0		6	9	8	7	15	15	14	16																	TRUE	TRUE
sp|P62714|PP2AB_HUMAN	PPP2CB	P62714	PP2AB_HUMAN	PPP2CB	309	Homo sapiens	1:Experimental evidence at protein level	Serine/threonine-protein phosphatase 2A catalytic subunit beta isoform	1	0.999	23	256	0	0	0	0	0	0	0	0	0	0		6	9	8	7	15	15	14	16																	TRUE	TRUE
sp|P62750|RL23A_HUMAN	RPL23A	P62750	RL23A_HUMAN	RPL23A	156	Homo sapiens	1:Experimental evidence at protein level	60S ribosomal protein L23a	1	0.999	7	28	0	0	0	0	0	0	0	0	0	0		5	7	7	4	12	11	12	11																	TRUE	TRUE
sp|P62753|RS6_HUMAN	RPS6	P62753	RS6_HUMAN	RPS6	249	Homo sapiens	1:Experimental evidence at protein level	40S ribosomal protein S6	1	0.999	11	39	0	0	0	0	0	0	0	0	0	0		5	9	5	6	14	11	10	15																	TRUE	TRUE
sp|P62805|H4_HUMAN	H4C1	P62805	H4_HUMAN	H4C1	103	Homo sapiens	1:Experimental evidence at protein level	Histone H4	1	0.999	13	118	1	1	1	1	1	1	121440912	4.05467e+06	722956290	16516860		5	9	7	7	14	14	12	16																	TRUE	TRUE
sp|P62820|RAB1A_HUMAN	RAB1A	P62820	RAB1A_HUMAN	RAB1A	205	Homo sapiens	1:Experimental evidence at protein level	Ras-related protein Rab-1A	1	0.999	15	29	0	0	0	0	0	0	0	0	0	0		5	9	7	4	14	11	12	13																	TRUE	TRUE
sp|P62826|RAN_HUMAN	RAN	P62826	RAN_HUMAN	RAN	216	Homo sapiens	1:Experimental evidence at protein level	GTP-binding nuclear protein Ran	1	0.999	19	352	0	0	0	0	0	0	0	31072268	0	18911314		6	9	8	7	15	15	14	16																	TRUE	TRUE
sp|P62829|RL23_HUMAN	RPL23	P62829	RL23_HUMAN	RPL23	140	Homo sapiens	1:Experimental evidence at protein level	60S ribosomal protein L23	1	0.999	6	53	0	0	0	0	0	0	0	0	0	0		4	9	8	6	13	14	12	15																	TRUE	TRUE
sp|P62841|RS15_HUMAN	RPS15	P62841	RS15_HUMAN	RPS15	145	Homo sapiens	1:Experimental evidence at protein level	40S ribosomal protein S15	1	0.999	6	85	0	0	0	0	0	0	0	0	0	0		5	9	7	6	14	13	12	15																	TRUE	TRUE
sp|P62847-2|RS24_HUMAN	RPS24	P62847-2	RS24_HUMAN	RPS24	130	Homo sapiens		Isoform 2 of 40S ribosomal protein S24	1	0.999	5	33	0	0	0	0	0	0	0	0	0	0	sp|P62847-3|RS24_HUMAN, sp|P62847-4|RS24_HUMAN, sp|P62847|RS24_HUMAN	5	8	6	5	13	11	11	13																	TRUE	TRUE
sp|P62851|RS25_HUMAN	RPS25	P62851	RS25_HUMAN	RPS25	125	Homo sapiens	1:Experimental evidence at protein level	40S ribosomal protein S25	1	0.999	7	45	0	0	0	0	0	0	0	0	0	0		5	9	8	7	14	15	13	16																	TRUE	TRUE
sp|P62854|RS26_HUMAN	RPS26	P62854	RS26_HUMAN	RPS26	115	Homo sapiens	1:Experimental evidence at protein level	40S ribosomal protein S26	1	0.999	4	14	0	0	0	0	0	0	0	0	0	0		4	6	4	7	10	11	8	13																	TRUE	TRUE
sp|P62857|RS28_HUMAN	RPS28	P62857	RS28_HUMAN	RPS28	69	Homo sapiens	1:Experimental evidence at protein level	40S ribosomal protein S28	1	0.999	3	27	0	0	0	0	0	0	0	0	0	0		4	8	7	6	12	13	11	14																	TRUE	TRUE
sp|P62873-2|GBB1_HUMAN	GNB1	P62873-2	GBB1_HUMAN	GNB1	332	Homo sapiens		Isoform 2 of Guanine nucleotide-binding protein G(I)/G(S)/G(T) subunit beta-1	1	0.999	7	13	0	0	0	0	0	0	0	0	0	0	sp|P62873|GBB1_HUMAN	4	7	7	5	11	12	11	12																	TRUE	TRUE
sp|P62877|RBX1_HUMAN	RBX1	P62877	RBX1_HUMAN	RBX1	108	Homo sapiens	1:Experimental evidence at protein level	E3 ubiquitin-protein ligase RBX1	1	0.999	3	18	0	0	0	0	0	0	0	0	0	0		3	7	5	3	10	8	8	10																	TRUE	TRUE
sp|P62879|GBB2_HUMAN	GNB2	P62879	GBB2_HUMAN	GNB2	340	Homo sapiens	1:Experimental evidence at protein level	Guanine nucleotide-binding protein G(I)/G(S)/G(T) subunit beta-2	1	0.999	11	50	0	0	0	0	0	0	0	0	0	0		5	7	8	4	12	12	13	11																	TRUE	TRUE
sp|P62888|RL30_HUMAN	RPL30	P62888	RL30_HUMAN	RPL30	115	Homo sapiens	1:Experimental evidence at protein level	60S ribosomal protein L30	1	0.999	5	35	0	0	0	0	0	0	0	0	0	0		5	7	6	4	12	10	11	11																	TRUE	TRUE
sp|P62899-2|RL31_HUMAN	RPL31	P62899-2	RL31_HUMAN	RPL31	128	Homo sapiens		Isoform 2 of 60S ribosomal protein L31	1	0.999	5	23	0	0	0	0	0	0	0	0	0	0	sp|P62899-3|RL31_HUMAN, sp|P62899|RL31_HUMAN	4	6	5	6	10	11	9	12																	TRUE	TRUE
sp|P62906|RL10A_HUMAN	RPL10A	P62906	RL10A_HUMAN	RPL10A	217	Homo sapiens	1:Experimental evidence at protein level	60S ribosomal protein L10a	1	0.999	11	74	0	0	0	0	0	0	0	19362426900	0	1666938240		5	9	7	7	14	14	12	16																	TRUE	TRUE
sp|P62910|RL32_HUMAN	RPL32	P62910	RL32_HUMAN	RPL32	135	Homo sapiens	1:Experimental evidence at protein level	60S ribosomal protein L32	1	0.999	5	13	0	0	0	0	0	0	0	0	0	0		3	6	2	2	9	4	5	8																	TRUE	TRUE
sp|P62913|RL11_HUMAN	RPL11	P62913	RL11_HUMAN	RPL11	178	Homo sapiens	1:Experimental evidence at protein level	60S ribosomal protein L11	1	0.999	7	35	0	0	0	0	0	0	0	0	0	0		5	7	6	4	12	10	11	11																	TRUE	TRUE
sp|P62917|RL8_HUMAN	RPL8	P62917	RL8_HUMAN	RPL8	257	Homo sapiens	1:Experimental evidence at protein level	60S ribosomal protein L8	1	0.999	11	84	0	0	0	0	0	0	0	0	0	0		5	6	8	6	11	14	13	12																	TRUE	TRUE
sp|P62937|PPIA_HUMAN	PPIA	P62937	PPIA_HUMAN	PPIA	165	Homo sapiens	1:Experimental evidence at protein level	Peptidyl-prolyl cis-trans isomerase A	1	0.999	23	1285	0	6	0	2	0	6	0	3133839620	0	787838080		6	9	8	7	15	15	14	16																	TRUE	TRUE
sp|P62942|FKB1A_HUMAN	FKBP1A	P62942	FKB1A_HUMAN	FKBP1A	108	Homo sapiens	1:Experimental evidence at protein level	Peptidyl-prolyl cis-trans isomerase FKBP1A	1	0.999	11	110	0	0	0	0	0	0	0	0	0	0		5	9	8	7	14	15	13	16																	TRUE	TRUE
sp|P62979|RS27A_HUMAN	RPS27A	P62979	RS27A_HUMAN	RPS27A	156	Homo sapiens	1:Experimental evidence at protein level	Ubiquitin-40S ribosomal protein S27a	1	0.999	13	355	0	1	0	0	0	1	0	295799328	0	905660030		6	9	8	7	15	15	14	16																	TRUE	TRUE
sp|P62993|GRB2_HUMAN	GRB2	P62993	GRB2_HUMAN	GRB2	217	Homo sapiens	1:Experimental evidence at protein level	Growth factor receptor-bound protein 2	1	0.999	11	60	0	0	0	0	0	0	0	0	0	0		4	8	7	5	12	12	11	13																	TRUE	TRUE
sp|P63000|RAC1_HUMAN	RAC1	P63000	RAC1_HUMAN	RAC1	192	Homo sapiens	1:Experimental evidence at protein level	Ras-related C3 botulinum toxin substrate 1	1	0.999	12	261	0	0	0	0	0	0	0	0	0	0		6	9	8	7	15	15	14	16																	TRUE	TRUE
sp|P63104|1433Z_HUMAN	YWHAZ	P63104	1433Z_HUMAN	YWHAZ	245	Homo sapiens	1:Experimental evidence at protein level	14-3-3 protein zeta/delta	1	0.999	41	1868	0	0	0	0	0	0	0	25781072	0	55138348		6	9	8	7	15	15	14	16																	TRUE	TRUE
sp|P63151-2|2ABA_HUMAN	PPP2R2A	P63151-2	2ABA_HUMAN	PPP2R2A	457	Homo sapiens		Isoform 2 of Serine/threonine-protein phosphatase 2A 55 kDa regulatory subunit B alpha isoform	1	0.999	15	114	0	0	0	0	0	0	0	0	0	0	sp|P63151|2ABA_HUMAN	5	9	8	6	14	14	13	15																	TRUE	TRUE
sp|P63172|DYLT1_HUMAN	DYNLT1	P63172	DYLT1_HUMAN	DYNLT1	113	Homo sapiens	1:Experimental evidence at protein level	Dynein light chain Tctex-type 1	1	0.999	3	12	0	0	0	0	0	0	0	0	0	0		3	8	6	4	11	10	9	12																	TRUE	TRUE
sp|P63173|RL38_HUMAN	RPL38	P63173	RL38_HUMAN	RPL38	70	Homo sapiens	1:Experimental evidence at protein level	60S ribosomal protein L38	1	0.999	5	24	0	0	0	0	0	0	0	0	0	0		4	8	6	4	12	10	10	12																	TRUE	TRUE
sp|P63208|SKP1_HUMAN	SKP1	P63208	SKP1_HUMAN	SKP1	163	Homo sapiens	1:Experimental evidence at protein level	S-phase kinase-associated protein 1	1	0.999	14	86	0	0	0	0	0	0	0	0	0	0		5	9	7	6	14	13	12	15																	TRUE	TRUE
sp|P63220|RS21_HUMAN	RPS21	P63220	RS21_HUMAN	RPS21	83	Homo sapiens	1:Experimental evidence at protein level	40S ribosomal protein S21	1	0.999	6	27	0	0	0	0	0	0	0	0	0	0		4	8	7	7	12	14	11	15																	TRUE	TRUE
sp|P63241|IF5A1_HUMAN	EIF5A	P63241	IF5A1_HUMAN	EIF5A	154	Homo sapiens	1:Experimental evidence at protein level	Eukaryotic translation initiation factor 5A-1	1	0.999	28	751	0	0	0	0	0	0	0	22466244	0	23636176		6	9	8	7	15	15	14	16																	TRUE	TRUE
sp|P63244|RACK1_HUMAN	RACK1	P63244	RACK1_HUMAN	RACK1	317	Homo sapiens	1:Experimental evidence at protein level	Receptor of activated protein C kinase 1	1	0.999	17	211	0	0	0	0	0	0	0	0	0	0		6	9	8	7	15	15	14	16																	TRUE	TRUE
sp|P63261|ACTG_HUMAN	ACTG1	P63261	ACTG_HUMAN	ACTG1	375	Homo sapiens	1:Experimental evidence at protein level	Actin, cytoplasmic 2	1	0.999	66	6054	1	4	1	0	1	4	366445920	6077769200	6379315700	2106778240		6	9	8	7	15	15	14	16																	TRUE	TRUE
sp|P63279|UBC9_HUMAN	UBE2I	P63279	UBC9_HUMAN	UBE2I	158	Homo sapiens	1:Experimental evidence at protein level	SUMO-conjugating enzyme UBC9	1	0.999	9	45	0	0	0	0	0	0	0	0	0	0		5	9	7	7	14	14	12	16																	TRUE	TRUE
sp|P63313|TYB10_HUMAN	TMSB10	P63313	TYB10_HUMAN	TMSB10	44	Homo sapiens	1:Experimental evidence at protein level	Thymosin beta-10	1	0.999	4	21	0	0	0	0	0	0	0	0	0	0		4	6	6	2	10	8	10	8																	TRUE	TRUE
sp|P67775|PP2AA_HUMAN	PPP2CA	P67775	PP2AA_HUMAN	PPP2CA	309	Homo sapiens	1:Experimental evidence at protein level	Serine/threonine-protein phosphatase 2A catalytic subunit alpha isoform	1	0.999	22	8	0	0	0	0	0	0	0	0	0	0		5	7	6	4	12	10	11	11																	TRUE	TRUE
sp|P67809|YBOX1_HUMAN	YBX1	P67809	YBOX1_HUMAN	YBX1	324	Homo sapiens	1:Experimental evidence at protein level	Y-box-binding protein 1	1	0.999	7	15	0	0	0	0	0	0	0	0	0	0		3	5	2	2	8	4	5	7																	TRUE	TRUE
sp|P67870|CSK2B_HUMAN	CSNK2B	P67870	CSK2B_HUMAN	CSNK2B	215	Homo sapiens	1:Experimental evidence at protein level	Casein kinase II subunit beta	1	0.999	6	25	0	0	0	0	0	0	0	0	0	0		4	8	4	2	12	6	8	10																	TRUE	TRUE
sp|P67936|TPM4_HUMAN	TPM4	P67936	TPM4_HUMAN	TPM4	248	Homo sapiens	1:Experimental evidence at protein level	Tropomyosin alpha-4 chain	1	0.999	34	157	0	0	0	0	0	0	0	0	0	0		6	9	7	7	15	14	13	16																	TRUE	TRUE
sp|P68032|ACTC_HUMAN	ACTC1	P68032	ACTC_HUMAN	ACTC1	377	Homo sapiens	1:Experimental evidence at protein level	Actin, alpha cardiac muscle 1	1	0.999	41	744	0	2	0	0	0	5	0	110323664	0	130116592		6	9	8	7	15	15	14	16																	TRUE	TRUE
sp|P68036-3|UB2L3_HUMAN	UBE2L3	P68036-3	UB2L3_HUMAN	UBE2L3	212	Homo sapiens		Isoform 3 of Ubiquitin-conjugating enzyme E2 L3	1	0.999	12	228	0	0	0	0	0	0	0	15626960	0	26719776		5	9	8	7	14	15	13	16																	TRUE	TRUE
sp|P68104|EF1A1_HUMAN	EEF1A1	P68104	EF1A1_HUMAN	EEF1A1	462	Homo sapiens	1:Experimental evidence at protein level	Elongation factor 1-alpha 1	1	0.999	41	1685	0	0	0	0	0	0	0	83148456	0	71592376		6	9	8	7	15	15	14	16																	TRUE	TRUE
sp|P68366|TBA4A_HUMAN	TUBA4A	P68366	TBA4A_HUMAN	TUBA4A	448	Homo sapiens	1:Experimental evidence at protein level	Tubulin alpha-4A chain	1	0.999	31	404	0	0	0	0	0	2	0	162597184	0	164117536		6	9	8	7	15	15	14	16																	TRUE	TRUE
sp|P68371|TBB4B_HUMAN	TUBB4B	P68371	TBB4B_HUMAN	TUBB4B	445	Homo sapiens	1:Experimental evidence at protein level	Tubulin beta-4B chain	1	0.999	44	2238	0	4	0	0	0	4	0	1738685310	0	558642940		6	9	8	7	15	15	14	16																	TRUE	TRUE
sp|P68400|CSK21_HUMAN	CSNK2A1	P68400	CSK21_HUMAN	CSNK2A1	391	Homo sapiens	1:Experimental evidence at protein level	Casein kinase II subunit alpha	1	0.999	13	51	0	0	0	0	0	0	0	0	0	0	sp|Q8NEV1|CSK23_HUMAN	5	9	7	3	14	10	12	12																	TRUE	TRUE
sp|P68402|PA1B2_HUMAN	PAFAH1B2	P68402	PA1B2_HUMAN	PAFAH1B2	229	Homo sapiens	1:Experimental evidence at protein level	Platelet-activating factor acetylhydrolase IB subunit alpha2	1	0.999	13	387	0	0	0	0	0	0	0	5215516	0	7287998		6	9	8	7	15	15	14	16																	TRUE	TRUE
sp|P68431|H31_HUMAN	H3C1	P68431	H31_HUMAN	H3C1	136	Homo sapiens	1:Experimental evidence at protein level	Histone H3.1	1	0.999	6	57	0	0	0	0	0	0	0	0	0	0		4	5	7	6	9	13	11	11																	TRUE	TRUE
sp|P68871|HBB_HUMAN	HBB	P68871	HBB_HUMAN	HBB	147	Homo sapiens	1:Experimental evidence at protein level	Hemoglobin subunit beta	1	0.999	31	891	0	0	0	0	0	0	0	6046993	0	8887433		5	9	8	7	14	15	13	16																	TRUE	TRUE
sp|P69905|HBA_HUMAN	HBA1	P69905	HBA_HUMAN	HBA1	142	Homo sapiens	1:Experimental evidence at protein level	Hemoglobin subunit alpha	1	0.999	26	785	0	0	0	0	0	0	0	0	0	0		5	8	8	7	13	15	13	15																	TRUE	TRUE
sp|P78371|TCPB_HUMAN	CCT2	P78371	TCPB_HUMAN	CCT2	535	Homo sapiens	1:Experimental evidence at protein level	T-complex protein 1 subunit beta	1	0.999	40	428	0	0	0	0	0	0	0	0	0	0		5	9	8	7	14	15	13	16																	TRUE	TRUE
sp|P78417|GSTO1_HUMAN	GSTO1	P78417	GSTO1_HUMAN	GSTO1	241	Homo sapiens	1:Experimental evidence at protein level	Glutathione S-transferase omega-1	1	0.999	29	487	0	0	0	0	0	0	0	72814864	0	76227456		6	9	8	7	15	15	14	16																	TRUE	TRUE
sp|P78527-2|PRKDC_HUMAN	PRKDC	P78527-2	PRKDC_HUMAN	PRKDC	4097	Homo sapiens		Isoform 2 of DNA-dependent protein kinase catalytic subunit	1	0.999	7	10	0	0	0	0	0	0	0	0	0	0	sp|P78527|PRKDC_HUMAN	4	4	3	3	8	6	7	7																	TRUE	TRUE
sp|P80188|NGAL_HUMAN	LCN2	P80188	NGAL_HUMAN	LCN2	198	Homo sapiens	1:Experimental evidence at protein level	Neutrophil gelatinase-associated lipocalin	1	0.999	22	1320	0	1	0	0	0	1	0	1226543360	0	234507264		6	9	8	7	15	15	14	16																	TRUE	TRUE
sp|P80217-2|IN35_HUMAN	IFI35	P80217-2	IN35_HUMAN	IFI35	288	Homo sapiens		Isoform 2 of Interferon-induced 35 kDa protein	1	0.999	12	106	0	0	0	0	0	0	0	0	0	0	sp|P80217|IN35_HUMAN	6	9	8	7	15	15	14	16																	TRUE	TRUE
sp|P80303|NUCB2_HUMAN	NUCB2	P80303	NUCB2_HUMAN	NUCB2	420	Homo sapiens	1:Experimental evidence at protein level	Nucleobindin-2	1	0.999	41	517	0	0	0	0	0	0	0	398168160	0	385955392		6	9	8	6	15	14	14	15																	TRUE	TRUE
sp|P80511|S10AC_HUMAN	S100A12	P80511	S10AC_HUMAN	S100A12	92	Homo sapiens	1:Experimental evidence at protein level	Protein S100-A12	1	0.999	15	192	0	0	0	0	0	0	0	0	0	0		5	8	6	7	13	13	11	15																	TRUE	TRUE
sp|P80723|BASP1_HUMAN	BASP1	P80723	BASP1_HUMAN	BASP1	227	Homo sapiens	1:Experimental evidence at protein level	Brain acid soluble protein 1	1	0.999	5	20	0	0	0	0	0	0	0	0	0	0		2	3	5	2	5	7	7	5																	TRUE	TRUE
sp|P80748|LV321_HUMAN	IGLV3-21	P80748	LV321_HUMAN	IGLV3-21	117	Homo sapiens	1:Experimental evidence at protein level	Immunoglobulin lambda variable 3-21	1	0.999	4	187	0	0	0	0	0	0	0	67281016	0	74770864		6	9	8	7	15	15	14	16																	TRUE	TRUE
sp|P83731|RL24_HUMAN	RPL24	P83731	RL24_HUMAN	RPL24	157	Homo sapiens	1:Experimental evidence at protein level	60S ribosomal protein L24	1	0.999	6	30	0	0	0	0	0	0	0	0	0	0		4	8	5	5	12	10	9	13																	TRUE	TRUE
sp|P83881|RL36A_HUMAN	RPL36A	P83881	RL36A_HUMAN	RPL36A	106	Homo sapiens	1:Experimental evidence at protein level	60S ribosomal protein L36a	1	0.999	4	25	0	0	0	0	0	0	0	0	0	0	sp|Q969Q0|RL36L_HUMAN	4	5	5	4	9	9	9	9																	TRUE	TRUE
sp|P84077|ARF1_HUMAN	ARF1	P84077	ARF1_HUMAN	ARF1	181	Homo sapiens	1:Experimental evidence at protein level	ADP-ribosylation factor 1	1	0.999	20	358	0	0	0	0	0	0	0	0	0	0		5	9	7	7	14	14	12	16																	TRUE	TRUE
sp|P84085|ARF5_HUMAN	ARF5	P84085	ARF5_HUMAN	ARF5	180	Homo sapiens	1:Experimental evidence at protein level	ADP-ribosylation factor 5	1	0.999	11	17	0	0	0	0	0	0	0	0	0	0		4	7	6	4	11	10	10	11																	TRUE	TRUE
sp|P84095|RHOG_HUMAN	RHOG	P84095	RHOG_HUMAN	RHOG	191	Homo sapiens	1:Experimental evidence at protein level	Rho-related GTP-binding protein RhoG	1	0.999	6	42	0	0	0	0	0	0	0	0	0	0		4	8	7	4	12	11	11	12																	TRUE	TRUE
sp|P84098|RL19_HUMAN	RPL19	P84098	RL19_HUMAN	RPL19	196	Homo sapiens	1:Experimental evidence at protein level	60S ribosomal protein L19	1	0.999	3	19	0	0	0	0	0	0	0	0	0	0		4	7	6	6	11	12	10	13																	TRUE	TRUE
sp|P84103-2|SRSF3_HUMAN	SRSF3	P84103-2	SRSF3_HUMAN	SRSF3	124	Homo sapiens		Isoform 2 of Serine/arginine-rich splicing factor 3	1	0.999	4	17	0	0	0	0	0	0	0	0	0	0	sp|P84103|SRSF3_HUMAN	5	5	6	3	10	9	11	8																	TRUE	TRUE
sp|P98088|MUC5A_HUMAN	MUC5AC	P98088	MUC5A_HUMAN	MUC5AC	5654	Homo sapiens	1:Experimental evidence at protein level	Mucin-5AC	1	0.999	84	327	0	0	0	0	0	0	0	0	0	0		4	9	3	4	13	7	7	13																	TRUE	TRUE
sp|P98160|PGBM_HUMAN	HSPG2	P98160	PGBM_HUMAN	HSPG2	4391	Homo sapiens	1:Experimental evidence at protein level	Basement membrane-specific heparan sulfate proteoglycan core protein	1	0.999	198	1313	0	2	0	2	0	2	0	175784432	0	70724824		4	8	7	6	12	13	11	14																	TRUE	TRUE
sp|P98179|RBM3_HUMAN	RBM3	P98179	RBM3_HUMAN	RBM3	157	Homo sapiens	1:Experimental evidence at protein level	RNA-binding protein 3	1	0.999	4	29	0	0	0	0	0	0	0	0	0	0		4	9	5	4	13	9	9	13																	TRUE	TRUE
sp|Q00169|PIPNA_HUMAN	PITPNA	Q00169	PIPNA_HUMAN	PITPNA	270	Homo sapiens	1:Experimental evidence at protein level	Phosphatidylinositol transfer protein alpha isoform	1	0.999	25	167	0	0	0	0	0	0	0	0	0	0		6	9	8	6	15	14	14	15																	TRUE	TRUE
sp|Q00341|VIGLN_HUMAN	HDLBP	Q00341	VIGLN_HUMAN	HDLBP	1268	Homo sapiens	1:Experimental evidence at protein level	Vigilin	1	0.999	29	69	0	0	0	0	0	0	0	0	0	0		4	6	4	3	10	7	8	9																	TRUE	TRUE
sp|Q00534|CDK6_HUMAN	CDK6	Q00534	CDK6_HUMAN	CDK6	326	Homo sapiens	1:Experimental evidence at protein level	Cyclin-dependent kinase 6	1	0.999	10	40	0	0	0	0	0	0	0	0	0	0		6	9	5	4	15	9	11	13																	TRUE	TRUE
sp|Q00535|CDK5_HUMAN	CDK5	Q00535	CDK5_HUMAN	CDK5	292	Homo sapiens	1:Experimental evidence at protein level	Cyclin-dependent kinase 5	1	0.999	7	22	0	0	0	0	0	0	0	0	0	0		4	7	5	3	11	8	9	10																	TRUE	TRUE
sp|Q00577|PURA_HUMAN	PURA	Q00577	PURA_HUMAN	PURA	322	Homo sapiens	1:Experimental evidence at protein level	Transcriptional activator protein Pur-alpha	1	0.999	6	27	0	0	0	0	0	0	0	0	0	0		6	9	7	4	15	11	13	13																	TRUE	TRUE
sp|Q00610-2|CLH1_HUMAN	CLTC	Q00610-2	CLH1_HUMAN	CLTC	1639	Homo sapiens		Isoform 2 of Clathrin heavy chain 1	1	0.999	83	380	0	0	0	0	0	0	0	0	0	0	sp|Q00610|CLH1_HUMAN	5	9	5	6	14	11	10	15																	TRUE	TRUE
sp|Q00653-4|NFKB2_HUMAN	NFKB2	Q00653-4	NFKB2_HUMAN	NFKB2	899	Homo sapiens		Isoform 4 of Nuclear factor NF-kappa-B p100 subunit	1	0.999	18	41	0	0	0	0	0	0	0	0	0	0		2	6	3	2	8	5	5	8																	TRUE	TRUE
sp|Q00688|FKBP3_HUMAN	FKBP3	Q00688	FKBP3_HUMAN	FKBP3	224	Homo sapiens	1:Experimental evidence at protein level	Peptidyl-prolyl cis-trans isomerase FKBP3	1	0.999	10	33	0	0	0	0	0	0	0	0	0	0		4	8	5	4	12	9	9	12																	TRUE	TRUE
sp|Q00796|DHSO_HUMAN	SORD	Q00796	DHSO_HUMAN	SORD	357	Homo sapiens	1:Experimental evidence at protein level	Sorbitol dehydrogenase	1	0.999	29	554	0	0	0	0	0	0	0	0	0	0		6	9	8	7	15	15	14	16																	TRUE	TRUE
sp|Q00839-2|HNRPU_HUMAN	HNRNPU	Q00839-2	HNRPU_HUMAN	HNRNPU	806	Homo sapiens		Isoform 2 of Heterogeneous nuclear ribonucleoprotein U	1	0.999	13	20	0	0	0	0	0	0	0	0	0	0	sp|Q00839|HNRPU_HUMAN	4	7	5	3	11	8	9	10																	TRUE	TRUE
sp|Q01082|SPTB2_HUMAN	SPTBN1	Q01082	SPTB2_HUMAN	SPTBN1	2364	Homo sapiens	1:Experimental evidence at protein level	Spectrin beta chain, non-erythrocytic 1	1	0.999	58	74	0	0	0	0	0	0	0	0	0	0		3	7	4	3	10	7	7	10																	TRUE	TRUE
sp|Q01105|SET_HUMAN	SET	Q01105	SET_HUMAN	SET	290	Homo sapiens	1:Experimental evidence at protein level	Protein SET	1	0.999	12	70	0	0	0	0	0	0	0	0	0	0		6	9	7	5	15	12	13	14																	TRUE	TRUE
sp|Q01432-4|AMPD3_HUMAN	AMPD3	Q01432-4	AMPD3_HUMAN	AMPD3	776	Homo sapiens		Isoform 2 of AMP deaminase 3	1	0.999	21	62	0	0	0	0	0	0	0	0	0	0	sp|Q01432-5|AMPD3_HUMAN, sp|Q01432|AMPD3_HUMAN	4	8	6	3	12	9	10	11																	TRUE	TRUE
sp|Q01469|FABP5_HUMAN	FABP5	Q01469	FABP5_HUMAN	FABP5	135	Homo sapiens	1:Experimental evidence at protein level	Fatty acid-binding protein 5	1	0.999	31	971	0	2	0	2	0	2	0	475163456	0	241607360		6	9	8	7	15	15	14	16																	TRUE	TRUE
sp|Q01518|CAP1_HUMAN	CAP1	Q01518	CAP1_HUMAN	CAP1	475	Homo sapiens	1:Experimental evidence at protein level	Adenylyl cyclase-associated protein 1	1	0.999	50	1144	0	0	0	0	0	0	0	0	0	0		6	9	8	7	15	15	14	16																	TRUE	TRUE
sp|Q01813|PFKAP_HUMAN	PFKP	Q01813	PFKAP_HUMAN	PFKP	784	Homo sapiens	1:Experimental evidence at protein level	ATP-dependent 6-phosphofructokinase, platelet type	1	0.999	28	93	0	0	0	0	0	0	0	0	0	0		6	9	5	5	15	10	11	14																	TRUE	TRUE
sp|Q01970|PLCB3_HUMAN	PLCB3	Q01970	PLCB3_HUMAN	PLCB3	1234	Homo sapiens	1:Experimental evidence at protein level	1-phosphatidylinositol 4,5-bisphosphate phosphodiesterase beta-3	1	0.999	6	10	0	0	0	0	0	0	0	0	0	0		3	7	6	3	10	9	9	10																	TRUE	TRUE
sp|Q02543|RL18A_HUMAN	RPL18A	Q02543	RL18A_HUMAN	RPL18A	176	Homo sapiens	1:Experimental evidence at protein level	60S ribosomal protein L18a	1	0.999	7	36	0	0	0	0	0	0	0	0	0	0		5	8	4	5	13	9	9	13																	TRUE	TRUE
sp|Q02790|FKBP4_HUMAN	FKBP4	Q02790	FKBP4_HUMAN	FKBP4	459	Homo sapiens	1:Experimental evidence at protein level	Peptidyl-prolyl cis-trans isomerase FKBP4	1	0.999	17	97	0	0	0	0	0	0	0	0	0	0		5	9	7	4	14	11	12	13																	TRUE	TRUE
sp|Q02809-2|PLOD1_HUMAN	PLOD1	Q02809-2	PLOD1_HUMAN	PLOD1	774	Homo sapiens		Isoform 2 of Procollagen-lysine,2-oxoglutarate 5-dioxygenase 1	1	0.999	16	42	0	0	0	0	0	0	0	0	0	0	sp|Q02809|PLOD1_HUMAN	5	8	7	4	13	11	12	12																	TRUE	TRUE
sp|Q02818|NUCB1_HUMAN	NUCB1	Q02818	NUCB1_HUMAN	NUCB1	461	Homo sapiens	1:Experimental evidence at protein level	Nucleobindin-1	1	0.999	27	127	0	0	0	0	0	0	0	16232396	0	316269824		5	8	7	7	13	14	12	15																	TRUE	TRUE
sp|Q02878|RL6_HUMAN	RPL6	Q02878	RL6_HUMAN	RPL6	288	Homo sapiens	1:Experimental evidence at protein level	60S ribosomal protein L6	1	0.999	13	45	0	0	0	0	0	0	0	0	0	0		4	5	5	6	9	11	9	11																	TRUE	TRUE
sp|Q03154|ACY1_HUMAN	ACY1	Q03154	ACY1_HUMAN	ACY1	408	Homo sapiens	1:Experimental evidence at protein level	Aminoacylase-1	1	0.999	18	82	0	0	0	0	0	0	0	0	0	0		6	9	7	6	15	13	13	15																	TRUE	TRUE
sp|Q03426|KIME_HUMAN	MVK	Q03426	KIME_HUMAN	MVK	396	Homo sapiens	1:Experimental evidence at protein level	Mevalonate kinase	1	0.999	8	31	0	0	0	0	0	0	0	0	0	0		4	8	7	4	12	11	11	12																	TRUE	TRUE
sp|Q03591|FHR1_HUMAN	CFHR1	Q03591	FHR1_HUMAN	CFHR1	330	Homo sapiens	1:Experimental evidence at protein level	Complement factor H-related protein 1	1	0.999	15	101	0	0	0	0	0	0	0	0	0	0		6	9	7	7	15	14	13	16																	TRUE	TRUE
sp|Q04323-2|UBXN1_HUMAN	UBXN1	Q04323-2	UBXN1_HUMAN	UBXN1	312	Homo sapiens		Isoform 2 of UBX domain-containing protein 1	1	0.999	4	39	0	0	0	0	0	0	0	0	0	0	sp|Q04323|UBXN1_HUMAN	6	9	7	5	15	12	13	14																	TRUE	TRUE
sp|Q04446|GLGB_HUMAN	GBE1	Q04446	GLGB_HUMAN	GBE1	702	Homo sapiens	1:Experimental evidence at protein level	1,4-alpha-glucan-branching enzyme	1	0.999	15	95	0	0	0	0	0	0	0	0	0	0		6	9	6	6	15	12	12	15																	TRUE	TRUE
sp|Q04609-6|FOLH1_HUMAN	FOLH1	Q04609-6	FOLH1_HUMAN	FOLH1	693	Homo sapiens		Isoform PSMA' of Glutamate carboxypeptidase 2	1	0.999	6	14	0	0	0	0	0	0	0	0	0	0	sp|Q04609-7|FOLH1_HUMAN, sp|Q04609-8|FOLH1_HUMAN, sp|Q04609-9|FOLH1_HUMAN, sp|Q04609|FOLH1_HUMAN	2	5	4	2	7	6	6	7																	TRUE	TRUE
sp|Q04637-3|IF4G1_HUMAN	EIF4G1	Q04637-3	IF4G1_HUMAN	EIF4G1	1559	Homo sapiens		Isoform B of Eukaryotic translation initiation factor 4 gamma 1	1	0.999	33	121	0	0	0	0	0	0	0	0	0	0	sp|Q04637-4|IF4G1_HUMAN, sp|Q04637-5|IF4G1_HUMAN, sp|Q04637-6|IF4G1_HUMAN, sp|Q04637-9|IF4G1_HUMAN, sp|Q04637|IF4G1_HUMAN	5	8	4	4	13	8	9	12																	TRUE	TRUE
sp|Q04756|HGFA_HUMAN	HGFAC	Q04756	HGFA_HUMAN	HGFAC	655	Homo sapiens	1:Experimental evidence at protein level	Hepatocyte growth factor activator	1	0.999	6	9	0	0	0	0	0	0	0	0	0	0		2	7	2	3	9	5	4	10																	TRUE	TRUE
sp|Q04760|LGUL_HUMAN	GLO1	Q04760	LGUL_HUMAN	GLO1	184	Homo sapiens	1:Experimental evidence at protein level	Lactoylglutathione lyase	1	0.999	17	310	0	0	0	0	0	0	0	0	0	0		6	9	8	7	15	15	14	16																	TRUE	TRUE
sp|Q04828|AK1C1_HUMAN	AKR1C1	Q04828	AK1C1_HUMAN	AKR1C1	323	Homo sapiens	1:Experimental evidence at protein level	Aldo-keto reductase family 1 member C1	1	0.999	40	1208	0	0	0	0	0	0	0	0	0	0		6	9	8	7	15	15	14	16																	TRUE	TRUE
sp|Q04917|1433F_HUMAN	YWHAH	Q04917	1433F_HUMAN	YWHAH	246	Homo sapiens	1:Experimental evidence at protein level	14-3-3 protein eta	1	0.999	25	254	0	0	0	0	0	0	0	0	0	0		5	9	8	7	14	15	13	16																	TRUE	TRUE
sp|Q05639|EF1A2_HUMAN	EEF1A2	Q05639	EF1A2_HUMAN	EEF1A2	463	Homo sapiens	1:Experimental evidence at protein level	Elongation factor 1-alpha 2	1	0.999	18	10	0	0	0	0	0	0	0	0	0	0		3	5	2	1	8	3	5	6																	TRUE	TRUE
sp|Q06033-2|ITIH3_HUMAN	ITIH3	Q06033-2	ITIH3_HUMAN	ITIH3	886	Homo sapiens		Isoform 2 of Inter-alpha-trypsin inhibitor heavy chain H3	1	0.999	22	103	0	0	0	0	0	0	0	0	0	0	sp|Q06033|ITIH3_HUMAN	5	8	5	7	13	12	10	15																	TRUE	TRUE
sp|Q06124-1|PTN11_HUMAN	PTPN11	Q06124-1	PTN11_HUMAN	PTPN11	597	Homo sapiens		Isoform 2 of Tyrosine-protein phosphatase non-receptor type 11	1	0.999	10	20	0	0	0	0	0	0	0	0	0	0	sp|Q06124|PTN11_HUMAN	4	7	3	2	11	5	7	9																	TRUE	TRUE
sp|Q06210-2|GFPT1_HUMAN	GFPT1	Q06210-2	GFPT1_HUMAN	GFPT1	681	Homo sapiens		Isoform 2 of Glutamine--fructose-6-phosphate aminotransferase [isomerizing] 1	1	0.999	42	401	0	0	0	0	0	0	0	0	0	0	sp|Q06210|GFPT1_HUMAN	6	9	7	5	15	12	13	14																	TRUE	TRUE
sp|Q06323|PSME1_HUMAN	PSME1	Q06323	PSME1_HUMAN	PSME1	249	Homo sapiens	1:Experimental evidence at protein level	Proteasome activator complex subunit 1	1	0.999	33	1195	0	0	0	0	0	0	0	152972768	0	114180888		6	9	8	7	15	15	14	16																	TRUE	TRUE
sp|Q06830|PRDX1_HUMAN	PRDX1	Q06830	PRDX1_HUMAN	PRDX1	199	Homo sapiens	1:Experimental evidence at protein level	Peroxiredoxin-1	1	0.999	34	2127	1	1	0	1	1	1	134303360	2260566270	790993410	714529980		6	9	8	7	15	15	14	16																	TRUE	TRUE
sp|Q07020-2|RL18_HUMAN	RPL18	Q07020-2	RL18_HUMAN	RPL18	159	Homo sapiens		Isoform 2 of 60S ribosomal protein L18	1	0.999	9	42	0	0	0	0	0	0	0	0	0	0	sp|Q07020|RL18_HUMAN	5	8	7	6	13	13	12	14																	TRUE	TRUE
sp|Q07654|TFF3_HUMAN	TFF3	Q07654	TFF3_HUMAN	TFF3	80	Homo sapiens	1:Experimental evidence at protein level	Trefoil factor 3	0.9962	0.999	2	5	0	0	0	0	0	0	0	0	0	0		4	2	2	0	6	2	6	2									control_M								TRUE	TRUE
sp|Q07812-2|BAX_HUMAN	BAX	Q07812-2	BAX_HUMAN	BAX	218	Homo sapiens		Isoform Beta of Apoptosis regulator BAX	1	0.999	7	50	0	0	0	0	0	0	0	6963620	0	7639114	sp|Q07812-8|BAX_HUMAN, sp|Q07812|BAX_HUMAN	5	9	8	6	14	14	13	15																	TRUE	TRUE
sp|Q07960|RHG01_HUMAN	ARHGAP1	Q07960	RHG01_HUMAN	ARHGAP1	439	Homo sapiens	1:Experimental evidence at protein level	Rho GTPase-activating protein 1	1	0.999	17	116	0	0	0	0	0	0	0	0	0	0		5	9	8	6	14	14	13	15																	TRUE	TRUE
sp|Q08209-2|PP2BA_HUMAN	PPP3CA	Q08209-2	PP2BA_HUMAN	PPP3CA	511	Homo sapiens		Isoform 2 of Protein phosphatase 3 catalytic subunit alpha	1	0.999	13	24	0	0	0	0	0	0	0	0	0	0	sp|Q08209|PP2BA_HUMAN	4	8	7	6	12	13	11	14																	TRUE	TRUE
sp|Q08257|QOR_HUMAN	CRYZ	Q08257	QOR_HUMAN	CRYZ	329	Homo sapiens	1:Experimental evidence at protein level	Quinone oxidoreductase	1	0.999	23	205	0	0	0	0	0	0	0	0	0	0		6	9	8	7	15	15	14	16																	TRUE	TRUE
sp|Q08380|LG3BP_HUMAN	LGALS3BP	Q08380	LG3BP_HUMAN	LGALS3BP	585	Homo sapiens	1:Experimental evidence at protein level	Galectin-3-binding protein	1	0.999	27	827	0	2	0	2	0	2	0	1902235650	0	355750176		6	9	8	7	15	15	14	16																	TRUE	TRUE
sp|Q08623|HDHD1_HUMAN	PUDP	Q08623	HDHD1_HUMAN	PUDP	228	Homo sapiens	1:Experimental evidence at protein level	Pseudouridine-5'-phosphatase	1	0.999	18	199	0	0	0	0	0	0	0	0	0	0		6	9	7	5	15	12	13	14																	TRUE	TRUE
sp|Q08AM6|VAC14_HUMAN	VAC14	Q08AM6	VAC14_HUMAN	VAC14	782	Homo sapiens	1:Experimental evidence at protein level	Protein VAC14 homolog	1	0.999	2	7	0	0	0	0	0	0	0	0	0	0		4	4	3	4	8	7	7	8																	TRUE	TRUE
sp|Q09666|AHNK_HUMAN	AHNAK	Q09666	AHNK_HUMAN	AHNAK	5890	Homo sapiens	1:Experimental evidence at protein level	Neuroblast differentiation-associated protein AHNAK	1	0.999	65	125	0	0	0	0	0	0	0	0	0	0		5	8	6	4	13	10	11	12																	TRUE	TRUE
sp|Q10567-3|AP1B1_HUMAN	AP1B1	Q10567-3	AP1B1_HUMAN	AP1B1	939	Homo sapiens		Isoform C of AP-1 complex subunit beta-1	1	0.999	45	232	0	0	0	0	0	0	0	0	0	0		4	8	7	4	12	11	11	12																	TRUE	TRUE
sp|Q11201|SIA4A_HUMAN	ST3GAL1	Q11201	SIA4A_HUMAN	ST3GAL1	340	Homo sapiens	1:Experimental evidence at protein level	CMP-N-acetylneuraminate-beta-galactosamide-alpha-2,3-sialyltransferase 1	1	0.999	8	23	0	1	0	1	0	1	0	33278088	0	25739058		3	6	5	3	9	8	8	9																	TRUE	TRUE
sp|Q12765-2|SCRN1_HUMAN	SCRN1	Q12765-2	SCRN1_HUMAN	SCRN1	434	Homo sapiens		Isoform 2 of Secernin-1	1	0.999	16	153	0	0	0	0	0	0	0	0	0	0	sp|Q12765|SCRN1_HUMAN	6	9	8	4	15	12	14	13																	TRUE	TRUE
sp|Q12792|TWF1_HUMAN	TWF1	Q12792	TWF1_HUMAN	TWF1	350	Homo sapiens	1:Experimental evidence at protein level	Twinfilin-1	1	0.999	20	166	0	0	0	0	0	0	0	0	0	0		6	9	8	5	15	13	14	14																	TRUE	TRUE
sp|Q12802-2|AKP13_HUMAN	AKAP13	Q12802-2	AKP13_HUMAN	AKAP13	2817	Homo sapiens		Isoform 2 of A-kinase anchor protein 13	1	0.999	6	6	0	0	0	0	0	0	0	0	0	0	sp|Q12802-4|AKP13_HUMAN, sp|Q12802|AKP13_HUMAN	3	5	0	1	8	1	3	6											control_F						TRUE	TRUE
sp|Q12805-2|FBLN3_HUMAN	EFEMP1	Q12805-2	FBLN3_HUMAN	EFEMP1	485	Homo sapiens		Isoform 2 of EGF-containing fibulin-like extracellular matrix protein 1	1	0.999	8	32	0	0	0	0	0	0	0	0	0	0	sp|Q12805-3|FBLN3_HUMAN, sp|Q12805-4|FBLN3_HUMAN, sp|Q12805-5|FBLN3_HUMAN, sp|Q12805|FBLN3_HUMAN	3	7	5	4	10	9	8	11																	TRUE	TRUE
sp|Q12882|DPYD_HUMAN	DPYD	Q12882	DPYD_HUMAN	DPYD	1025	Homo sapiens	1:Experimental evidence at protein level	Dihydropyrimidine dehydrogenase [NADP(+)]	1	0.999	40	141	0	0	0	0	0	0	0	0	0	0		5	8	5	4	13	9	10	12																	TRUE	TRUE
sp|Q12904-2|AIMP1_HUMAN	AIMP1	Q12904-2	AIMP1_HUMAN	AIMP1	336	Homo sapiens		Isoform 2 of Aminoacyl tRNA synthase complex-interacting multifunctional protein 1	1	0.999	11	61	0	0	0	0	0	0	0	0	0	0	sp|Q12904|AIMP1_HUMAN	5	9	4	6	14	10	9	15																	TRUE	TRUE
sp|Q13045|FLII_HUMAN	FLII	Q13045	FLII_HUMAN	FLII	1269	Homo sapiens	1:Experimental evidence at protein level	Protein flightless-1 homolog	1	0.999	34	91	0	0	0	0	0	0	0	0	0	0		4	8	5	4	12	9	9	12																	TRUE	TRUE
sp|Q13057-2|COASY_HUMAN	COASY	Q13057-2	COASY_HUMAN	COASY	593	Homo sapiens		Isoform 2 of Bifunctional coenzyme A synthase	1	0.999	14	88	0	0	0	0	0	0	0	0	0	0	sp|Q13057|COASY_HUMAN	5	9	7	5	14	12	12	14																	TRUE	TRUE
sp|Q13098-5|CSN1_HUMAN	GPS1	Q13098-5	CSN1_HUMAN	GPS1	487	Homo sapiens		Isoform 4 of COP9 signalosome complex subunit 1	1	0.999	9	42	0	0	0	0	0	0	0	0	0	0	sp|Q13098-7|CSN1_HUMAN, sp|Q13098|CSN1_HUMAN	5	9	8	4	14	12	13	13																	TRUE	TRUE
sp|Q13126|MTAP_HUMAN	MTAP	Q13126	MTAP_HUMAN	MTAP	283	Homo sapiens	1:Experimental evidence at protein level	S-methyl-5'-thioadenosine phosphorylase	1	0.999	20	423	0	0	0	0	0	0	0	0	0	0		6	9	8	7	15	15	14	16																	TRUE	TRUE
sp|Q13148|TADBP_HUMAN	TARDBP	Q13148	TADBP_HUMAN	TARDBP	414	Homo sapiens	1:Experimental evidence at protein level	TAR DNA-binding protein 43	1	0.999	7	11	0	0	0	0	0	0	0	0	0	0		3	6	3	0	9	3	6	6	control_F																TRUE	TRUE
sp|Q13155|AIMP2_HUMAN	AIMP2	Q13155	AIMP2_HUMAN	AIMP2	320	Homo sapiens	1:Experimental evidence at protein level	Aminoacyl tRNA synthase complex-interacting multifunctional protein 2	1	0.999	6	29	0	0	0	0	0	0	0	0	0	0		4	6	6	2	10	8	10	8																	TRUE	TRUE
sp|Q13158|FADD_HUMAN	FADD	Q13158	FADD_HUMAN	FADD	208	Homo sapiens	1:Experimental evidence at protein level	FAS-associated death domain protein	1	0.999	3	28	0	0	0	0	0	0	0	0	0	0		5	7	6	4	12	10	11	11																	TRUE	TRUE
sp|Q13162|PRDX4_HUMAN	PRDX4	Q13162	PRDX4_HUMAN	PRDX4	271	Homo sapiens	1:Experimental evidence at protein level	Peroxiredoxin-4	1	0.999	14	64	0	1	0	1	1	1	0	54088420	0	83951872		5	8	8	5	13	13	13	13																	TRUE	TRUE
sp|Q13177|PAK2_HUMAN	PAK2	Q13177	PAK2_HUMAN	PAK2	524	Homo sapiens	1:Experimental evidence at protein level	Serine/threonine-protein kinase PAK 2	1	0.999	11	47	0	0	0	0	0	0	0	0	0	0		5	9	8	5	14	13	13	14																	TRUE	TRUE
sp|Q13185|CBX3_HUMAN	CBX3	Q13185	CBX3_HUMAN	CBX3	183	Homo sapiens	1:Experimental evidence at protein level	Chromobox protein homolog 3	1	0.999	4	20	0	0	0	0	0	0	0	558831	0	551214		5	6	5	4	11	9	10	10																	TRUE	TRUE
sp|Q13188-2|STK3_HUMAN	STK3	Q13188-2	STK3_HUMAN	STK3	519	Homo sapiens		Isoform 2 of Serine/threonine-protein kinase 3	1	0.999	3	8	0	0	0	0	0	0	0	0	0	0	sp|Q13188|STK3_HUMAN	3	6	2	1	9	3	5	7																	TRUE	TRUE
sp|Q13200|PSMD2_HUMAN	PSMD2	Q13200	PSMD2_HUMAN	PSMD2	908	Homo sapiens	1:Experimental evidence at protein level	26S proteasome non-ATPase regulatory subunit 2	1	0.999	39	272	0	0	0	0	0	0	0	10608250	0	12853595		6	9	8	6	15	14	14	15																	TRUE	TRUE
sp|Q13217|DNJC3_HUMAN	DNAJC3	Q13217	DNJC3_HUMAN	DNAJC3	504	Homo sapiens	1:Experimental evidence at protein level	DnaJ homolog subfamily C member 3	1	0.999	26	115	0	0	0	0	0	0	0	0	0	0		4	8	7	6	12	13	11	14																	TRUE	TRUE
sp|Q13228-4|SBP1_HUMAN	SELENBP1	Q13228-4	SBP1_HUMAN	SELENBP1	514	Homo sapiens		Isoform 4 of Methanethiol oxidase	1	0.999	52	1956	0	2	0	0	0	2	0	463784480	0	112856272	sp|Q13228|SBP1_HUMAN	6	9	8	7	15	15	14	16																	TRUE	TRUE
sp|Q13232|NDK3_HUMAN	NME3	Q13232	NDK3_HUMAN	NME3	169	Homo sapiens	1:Experimental evidence at protein level	Nucleoside diphosphate kinase 3	1	0.999	3	7	0	0	0	0	0	0	0	0	0	0		4	5	5	5	9	10	9	10																	TRUE	TRUE
sp|Q13287|NMI_HUMAN	NMI	Q13287	NMI_HUMAN	NMI	307	Homo sapiens	1:Experimental evidence at protein level	N-myc-interactor	1	0.999	7	9	0	0	0	0	0	0	0	0	0	0		2	5	0	0	7	0	2	5	control_F										control_F						TRUE	FALSE
sp|Q13332-2|PTPRS_HUMAN	PTPRS	Q13332-2	PTPRS_HUMAN	PTPRS	1939	Homo sapiens		Isoform PTPS-MEA of Receptor-type tyrosine-protein phosphatase S	1	0.999	4	10	0	0	0	0	0	0	0	0	0	0	sp|Q13332-3|PTPRS_HUMAN, sp|Q13332-4|PTPRS_HUMAN, sp|Q13332-6|PTPRS_HUMAN, sp|Q13332|PTPRS_HUMAN	1	5	2	1	6	3	3	6																	TRUE	TRUE
sp|Q13347|EIF3I_HUMAN	EIF3I	Q13347	EIF3I_HUMAN	EIF3I	325	Homo sapiens	1:Experimental evidence at protein level	Eukaryotic translation initiation factor 3 subunit I	1	0.999	16	73	0	0	0	0	0	0	0	0	0	0		6	9	8	5	15	13	14	14																	TRUE	TRUE
sp|Q13404|UB2V1_HUMAN	UBE2V1	Q13404	UB2V1_HUMAN	UBE2V1	147	Homo sapiens	1:Experimental evidence at protein level	Ubiquitin-conjugating enzyme E2 variant 1	1	0.999	9	103	0	0	0	0	0	0	0	0	0	0		5	9	8	7	14	15	13	16																	TRUE	TRUE
[truncated: 529 more rows]
[truncated: 350 more columns]
